# Supplementary material for: Energy-saving and product-oriented hydrogen peroxide electrosynthesis enabled by electrochemistry pairing and product engineering
Source: Nat Commun. 2023 Oct 7;14:6263. doi: 10.1038/s41467-023-41997-x (PMC10560254; doi:10.1038/s41467-023-41997-x)
Supplement: Supplementary file 3 — Source data [file 41467_2023_41997_MOESM3_ESM.zip]

Archive with 3 entries (2 files):
- Source data/Source data of Supporting Information.xls
- Source data/Source data of manuscript.xls
- Source data/
