# Supplementary material for: Energy-saving and product-oriented hydrogen peroxide electrosynthesis enabled by electrochemistry pairing and product engineering
Source: Nat Commun. 2023 Oct 7;14:6263. doi: 10.1038/s41467-023-41997-x (PMC10560254; doi:10.1038/s41467-023-41997-x)
Supplement: Supplementary file 3 — Source data [file 41467_2023_41997_MOESM3_ESM.zip › Source data/Source data of Supporting Information.xls]

## Sheet: Supplementary Fig. 2
XRD
MOF-74			Ni1Mn1-MOF
2-Theta (degree)	Intensity (a.u.)		2-Theta (degree)	Intensity (a.u.)
5.22	4572.87		5	1759.44
5.24	3245.7		5.02	1780.27
5.26	2431.35		5.04	1676.1
5.28	1896.79		5.06	1701.1
5.3	1522.66		5.08	1780.27
5.32	1248.61		5.1	1896.94
5.34	1041.56		5.12	1817.77
5.36	881.436		5.14	1959.44
5.38	755.193		5.16	2088.6
5.4	653.996		5.18	1892.77
5.42	571.69		5.2	1959.44
5.44	503.885		5.22	1880.27
5.46	447.386		5.24	2088.6
5.48	399.828		5.26	1988.6
5.5	359.429		5.28	2167.77
5.52	324.829		5.3	2080.27
5.54	294.973		5.32	2159.44
5.56	269.035		5.34	2009.44
5.58	246.362		5.36	2055.27
5.6	226.429		5.38	2217.77
5.62	208.813		5.4	2405.27
5.64	193.17		5.42	2263.6
5.66	179.217		5.44	2313.6
5.68	166.718		5.46	2326.1
5.7	155.48		5.48	2263.6
5.72	145.339		5.5	2363.6
5.74	136.156		5.52	2555.27
5.76	127.815		5.54	2621.94
5.78	120.217		5.56	2371.94
5.8	113.275		5.58	2567.77
5.82	106.917		5.6	2505.27
5.84	101.078		5.62	2805.27
5.86	95.7048		5.64	2551.1
5.88	90.7479		5.66	2551.1
5.9	86.166		5.68	2738.6
5.92	81.922		5.7	2680.27
5.94	77.9837		5.72	2851.1
5.96	74.3224		5.74	2842.77
5.98	70.9127		5.76	2963.6
6	67.7321		5.78	2809.44
6.02	64.7606		5.8	2805.27
6.04	61.9803		5.82	2859.44
6.06	59.3751		5.84	2946.94
6.08	56.9306		5.86	2976.1
6.1	54.6339		5.88	2913.6
6.12	52.4733		5.9	3038.6
6.14	50.4383		5.92	3126.1
6.16	48.5193		5.94	2842.77
6.18	46.7077		5.96	2963.6
6.2	44.9957		5.98	3201.1
6.22	43.376		6	3134.44
6.24	41.8422		6.02	3271.94
6.26	40.3882		6.04	3501.1
6.28	39.0087		6.06	3109.44
6.3	37.6987		6.08	3242.77
6.32	36.4535		6.1	3409.44
6.34	35.2689		6.12	3496.94
6.36	34.1412		6.14	3526.1
6.38	33.0667		6.16	3134.44
6.4	32.042		6.18	3284.44
6.42	31.0643		6.2	3371.94
6.44	30.1306		6.22	3501.1
6.46	29.2384		6.24	3534.44
6.48	28.3852		6.26	3438.6
6.5	27.5688		6.28	3451.1
6.52	26.7871		6.3	3584.44
6.54	26.0381		6.32	3646.94
6.56	25.3202		6.34	3463.6
6.58	0		6.36	3671.94
6.6	0		6.38	3709.44
6.62	0		6.4	3871.94
6.64	0		6.42	3705.27
6.66	0		6.44	3605.27
6.68	0		6.46	3734.44
6.7	0		6.48	3784.44
6.72	0		6.5	3842.77
6.74	0		6.52	3884.44
6.76	0		6.54	3742.77
6.78	0		6.56	3746.94
6.8	0		6.58	3751.1
6.82	0		6.6	3813.6
6.84	0		6.62	3851.1
6.86	0		6.64	3921.94
6.88	0		6.66	3667.77
6.9	0		6.68	3871.94
6.92	0		6.7	4013.6
6.94	0		6.72	3938.6
6.96	0		6.74	4063.6
6.98	0		6.76	4038.6
7	0		6.78	4001.1
7.02	0		6.8	3988.6
7.04	0		6.82	3867.77
7.06	0		6.84	3917.77
7.08	0		6.86	3846.94
7.1	0		6.88	4142.77
7.12	0		6.9	3984.44
7.14	0		6.92	4067.77
7.16	0		6.94	4163.6
7.18	0		6.96	3609.44
7.2	0		6.98	4176.1
7.22	0		7	4184.44
7.24	0		7.02	4192.77
7.26	9.87266		7.04	3859.44
7.28	10.1496		7.06	3988.6
7.3	10.4383		7.08	4134.44
7.32	10.7395		7.1	4109.44
7.34	11.054		7.12	4226.1
7.36	11.3824		7.14	3946.94
7.38	11.7258		7.16	4271.94
7.4	12.0848		7.18	4034.44
7.42	12.4607		7.2	4038.6
7.44	12.8543		7.22	4080.27
7.46	13.2668		7.24	4134.44
7.48	13.6995		7.26	4026.1
7.5	14.1538		7.28	4134.44
7.52	14.631		7.3	4238.6
7.54	15.1327		7.32	4342.77
7.56	15.6607		7.34	4446.94
7.58	16.2167		7.36	4288.6
7.6	16.8029		7.38	4113.6
7.62	17.4215		7.4	4301.1
7.64	18.0748		7.42	4321.94
7.66	18.7655		7.44	4421.94
7.68	19.4966		7.46	4196.94
7.7	20.2712		7.48	4184.44
7.72	21.0928		7.5	4071.94
7.74	21.9654		7.52	4109.44
7.76	22.8933		7.54	4213.6
7.78	23.8811		7.56	4096.94
7.8	24.9342		7.58	4346.94
7.82	26.0585		7.6	4138.6
7.84	27.2604		7.62	4284.44
7.86	28.5474		7.64	4180.27
7.88	29.9276		7.66	4221.94
7.9	31.4103		7.68	4359.44
7.92	33.0057		7.7	4346.94
7.94	34.7258		7.72	4442.77
7.96	36.5836		7.74	4421.94
7.98	38.5944		7.76	4267.77
8	40.7753		7.78	4155.27
8.02	43.1461		7.8	4067.77
8.04	45.7295		7.82	4367.77
8.06	48.5516		7.84	4363.6
8.08	51.6426		7.86	4363.6
8.1	55.0378		7.88	4234.44
8.12	58.7783		7.9	4292.77
8.14	62.9125		7.92	4613.6
8.16	67.4974		7.94	4409.44
8.18	72.6008		7.96	4684.44
8.2	78.3038		7.98	4526.1
8.22	84.7036		8	4538.6
8.24	91.9181		8.02	4313.6
8.26	100.091		8.04	4776.1
8.28	109.4		8.06	4701.1
8.3	120.063		8.08	4551.1
8.32	132.355		8.1	4571.94
8.34	146.624		8.12	4809.44
8.36	163.315		8.14	4409.44
8.38	183.003		8.16	4613.6
8.4	206.444		8.18	4692.77
8.42	234.646		8.2	4913.6
8.44	268.976		8.22	4880.27
8.46	311.318		8.24	4955.27
8.48	364.331		8.26	5259.44
8.5	431.852		8.28	5017.77
8.52	519.587		8.3	5334.44
8.54	636.435		8.32	5167.77
8.56	797.861		8.34	5376.1
8.58	1030.87		8.36	5601.1
8.6	1391.65		8.38	5530.27
8.62	1986.83		8.4	6092.77
8.64	2991.07		8.42	5884.44
8.66	4619.8		8.44	6317.77
8.68	6964.1		8.46	6426.1
8.7	9399.57		8.48	6446.94
8.72	10000		8.5	6976.1
8.74	8077.03		8.52	7380.27
8.76	5539.31		8.54	7742.77
8.78	3596.61		8.56	8030.27
8.8	2352.11		8.58	8459.44
8.82	1608.01		8.6	9076.07
8.84	1164.33		8.62	9426.07
8.86	886.148		8.64	9959.47
8.88	699.14		8.66	10751.1
8.9	565.91		8.68	11305.3
8.92	467.157		8.7	12297
8.94	391.904		8.72	13201.1
8.96	333.306		8.74	14663.6
8.98	286.837		8.76	15734.5
9	249.402		8.78	18072
9.02	218.823		8.8	19226.1
9.04	193.537		8.82	20634.5
9.06	172.401		8.84	21480.3
9.08	154.561		8.86	20942.8
9.1	139.372		8.88	19509.5
9.12	126.339		8.9	16384.5
9.14	115.077		8.92	14217.8
9.16	105.282		8.94	12242.8
9.18	96.7151		8.96	9980.27
9.2	89.1819		8.98	8884.47
9.22	82.5263		9	8021.94
9.24	76.6207		9.02	7651.1
9.26	71.3602		9.04	6671.94
9.28	66.658		9.06	6671.94
9.3	62.4417		9.08	6271.94
9.32	58.6509		9.1	6134.44
9.34	55.2347		9.12	5701.1
9.36	52.1503		9.14	5730.27
9.38	49.3614		9.16	5496.94
9.4	46.8372		9.18	5726.1
9.42	44.5518		9.2	5880.27
9.44	42.4833		9.22	5596.94
9.46	40.6132		9.24	5651.1
9.48	38.9261		9.26	5680.27
9.5	37.4097		9.28	5655.27
9.52	36.0541		9.3	5463.6
9.54	34.8519		9.32	5696.94
9.56	33.7983		9.34	5530.27
9.58	32.8911		9.36	5505.27
9.6	32.1308		9.38	5763.6
9.62	31.5211		9.4	5909.44
9.64	31.0695		9.42	5809.44
9.66	30.7877		9.44	5617.77
9.68	30.6936		9.46	5721.94
9.7	30.8123		9.48	5984.44
9.72	31.1787		9.5	5971.94
9.74	31.8418		9.52	5871.94
9.76	32.8698		9.54	6201.1
9.78	34.3587		9.56	5942.77
9.8	36.4464		9.58	5805.27
9.82	39.3338		9.6	5930.27
9.84	43.3235		9.62	5596.94
9.86	48.8929		9.64	5771.94
9.88	56.8593		9.66	5376.1
9.9	68.7718		9.68	5192.77
9.92	87.7239		9.7	5534.44
9.94	119.545		9.72	5655.27
9.96	173.483		9.74	5621.94
9.98	260.248		9.76	5401.1
10	381.783		9.78	5371.94
10.02	497.321		9.8	5555.27
10.04	506.455		9.82	5446.94
10.06	398.183		9.84	5680.27
10.08	272.815		9.86	5405.27
10.1	180.375		9.88	5288.6
10.12	121.925		9.9	5517.77
10.14	87.0179		9.92	5317.77
10.16	66.0011		9.94	5471.94
10.18	42.881		9.96	5396.94
10.2	33.9674		9.98	5584.44
10.22	27.5728		10	5392.77
10.24	22.8107		10.02	5838.6
10.26	19.1688		10.04	5680.27
10.28	16.3244		10.06	5767.77
10.3	14.0628		10.08	5663.6
10.32	12.2365		10.1	5801.1
10.34	10.7414		10.12	5992.77
10.36	9.5026		10.14	5992.77
10.38	8.46506		10.16	5917.77
10.4	7.58767		10.18	5555.27
10.42	6.83927		10.2	5509.44
10.44	6.19587		10.22	5459.44
10.46	5.63879		10.24	5396.94
10.48	5.15332		10.26	5638.6
10.5	4.72772		10.28	5542.77
10.52	4.35259		10.3	5613.6
10.54	4.02026		10.32	5626.1
10.56	3.72448		10.34	5655.27
10.58	3.4601		10.36	5488.6
10.6	3.22283		10.38	5567.77
10.62	3.0091		10.4	5801.1
10.64	2.81591		10.42	5271.94
10.66	2.6407		10.44	5692.77
10.68	2.48132		10.46	5884.44
10.7	2.33592		10.48	5717.77
10.72	2.20292		10.5	5555.27
10.74	2.08094		10.52	5459.44
10.76	1.9688		10.54	5588.6
10.78	1.86548		10.56	5480.27
10.8	1.77007		10.58	5759.44
10.82	1.68179		10.6	5676.1
10.84	1.59994		10.62	5463.6
10.86	1.52392		10.64	5559.44
10.88	1.45319		10.66	5542.77
10.9	1.38726		10.68	5517.77
10.92	1.32572		10.7	6030.27
10.94	1.26818		10.72	5692.77
10.96	1.2143		10.74	5855.27
10.98	1.16378		10.76	5821.94
11	1.11634		10.78	5626.1
11.02	1.07175		10.8	5859.44
11.04	1.02977		10.82	5734.44
11.06	0.99021		10.84	5967.77
11.08	0.95289		10.86	5896.94
11.1	0.91763		10.88	5867.77
11.12	0.8843		10.9	5771.94
11.14	0.85274		10.92	5926.1
11.16	0.82285		10.94	5696.94
11.18	0.7945		10.96	5776.1
11.2	0.76759		10.98	6042.77
11.22	0.74202		11	5780.27
11.24	0.71771		11.02	5717.77
11.26	0.69457		11.04	5963.6
11.28	0.67253		11.06	5980.27
11.3	0.65153		11.08	6084.44
11.32	0.63149		11.1	6196.94
11.34	0.61237		11.12	6134.44
11.36	0.5941		11.14	6046.94
11.38	0.57663		11.16	6305.27
11.4	0.55992		11.18	6288.6
11.42	0.54393		11.2	6455.27
11.44	0.52862		11.22	6234.44
11.46	0.51394		11.24	5913.6
11.48	0.49986		11.26	6201.1
11.5	0.48636		11.28	6238.6
11.52	0		11.3	6121.94
11.54	0		11.32	6351.1
11.56	0		11.34	6180.27
11.58	0		11.36	6113.6
11.6	0		11.38	6159.44
11.62	0		11.4	5951.1
11.64	0		11.42	6326.1
11.66	0		11.44	6546.94
11.68	0		11.46	6659.44
11.7	0		11.48	6476.1
11.72	0		11.5	6692.77
11.74	0.97879		11.52	6676.1
11.76	1.00592		11.54	6509.44
11.78	1.03421		11.56	6501.1
11.8	1.06369		11.58	6334.44
11.82	1.09446		11.6	6742.77
11.84	1.12658		11.62	6805.27
11.86	1.16013		11.64	6492.77
11.88	1.1952		11.66	6605.27
11.9	1.23189		11.68	6792.77
11.92	1.27029		11.7	6676.1
11.94	1.31052		11.72	6651.1
11.96	1.35269		11.74	6763.6
11.98	1.39692		11.76	6596.94
12	1.44336		11.78	6813.6
12.02	1.49215		11.8	7155.27
12.04	1.54346		11.82	7063.6
12.06	1.59745		11.84	7551.1
12.08	1.65433		11.86	7280.27
12.1	1.7143		11.88	6967.77
12.12	1.77759		11.9	7288.6
12.14	1.84445		11.92	7426.1
12.16	1.91515		11.94	7296.94
12.18	1.98998		11.96	7351.1
12.2	2.06929		11.98	7438.6
12.22	2.15343		12	7809.44
12.24	2.24281		12.02	7905.27
12.26	2.33786		12.04	7821.94
12.28	2.43908		12.06	7917.77
12.3	2.54701		12.08	8026.1
12.32	2.66226		12.1	7871.94
12.34	2.7855		12.12	8076.1
12.36	2.91749		12.14	7913.6
12.38	3.05908		12.16	8205.27
12.4	3.21122		12.18	8021.94
12.42	3.37498		12.2	8121.94
12.44	3.55158		12.22	8246.94
12.46	3.74238		12.24	8238.6
12.48	3.94896		12.26	8730.27
12.5	4.17311		12.28	8817.77
12.52	4.41685		12.3	8496.94
12.54	4.68255		12.32	8988.57
12.56	4.97291		12.34	8705.27
12.58	5.29109		12.36	9001.07
12.6	5.64074		12.38	9142.77
12.62	6.02613		12.4	9271.97
12.64	6.45231		12.42	9113.57
12.66	6.92522		12.44	9430.27
12.68	7.86956		12.46	9263.57
12.7	8.47024		12.48	9580.27
12.72	9.14385		12.5	9605.27
12.74	9.90273		12.52	9480.27
12.76	10.762		12.54	9613.57
12.78	11.7402		12.56	9746.97
12.8	12.8604		12.58	9651.07
12.82	14.1516		12.6	9567.77
12.84	15.6504		12.62	9842.77
12.86	17.4038		12.64	9534.47
12.88	19.4727		12.66	9976.07
12.9	21.9373		12.68	9955.27
12.92	24.9049		12.7	10088.6
12.94	28.521		12.72	9926.07
12.96	32.9874		12.74	9709.47
12.98	38.5891		12.76	10084.5
13	45.7397		12.78	9813.57
13.02	55.0576		12.8	9859.47
13.04	67.5165		12.82	9813.57
13.06	84.7811		12.84	9530.27
13.08	110.005		12.86	9242.77
13.1	149.481		12.88	9017.77
13.12	215.052		12.9	9130.27
13.14	325.46		12.92	8988.57
13.16	502.303		12.94	9084.47
13.18	749.086		12.96	9001.07
13.2	982.109		12.98	8880.27
13.22	998.403		13	9063.57
13.24	779.146		13.02	9180.27
13.26	527.154		13.04	8859.47
13.28	341.966		13.06	8567.77
13.3	225.218		13.08	8551.1
13.32	155.761		13.1	8326.1
13.34	114.168		13.12	8351.1
13.36	87.8401		13.14	8305.27
13.38	69.9853		13.16	8467.77
13.4	57.1995		13.18	8634.44
13.42	47.7037		13.2	8334.44
13.44	40.4698		13.22	8171.94
13.46	34.85		13.24	8134.44
13.48	30.4135		13.26	7926.1
13.5	26.8649		13.28	8063.6
13.52	24.5651		13.3	7626.1
13.54	22.3413		13.32	7671.94
13.56	20.4454		13.34	7501.1
13.58	18.8923		13.36	7738.6
13.6	17.622		13.38	7913.6
13.62	16.59		13.4	7851.1
13.64	15.7626		13.42	7463.6
13.66	15.1155		13.44	7551.1
13.68	14.6313		13.46	7759.44
13.7	14.2985		13.48	7717.77
13.72	14.1113		13.5	7609.44
13.74	14.069		13.52	7926.1
13.76	14.1762		13.54	7509.44
13.78	14.4435		13.56	7855.27
13.8	14.8886		13.58	7559.44
13.82	15.5382		13.6	7426.1
13.84	16.4309		13.62	7813.6
13.86	17.6214		13.64	7592.77
13.88	19.188		13.66	7538.6
13.9	21.2427		13.68	7776.1
13.92	23.95		13.7	7563.6
13.94	27.5564		13.72	7905.27
13.96	32.4498		13.74	7426.1
13.98	39.2896		13.76	7717.77
14	49.3177		13.78	7884.44
14.02	65.0126		13.8	7326.1
14.04	91.0815		13.82	7642.77
14.06	135.109		13.84	7892.77
14.08	206.157		13.86	8021.94
14.1	306.978		13.88	7921.94
14.12	407.17		13.9	8188.6
14.14	423.449		13.92	8138.6
14.16	337.012		13.94	8326.1
14.18	230.875		13.96	8388.6
14.2	151.319		13.98	8659.44
14.22	100.789		14	8259.44
14.24	70.6837		14.02	8355.27
14.26	52.7321		14.04	7934.44
14.28	41.4637		14.06	7613.6
14.3	33.8985		14.08	7563.6
14.32	28.5414		14.1	8217.77
14.34	24.6172		14.12	7659.44
14.36	21.6827		14.14	7363.6
14.38	19.4612		14.16	7146.94
14.4	17.7707		14.18	7446.94
14.42	16.4882		14.2	7317.77
14.44	15.5289		14.22	7338.6
14.46	14.8343		14.24	7021.94
14.48	14.3643		14.26	7384.44
14.5	14.0922		14.28	7438.6
14.52	14.0022		14.3	6896.94
14.54	14.0868		14.32	7334.44
14.56	14.3465		14.34	6963.6
14.58	14.7897		14.36	7376.1
14.6	15.433		14.38	7351.1
14.62	16.3024		14.4	7380.27
14.64	17.4365		14.42	7442.77
14.66	18.8891		14.44	7292.77
14.68	20.736		14.46	7317.77
14.7	22.1275		14.48	7467.77
14.72	25.1505		14.5	7476.1
14.74	29.0401		14.52	7405.27
14.76	34.1169		14.54	6738.6
14.78	40.8725		14.56	7167.77
14.8	50.1113		14.58	7905.27
14.82	63.2819		14.6	7455.27
14.84	83.2272		14.62	7451.1
14.86	115.519		14.64	7288.6
14.88	169.88		14.66	7367.77
14.9	259.823		14.68	7763.6
14.92	396.285		14.7	7626.1
14.94	561.618		14.72	7213.6
14.96	659.281		14.74	7176.1
14.98	592.824		14.76	7221.94
15	434.043		14.78	7592.77
15.02	288.356		14.8	7630.27
15.04	187.886		14.82	7842.77
15.06	126.002		14.84	7488.6
15.08	89.1401		14.86	7521.94
15.1	67.0175		14.88	7642.77
15.12	52.3399		14.9	7796.94
15.14	42.1414		14.92	7438.6
15.16	34.7065		14.94	7046.94
15.18	29.1052		14.96	7180.27
15.2	24.782		14.98	7346.94
15.22	21.3789		15	7192.77
15.24	18.6549		15.02	7696.94
15.26	16.4425		15.04	7188.6
15.28	14.6224		15.06	7313.6
15.3	13.1084		15.08	7267.77
15.32	11.8363		15.1	7109.44
15.34	10.7582		15.12	7242.77
15.36	9.8374		15.14	7421.94
15.38	9.04553		15.16	7488.6
15.4	8.36045		15.18	7471.94
15.42	7.76463		15.2	7192.77
15.44	7.24406		15.22	7355.27
15.46	6.78747		15.24	7521.94
15.48	6.38569		15.26	7651.1
15.5	6.03123		15.28	7571.94
15.52	5.71793		15.3	7521.94
15.54	5.44069		15.32	7896.94
15.56	5.19526		15.34	8138.6
15.58	4.9781		15.36	8051.1
15.6	4.78628		15.38	8201.1
15.62	4.21884		15.4	8496.94
15.64	4.08116		15.42	8938.57
15.66	3.96216		15.44	9067.77
15.68	3.86044		15.46	9105.27
15.7	3.77487		15.48	9301.07
15.72	3.70453		15.5	9130.27
15.74	3.64874		15.52	9255.27
15.76	3.60698		15.54	9438.57
15.78	3.57894		15.56	9971.97
15.8	4.37122		15.58	9709.47
15.82	4.39573		15.6	9896.97
15.84	4.43221		15.62	9463.57
15.86	4.48385		15.64	9955.27
15.88	4.55128		15.66	9992.77
15.9	4.63533		15.68	9359.47
15.92	4.7371		15.7	8780.27
15.94	4.85795		15.72	8655.27
15.96	4.99956		15.74	8517.77
15.98	5.16399		15.76	8280.27
16	5.35376		15.78	7971.94
16.02	5.57192		15.8	7509.44
16.04	5.82218		15.82	7959.44
16.06	6.10908		15.84	7830.27
16.08	6.43818		15.86	7409.44
16.1	6.81632		15.88	7709.44
16.12	7.25198		15.9	7384.44
16.14	7.75579		15.92	7496.94
16.16	8.34111		15.94	7459.44
16.18	9.025		15.96	7405.27
16.2	9.82941		15.98	7426.1
16.22	10.783		16	7642.77
16.24	11.9238		16.02	7276.1
16.26	13.3027		16.04	7776.1
16.28	14.9896		16.06	7559.44
16.3	17.082		16.08	7117.77
16.32	19.7189		16.1	7209.44
16.34	23.1045		16.12	7355.27
16.36	27.5495		16.14	7346.94
16.38	33.5576		16.16	7467.77
16.4	42.0287		16.18	7346.94
16.42	54.1707		16.2	7371.94
16.44	74.4874		16.22	7396.94
16.46	108.77		16.24	7476.1
16.48	165.692		16.26	7326.1
16.5	252.982		16.28	7830.27
16.52	362.279		16.3	7413.6
16.54	432.037		16.32	7221.94
16.56	389.788		16.34	7613.6
16.58	283.189		16.36	7496.94
16.6	188.08		16.38	7605.27
16.62	123.767		16.4	7338.6
16.64	84.6447		16.42	7530.27
16.66	61.6154		16.44	7355.27
16.68	47.7056		16.46	7388.6
16.7	38.7867		16.48	7201.1
16.72	32.7342		16.5	7788.6
16.74	28.4814		16.52	7476.1
16.76	25.4522		16.54	7446.94
16.78	23.3046		16.56	7476.1
16.8	21.8229		16.58	7238.6
16.82	20.8676		16.6	7334.44
16.84	20.3496		16.62	7634.44
16.86	20.2151		16.64	7496.94
16.88	20.4371		16.66	7496.94
16.9	21.0106		16.68	7617.77
16.92	21.9513		16.7	7338.6
16.94	23.2969		16.72	7371.94
16.96	25.1105		16.74	7788.6
16.98	27.4876		16.76	7888.6
17	30.5686		16.78	7226.1
17.02	34.5575		16.8	7792.77
17.04	39.7541		16.82	7676.1
17.06	46.608		16.84	7534.44
17.08	55.8211		16.86	7609.44
17.1	68.5718		16.88	7809.44
17.12	87.0474		16.9	7505.27
17.14	115.602		16.92	7842.77
17.16	162.63		16.94	7534.44
17.18	242.082		16.96	7688.6
17.2	371.643		16.98	7517.77
17.22	560.502		17	7826.1
17.24	764.193		17.02	7576.1
17.26	829.448		17.04	7376.1
17.28	682.288		17.06	7701.1
17.3	472.744		17.08	7646.94
17.32	308.815		17.1	7384.44
17.34	202.955		17.12	7692.77
17.36	139.533		17.14	7580.27
17.38	101.844		17.16	7796.94
17.4	78.3968		17.18	7663.6
17.42	62.7858		17.2	7834.44
17.44	51.7826		17.22	7742.77
17.46	43.7313		17.24	7755.27
17.48	37.7		17.26	8176.1
17.5	33.1133		17.28	7751.1
17.52	29.5956		17.3	7888.6
17.54	26.8942		17.32	7796.94
17.56	24.8367		17.34	7692.77
17.58	23.3051		17.36	8184.44
17.6	22.2206		17.38	7813.6
17.62	21.5338		17.4	8117.77
17.64	21.2196		17.42	7776.1
17.66	21.2743		17.44	8442.77
17.68	21.7167		17.46	8384.44
17.7	22.5904		17.48	8605.27
17.72	23.9709		17.5	8534.44
17.74	25.9772		17.52	9013.57
17.76	28.7921		17.54	8755.27
17.78	32.6978		17.56	8805.27
17.8	38.1459		17.58	9121.97
17.82	45.9151		17.6	9417.77
17.84	57.4826		17.62	9638.57
17.86	75.9145		17.64	10430.3
17.88	106.529		17.66	10588.6
17.9	158.275		17.68	11042.8
17.92	241.42		17.7	10822
17.94	357.937		17.72	11617.8
17.96	470.372		17.74	12430.3
17.98	484.687		17.76	12372
18	383.691		17.78	11667.8
18.02	261.484		17.8	12155.3
18.04	170.533		17.82	11159.5
18.06	112.78		17.84	10976.1
18.08	78.2896		17.86	10238.6
18.1	57.6131		17.88	10117.8
18.12	44.5269		17.9	9496.97
18.14	35.6454		17.92	9413.57
18.16	29.2676		17.94	8592.77
18.18	24.5084		17.96	8901.07
18.2	20.859		17.98	8717.77
18.22	17.9998		18	8476.1
18.24	15.7187		18.02	8267.77
18.26	13.8699		18.04	8313.6
18.28	12.3506		18.06	8046.94
18.3	11.0869		18.08	8155.27
18.32	10.0245		18.1	7942.77
18.34	9.1228		18.12	7734.44
18.36	8.35102		18.14	8121.94
18.38	7.68551		18.16	8134.44
18.4	7.10784		18.18	8159.44
18.42	6.60347		18.2	7559.44
18.44	6.16085		18.22	7605.27
18.46	5.87864		18.24	8096.94
18.48	5.53645		18.26	7838.6
18.5	5.23322		18.28	7992.77
18.52	4.96392		18.3	8101.1
18.54	4.72444		18.32	8084.44
18.56	4.51135		18.34	8230.27
18.58	4.32183		18.36	8101.1
18.6	4.15355		18.38	7788.6
18.62	4.00459		18.4	7667.77
18.64	3.87339		18.42	8134.44
18.66	3.75867		18.44	7892.77
18.68	3.65947		18.46	8259.44
18.7	3.57504		18.48	7917.77
18.72	2.70768		18.5	8113.6
18.74	2.67286		18.52	7859.44
18.76	2.64851		18.54	7817.77
18.78	2.64032		18.56	7834.44
18.8	2.64605		18.58	7771.94
18.82	2.66654		18.6	7867.77
18.84	2.70295		18.62	7813.6
18.86	2.75688		18.64	7921.94
18.88	2.83045		18.66	7596.94
18.9	2.92643		18.68	8176.1
18.92	3.04843		18.7	8530.27
18.94	3.20115		18.72	8117.77
18.96	3.39079		18.74	7913.6
18.98	3.62552		18.76	7884.44
19	3.91627		18.78	8001.1
19.02	4.27789		18.8	7821.94
19.04	4.73082		18.82	7701.1
19.06	5.30379		18.84	7967.77
19.08	6.03809		18.86	7946.94
19.1	7.20309		18.88	7888.6
19.12	8.48155		18.9	8134.44
19.14	10.2307		18.92	7938.6
19.16	12.7315		18.94	7926.1
19.18	16.5398		18.96	7863.6
19.2	22.7414		18.98	8321.94
19.22	33.2023		19	8213.6
19.24	50.4341		19.02	7588.6
19.26	76.2365		19.04	8088.6
19.28	106.342		19.06	8292.77
19.3	120.948		19.08	8234.44
19.32	103.998		19.1	8080.27
19.34	73.7936		19.12	8209.44
19.36	48.7824		19.14	8067.77
19.38	32.3036		19.16	8371.94
19.4	22.375		19.18	8026.1
19.42	16.4929		19.2	8146.94
19.44	12.9107		19.22	8071.94
19.46	10.1398		19.24	8126.1
19.48	8.54809		19.26	8071.94
19.5	7.42132		19.28	8142.77
19.52	6.61497		19.3	8180.27
19.54	6.04239		19.32	8138.6
19.56	5.64905		19.34	8134.44
19.58	5.40055		19.36	7834.44
19.6	5.2762		19.38	8001.1
19.62	5.2656		19.4	7796.94
19.64	5.36701		19.42	7930.27
19.66	5.58711		19.44	7876.1
19.68	5.94209		19.46	8330.27
19.7	6.4603		19.48	8380.27
19.72	7.18742		19.5	8001.1
19.74	8.19622		19.52	7776.1
19.76	9.60691		19.54	8551.1
19.78	11.6345		19.56	7971.94
19.8	14.6976		19.58	7826.1
19.82	19.6226		19.6	8017.77
19.84	27.8924		19.62	8217.77
19.86	41.6769		19.64	8292.77
19.88	63.0249		19.66	7946.94
19.9	90.4172		19.68	8209.44
19.92	110.999		19.7	8213.6
19.94	105.769		19.72	8230.27
19.96	80.0803		19.74	7996.94
19.98	54.1754		19.76	7884.44
20	35.8759		19.78	7959.44
20.02	24.5415		19.8	8217.77
20.04	17.8528		19.82	8209.44
20.06	13.8628		19.84	8209.44
20.08	11.3607		19.86	8076.1
20.1	9.70731		19.88	7901.1
20.12	8.58322		19.9	7942.77
20.14	7.82139		19.92	8005.27
20.16	7.32688		19.94	8459.44
20.18	7.04322		19.96	8217.77
20.2	6.93773		19.98	8501.1
20.22	6.99443		20	8351.1
20.24	7.21066		20.02	8142.77
20.26	7.78467		20.04	8201.1
20.28	8.36765		20.06	8163.6
20.3	9.18268		20.08	8296.94
20.32	10.292		20.1	8176.1
20.34	11.7917		20.12	8351.1
20.36	13.8319		20.14	8476.1
20.38	16.6602		20.16	8205.27
20.4	20.7238		20.18	8201.1
20.42	26.9021		20.2	8351.1
20.44	36.9324		20.22	8088.6
20.46	53.8797		20.24	8301.1
20.48	82.063		20.26	8255.27
20.5	125.159		20.28	8546.94
20.52	178.336		20.3	8421.94
20.54	210.915		20.32	8596.94
20.56	188.352		20.34	8613.6
20.58	135.78		20.36	8759.44
20.6	89.5454		20.38	8496.94
20.62	58.3878		20.4	8455.27
20.64	39.405		20.42	8105.27
20.66	28.1531		20.44	8642.77
20.68	21.264		20.46	8230.27
20.7	16.7549		20.48	8721.94
20.72	13.6069		20.5	8713.6
20.74	11.3057		20.52	8367.77
20.76	9.45502		20.54	8355.27
20.78	8.11958		20.56	8238.6
20.8	7.07069		20.58	8651.1
20.82	6.23406		20.6	8321.94
20.84	5.55799		20.62	8551.1
20.86	5.00572		20.64	8492.77
20.88	4.55055		20.66	8167.77
20.9	4.17277		20.68	7909.44
20.92	3.85762		20.7	8396.94
20.94	3.59389		20.72	8567.77
20.96	3.37299		20.74	8159.44
20.98	3.18828		20.76	8313.6
21	3.03459		20.78	8117.77
21.02	2.90792		20.8	8305.27
21.04	2.80516		20.82	8292.77
21.06	2.72392		20.84	8384.44
21.08	2.66244		20.86	8271.94
21.1	2.61943		20.88	8092.77
21.12	2.5941		20.9	7996.94
21.14	2.58602		20.92	8446.94
21.16	2.5952		20.94	8367.77
21.18	2.62203		20.96	8338.6
21.2	2.6673		20.98	7992.77
21.22	2.73229		21	8217.77
21.24	2.81879		21.02	8009.44
21.26	2.92921		21.04	8284.44
21.28	3.06676		21.06	8317.77
21.3	3.23555		21.08	8555.27
21.32	3.44097		21.1	8501.1
21.34	3.68996		21.12	8496.94
21.36	4.10607		21.14	7988.6
21.38	4.62494		21.16	8338.6
21.4	5.08079		21.18	8296.94
21.42	5.56181		21.2	7930.27
21.44	6.25356		21.22	8517.77
21.46	7.11786		21.24	8480.27
21.48	8.21319		21.26	8309.44
21.5	9.62505		21.28	8296.94
21.52	11.4831		21.3	8492.77
21.54	13.996		21.32	8267.77
21.56	17.5316		21.34	8646.94
21.58	22.8033		21.36	8380.27
21.6	31.2222		21.38	8459.44
21.62	45.3287		21.4	8426.1
21.64	68.8516		21.42	8863.57
21.66	105.378		21.44	8413.6
21.68	152.505		21.46	8301.1
21.7	187.433		21.48	8438.6
21.72	177.062		21.5	8351.1
21.74	133.008		21.52	8246.94
21.76	89.1383		21.54	8767.77
21.78	58.1445		21.56	8696.94
21.8	38.8927		21.58	8167.77
21.82	27.4494		21.6	8476.1
21.84	20.524		21.62	8751.1
21.86	16.0744		21.64	8351.1
21.88	13.0198		21.66	8709.44
21.9	10.8155		21.68	8726.1
21.92	9.17093		21.7	8471.94
21.94	7.91492		21.72	8813.6
21.96	6.93819		21.74	8721.94
21.98	6.16757		21.76	8701.1
22	5.34861		21.78	8546.94
22.02	4.859		21.8	8513.6
22.04	4.46337		21.82	8592.77
22.06	4.1429		21.84	8717.77
22.08	3.88363		21.86	8551.1
22.1	3.67507		21.88	8609.44
22.12	3.50931		21.9	8617.77
22.14	3.38039		21.92	8221.94
22.16	3.2838		21.94	8296.94
22.18	3.21621		21.96	8271.94
22.2	3.17523		21.98	8546.94
22.22	3.15924		22	8296.94
22.24	3.16734		22.02	8630.27
22.26	3.19923		22.04	8809.44
22.28	3.25519		22.06	8409.44
22.3	3.33615		22.08	8363.6
22.32	3.44363		22.1	8484.44
22.34	3.57988		22.12	8621.94
22.36	3.74796		22.14	8730.27
22.38	3.95191		22.16	8259.44
22.4	4.19697		22.18	8576.1
22.42	4.48989		22.2	8646.94
22.44	4.83936		22.22	8609.44
22.46	5.4255		22.24	8780.27
22.48	5.92991		22.26	8451.1
22.5	6.53612		22.28	8492.77
22.52	7.26965		22.3	8542.77
22.54	8.16495		22.32	8613.6
22.56	9.26925		22.34	8838.6
22.58	10.6485		22.36	8509.44
22.6	12.397		22.38	8838.6
22.62	14.6529		22.4	8421.94
22.64	17.6266		22.42	8767.77
22.66	21.6589		22.44	8901.07
22.68	27.3569		22.46	8426.1
22.7	35.9031		22.48	8434.44
22.72	49.6243		22.5	8526.1
22.74	72.6477		22.52	7988.6
22.76	110.883		22.54	8551.1
22.78	169.597		22.56	8696.94
22.8	243.204		22.58	8588.6
22.82	293.257		22.6	8676.1
22.84	271.734		22.62	8621.94
22.86	201.632		22.64	8501.1
22.88	134.329		22.66	8563.6
22.9	87.4119		22.68	8713.6
22.92	58.4169		22.7	8538.6
22.94	41.1829		22.72	8788.6
22.96	30.8213		22.74	8784.44
22.98	24.054		22.76	8892.77
23	19.3818		22.78	8842.77
23.02	15.9937		22.8	8813.6
23.04	13.4541		22.82	8255.27
23.06	11.5046		22.84	8505.27
23.08	9.97937		22.86	8876.07
23.1	8.7672		22.88	8417.77
23.12	7.79099		22.9	8613.6
23.14	6.99612		22.92	8651.1
23.16	6.34307		22.94	8792.77
23.18	5.62129		22.96	8826.1
23.2	5.17689		22.98	8746.94
23.22	4.80695		23	8863.57
23.24	4.49896		23.02	8751.1
23.26	4.24329		23.04	8984.47
23.28	4.03252		23.06	8684.44
23.3	3.86094		23.08	8421.94
23.32	3.72419		23.1	8530.27
23.34	3.61902		23.12	8634.44
23.36	3.54313		23.14	8413.6
23.38	3.49499		23.16	8792.77
23.4	3.47386		23.18	8580.27
23.42	3.47969		23.2	8626.1
23.44	3.51472		23.22	8959.47
23.46	3.57737		23.24	8680.27
23.48	3.67152		23.26	8776.1
23.5	3.80059		23.28	8926.07
23.52	3.96932		23.3	8826.1
23.54	4.18411		23.32	8701.1
23.56	4.45354		23.34	8938.57
23.58	4.78912		23.36	8767.77
23.6	5.2064		23.38	8646.94
23.62	5.72659		23.4	8976.07
23.64	6.37907		23.42	8430.27
23.66	7.20523		23.44	8705.27
23.68	8.26467		23.46	9096.97
23.7	9.64562		23.48	8605.27
23.72	11.4842		23.5	8863.57
23.74	14.0058		23.52	8730.27
23.76	17.623		23.54	8792.77
23.78	23.1532		23.56	9184.47
23.8	32.1875		23.58	9005.27
23.82	47.4324		23.6	9321.97
23.84	72.4667		23.62	8796.94
23.86	109.654		23.64	8755.27
23.88	152.064		23.66	8705.27
23.9	170.541		23.68	8905.27
23.92	144.551		23.7	8501.1
23.94	101.731		23.72	8713.6
23.96	66.961		23.74	8671.94
23.98	44.2241		23.76	8738.6
24	30.5752		23.78	8955.27
24.02	22.5325		23.8	8651.1
24.04	17.6212		23.82	8634.44
24.06	14.439		23.84	8942.77
24.08	12.279		23.86	8834.44
24.1	10.7857		23.88	8688.6
24.12	9.7678		23.9	8892.77
24.14	9.11598		23.92	9046.97
24.16	8.76977		23.94	9021.97
24.18	8.70343		23.96	8717.77
24.2	8.92114		23.98	8651.1
24.22	9.45914		24	8759.44
24.24	10.3969		24.02	8684.44
24.26	11.8873		24.04	8951.07
24.28	14.0593		24.06	9063.57
24.3	17.8782		24.08	8842.77
24.32	24.2426		24.1	8817.77
24.34	35.3349		24.12	9288.57
24.36	53.4616		24.14	9034.47
24.38	79.6728		24.16	9151.07
24.4	107.043		24.18	9042.77
24.42	113.948		24.2	9255.27
24.44	92.3976		24.22	8976.07
24.46	63.7544		24.24	8842.77
24.48	41.7439		24.26	9105.27
24.5	27.6445		24.28	9234.47
24.52	19.1759		24.3	8984.47
24.54	14.111		24.32	8896.97
24.56	10.9241		24.34	8951.07
24.58	8.77323		24.36	9201.07
24.6	7.2348		24.38	9184.47
24.62	6.09021		24.4	8880.27
24.64	5.21524		24.42	9071.97
24.66	4.53256		24.44	8930.27
24.68	3.99127		24.46	9446.97
24.7	3.55686		24.48	8971.97
24.72	3.20558		24.5	9580.27
24.74	2.92123		24.52	8963.57
24.76	2.69355		24.54	9459.47
24.78	2.51814		24.56	8813.6
24.8	2.3983		24.58	9034.47
24.82	2.34819		24.6	9638.57
24.84	2.394		24.62	9138.57
24.86	2.56559		24.64	8971.97
24.88	2.8578		24.66	9338.57
24.9	3.11199		24.68	9188.57
24.92	3.03634		24.7	9188.57
24.94	2.62982		24.72	9392.77
24.96	2.1914		24.74	9080.27
24.98	1.85917		24.76	8951.07
25	1.63851		24.78	9380.27
25.02	1.49472		24.8	9151.07
25.04	1.39766		24.82	9305.27
25.06	1.32819		24.84	9130.27
25.08	1.276		24.86	9117.77
25.1	1.23584		24.88	9238.57
25.12	1.20483		24.9	9184.47
25.14	1.18127		24.92	9051.07
25.16	1.16408		24.94	9446.97
25.18	1.15255		24.96	9605.27
25.2	1.14621		24.98	9117.77
25.22	1.14478		25	9709.47
25.24	1.14813		25.02	9334.47
25.26	1.15623		25.04	9246.97
25.28	1.16916		25.06	9309.47
25.3	1.18711		25.08	9409.47
25.32	1.21033		25.1	9184.47
25.34	1.23922		25.12	9538.57
25.36	1.11083		25.14	9392.77
25.38	1.15702		25.16	9276.07
25.4	1.21957		25.18	9401.07
25.42	1.29934		25.2	9534.47
25.44	1.37162		25.22	9459.47
25.46	1.45501		25.24	9342.77
25.48	1.55139		25.26	9180.27
25.5	1.66308		25.28	9334.47
25.52	1.79304		25.3	9376.07
25.54	1.94502		25.32	9109.47
25.56	2.12384		25.34	9292.77
25.58	2.33581		25.36	9780.27
25.6	2.58922		25.38	9634.47
25.62	2.89522		25.4	9838.57
25.64	3.26902		25.42	9496.97
25.66	3.73179		25.44	9526.07
25.68	4.31368		25.46	9417.77
25.7	5.05883		25.48	9601.07
25.72	6.03446		25.5	9613.57
25.74	7.34993		25.52	9538.57
25.76	9.20072		25.54	9796.97
25.78	11.9647		25.56	9671.97
25.8	16.3689		25.58	9826.07
25.82	23.6658		25.6	9838.57
25.84	35.598		25.62	9651.07
25.86	53.5829		25.64	9680.27
25.88	75.2653		25.66	9992.77
25.9	89.9206		25.68	9671.97
25.92	88.0259		25.7	9705.27
25.94	74.2875		25.72	9751.07
25.96	55.179		25.74	9876.07
25.98	37.7021		25.76	9901.07
26	25.4583		25.78	9863.57
26.02	17.8272		25.8	10013.6
26.04	13.2397		25.82	9580.27
26.06	10.4531		25.84	9976.07
26.08	8.70285		25.86	9546.97
26.1	7.57657		25.88	9646.97
26.12	6.86522		25.9	9709.47
26.14	6.46422		25.92	9926.07
26.16	6.32498		25.94	9609.47
26.18	6.43591		25.96	10005.3
26.2	6.81937		25.98	9746.97
26.22	7.54193		26	9576.07
26.24	8.7483		26.02	9767.77
26.26	10.7408		26.04	9667.77
26.28	14.1163		26.06	9780.27
26.3	19.9015		26.08	9526.07
26.32	29.6027		26.1	9484.47
26.34	44.0011		26.12	9634.47
26.36	60.8591		26.14	9696.97
26.38	70.3254		26.16	9567.77
26.4	64.7133		26.18	9392.77
26.42	50.6277		26.2	9488.57
26.44	35.8141		26.22	9559.47
26.46	24.1876		26.24	9630.27
26.48	16.5296		26.26	9451.07
26.5	11.8389		26.28	9546.97
26.52	8.97939		26.3	9201.07
26.54	7.17152		26.32	10080.3
26.56	5.96897		26.34	9651.07
26.58	5.13624		26.36	9588.57
26.6	4.54982		26.38	9663.57
26.62	4.14215		26.4	9805.27
26.64	3.87542		26.42	9451.07
26.66	3.73035		26.44	9480.27
26.68	3.70227		26.46	9288.57
26.7	3.8018		26.48	9251.07
26.72	4.06183		26.5	9621.97
26.74	4.55612		26.52	9421.97
26.76	5.43544		26.54	9280.27
26.78	7.02294		26.56	9530.27
26.8	9.67309		26.58	9717.77
26.82	13.8298		26.6	9434.47
26.84	19.3793		26.62	9521.97
26.86	24.5404		26.64	9513.57
26.88	26.6487		26.66	9413.57
26.9	23.787		26.68	10251.1
26.92	17.7121		26.7	9592.77
26.94	12.1553		26.72	9938.57
26.96	8.33598		26.74	9830.27
26.98	5.97672		26.76	9746.97
27	4.56325		26.78	10180.3
27.02	3.6951		26.8	9592.77
27.04	3.13018		26.82	9659.47
27.06	2.741		26.84	9855.27
27.08	2.46254		26.86	9342.77
27.1	2.25949		26.88	9838.57
27.12	2.11077		26.9	9496.97
27.14	2.00291		26.92	9571.97
27.16	1.92695		26.94	9684.47
27.18	1.87687		26.96	9409.47
27.2	1.93665		26.98	9226.07
27.22	1.92996		27	9405.27
27.24	1.94085		27.02	9151.07
27.26	1.98778		27.04	9859.47
27.28	2.0325		27.06	9271.97
27.3	2.09422		27.08	9538.57
27.32	2.17397		27.1	9555.27
27.34	2.27339		27.12	9346.97
27.36	2.39485		27.14	9430.27
27.38	2.47516		27.16	9196.97
27.4	2.62345		27.18	9392.77
27.42	2.83748		27.2	9526.07
27.44	3.09416		27.22	9692.77
27.46	3.4035		27.24	9705.27
27.48	3.77897		27.26	9363.57
27.5	4.23897		27.28	9538.57
27.52	4.80905		27.3	9571.97
27.54	5.52542		27.32	9801.07
27.56	6.4407		27.34	9221.97
27.58	7.6339		27.36	9476.07
27.6	9.23018		27.38	9442.77
27.62	11.4457		27.4	9655.27
27.64	14.6921		27.42	9826.07
27.66	19.7834		27.44	9559.47
27.68	28.2187		27.46	9884.47
27.7	42.3038		27.48	9751.07
27.72	64.5504		27.5	9838.57
27.74	94.7151		27.52	9888.57
27.76	121.343		27.54	9521.97
27.78	122.59		27.56	9888.57
27.8	99.2433		27.58	9651.07
27.82	70.7649		27.6	9430.27
27.84	47.6232		27.62	9696.97
27.86	32.0202		27.64	10109.5
27.88	22.5076		27.66	10013.6
27.9	16.8292		27.68	10276.1
27.92	13.351		27.7	9838.57
27.94	11.1307		27.72	9876.07
27.96	9.6755		27.74	9821.97
27.98	8.73443		27.76	9601.07
28	8.17868		27.78	9846.97
28.02	7.94621		27.8	9530.27
28.04	8.02068		27.82	9417.77
28.06	8.42923		27.84	9517.77
28.08	9.25931		27.86	9746.97
28.1	10.7093		27.88	9421.97
28.12	13.1955		27.9	9338.57
28.14	17.485		27.92	9551.07
28.16	24.7797		27.94	9596.97
28.18	36.4063		27.96	9651.07
28.2	52.2641		27.98	9834.47
28.22	66.5991		28	9709.47
28.24	69.3449		28.02	9680.27
28.26	59.8186		28.04	9417.77
28.28	44.555		28.06	9851.07
28.3	30.7486		28.08	9930.27
28.32	21.2333		28.1	9651.07
28.34	15.4174		28.12	9755.27
28.36	12.0191		28.14	10255.3
28.38	10.0348		28.16	10009.5
28.4	8.9081		28.18	10430.3
28.42	8.31878		28.2	10097
28.44	8.12908		28.22	10397
28.46	8.29105		28.24	9926.07
28.48	8.81755		28.26	10292.8
28.5	9.77388		28.28	10230.3
28.52	11.3327		28.3	10305.3
28.54	13.7908		28.32	10688.6
28.56	17.8288		28.34	10280.3
28.58	24.6937		28.36	10463.6
28.6	36.3274		28.38	10197
28.62	54.8956		28.4	10126.1
28.64	80.3875		28.42	10026.1
28.66	103.414		28.44	10413.6
28.68	105.25		28.46	10126.1
28.7	86.006		28.48	9938.57
28.72	61.2353		28.5	10497
28.74	40.8222		28.52	10567.8
28.76	27.1532		28.54	10184.5
28.78	18.7716		28.56	10330.3
28.8	13.7003		28.58	10613.6
28.82	10.5125		28.6	10292.8
28.84	8.37933		28.62	10042.8
28.86	6.86557		28.64	10201.1
28.88	5.74382		28.66	10538.6
28.9	4.98944		28.68	9859.47
28.92	4.32229		28.7	10088.6
28.94	3.88299		28.72	10055.3
28.96	3.45638		28.74	10084.5
28.98	3.10729		28.76	9809.47
29	2.81833		28.78	9521.97
29.02	2.57678		28.8	9451.07
29.04	2.37315		28.82	9563.57
29.06	2.20029		28.84	9621.97
29.08	2.05271		28.86	9621.97
29.1	1.92615		28.88	9826.07
29.12	1.81729		28.9	9367.77
29.14	1.7235		28.92	9817.77
29.16	1.64272		28.94	9626.07
29.18	1.57328		28.96	9313.57
29.2	1.51391		28.98	9751.07
29.22	1.46358		29	9484.47
29.24	1.30906		29.02	9546.97
29.26	1.27777		29.04	9505.27
29.28	1.24209		29.06	9471.97
29.3	1.22571		29.08	9409.47
29.32	1.21679		29.1	9696.97
29.34	1.21586		29.12	9396.97
29.36	1.22397		29.14	9446.97
29.38	1.24286		29.16	9526.07
29.4	1.27552		29.18	9417.77
29.42	1.32739		29.2	9942.77
29.44	1.40914		29.22	9742.77
29.46	1.54203		29.24	9676.07
29.48	1.76451		29.26	9551.07
29.5	2.13316		29.28	9717.77
29.52	2.70288		29.3	9567.77
29.54	3.43997		29.32	9713.57
29.56	3.99402		29.34	9380.27
29.58	3.83889		29.36	9609.47
29.6	3.19274		29.38	9380.27
29.62	2.58979		29.4	9496.97
29.64	2.19643		29.42	9780.27
29.66	1.98608		29.44	9296.97
29.68	1.90019		29.46	9446.97
29.7	1.84758		29.48	9380.27
29.72	1.86943		29.5	9496.97
29.74	2.01201		29.52	9576.07
29.76	2.15732		29.54	10030.3
29.78	2.33229		29.56	9671.97
29.8	2.56336		29.58	9876.07
29.82	2.87128		29.6	9342.77
29.84	3.29457		29.62	9671.97
29.86	3.90665		29.64	9471.97
29.88	4.84387		29.66	9530.27
29.9	6.3333		29.68	9388.57
29.92	8.6678		29.7	9634.47
29.94	11.9993		29.72	9734.47
29.96	15.9485		29.74	9459.47
29.98	19.1204		29.76	9467.77
30	18.868		29.78	9459.47
30.02	15.4183		29.8	9909.47
30.04	11.829		29.82	9642.77
30.06	9.42769		29.84	9280.27
30.08	8.17461		29.86	9621.97
30.1	7.74917		29.88	9751.07
30.12	7.88672		29.9	9576.07
30.14	8.42043		29.92	9905.27
30.16	9.35216		29.94	9859.47
30.18	10.7395		29.96	9821.97
30.2	12.6905		29.98	9371.97
30.22	15.4466		30	9588.57
30.24	19.4708		30.02	9751.07
30.26	25.6812		30.04	9984.47
30.28	35.8202		30.06	9663.57
30.3	52.7551		30.08	9646.97
30.32	80.1382		30.1	9646.97
30.34	119.82		30.12	9559.47
30.36	162.776		30.14	9730.27
30.38	182.912		30.16	9709.47
30.4	169.439		30.18	10330.3
30.42	135.025		30.2	9601.07
30.44	95.0358		30.22	10013.6
30.46	63.2386		30.24	9830.27
30.48	42.3478		30.26	10138.6
30.5	29.5533		30.28	9763.57
30.52	21.7501		30.3	9855.27
30.54	16.9694		30.32	9621.97
30.56	13.6319		30.34	10384.5
30.58	11.2596		30.36	9976.07
30.6	9.50262		30.38	9826.07
30.62	8.16852		30.4	10272
30.64	7.13638		30.42	10247
30.66	6.32661		30.44	10292.8
30.68	5.68485		30.46	10322
30.7	5.17306		30.48	10030.3
30.72	4.76415		30.5	10830.3
30.74	4.43861		30.52	10788.6
30.76	4.18235		30.54	10417.8
30.78	3.98528		30.56	10913.6
30.8	3.84037		30.58	11397
30.82	3.74306		30.6	11055.3
30.84	3.69095		30.62	10930.3
30.86	3.68368		30.64	11442.8
30.88	3.72295		30.66	11267.8
30.9	3.81289		30.68	11426.1
30.92	3.96054		30.7	10684.5
30.94	4.1769		30.72	10888.6
30.96	4.47851		30.74	10967.8
30.98	4.89007		30.76	10547
31	5.449		30.78	10572
31.02	6.21401		30.8	10667.8
31.04	7.28105		30.82	10467.8
31.06	8.83841		30.84	10742.8
31.08	11.2462		30.86	10663.6
31.1	15.2023		30.88	10255.3
31.12	21.8683		30.9	10055.3
31.14	32.726		30.92	10626.1
31.16	48.5694		30.94	10463.6
31.18	65.7998		30.96	10309.5
31.2	72.0845		30.98	10317.8
31.22	61.1304		31	10013.6
31.24	44.1472		31.02	10272
31.26	30.049		31.04	9696.97
31.28	20.6272		31.06	9767.77
31.3	14.9489		31.08	10409.5
31.32	11.6573		31.1	10242.8
31.34	9.75573		31.12	9738.57
31.36	8.64358		31.14	9967.77
31.38	8.15162		31.16	10088.6
31.4	7.93089		31.18	9755.27
31.42	8.04262		31.2	9696.97
31.44	8.49839		31.22	9592.77
31.46	9.38318		31.24	10267.8
31.48	10.8791		31.26	9821.97
31.5	13.4402		31.28	9896.97
31.52	17.8555		31.3	9792.77
31.54	25.3643		31.32	10209.5
31.56	37.2985		31.34	9613.57
31.58	53.4625		31.36	9284.47
31.6	67.2687		31.38	9655.27
31.62	65.8743		31.4	9809.47
31.64	51.0703		31.42	9605.27
31.66	35.7268		31.44	9330.27
31.68	24.9366		31.46	9688.57
31.7	18.4188		31.48	9926.07
31.72	14.814		31.5	9934.47
31.74	12.9812		31.52	9588.57
31.76	12.1906		31.54	9642.77
31.78	12.1157		31.56	9713.57
31.8	12.6377		31.58	10072
31.82	13.7702		31.6	9809.47
31.84	15.6108		31.62	9859.47
31.86	18.4031		31.64	9938.57
31.88	22.9168		31.66	10080.3
31.9	30.2116		31.68	9971.97
31.92	42.6913		31.7	9813.57
31.94	63.8019		31.72	9763.57
31.96	97.3199		31.74	9509.47
31.98	142.739		31.76	9659.47
32	181.603		31.78	9501.07
32.02	177.84		31.8	9905.27
32.04	136.033		31.82	9796.97
32.06	91.8488		31.84	9671.97
32.08	59.9905		31.86	9717.77
32.1	40.0208		31.88	9926.07
32.12	28.1326		31.9	9680.27
32.14	20.9686		31.92	9976.07
32.16	16.3961		31.94	9817.77
32.18	13.2759		31.96	9626.07
32.2	11.0343		31.98	9626.07
32.22	9.36855		32	9655.27
32.24	8.10212		32.02	9830.27
32.26	7.12327		32.04	9738.57
32.28	6.35768		32.06	9638.57
32.3	5.75452		32.08	9734.47
32.32	5.27824		32.1	9526.07
32.34	4.90373		32.12	9517.77
32.36	4.61313		32.14	9405.27
32.38	4.39385		32.16	9571.97
32.4	4.23728		32.18	9380.27
32.42	4.138		32.2	9542.77
32.44	4.09325		32.22	9559.47
32.46	4.10281		32.24	9771.97
32.48	4.16898		32.26	9926.07
32.5	4.2969		32.28	9392.77
32.52	4.49516		32.3	9751.07
32.54	4.77684		32.32	9659.47
32.56	5.16114		32.34	9726.07
32.58	5.67613		32.36	10092.8
32.6	6.36309		32.38	9592.77
32.62	7.28408		32.4	9638.57
32.64	8.53619		32.42	9821.97
32.66	10.2287		32.44	9951.07
32.68	12.7563		32.46	10042.8
32.7	16.6704		32.48	9976.07
32.72	23.0601		32.5	10163.6
32.74	33.7714		32.52	10005.3
32.76	51.1414		32.54	10063.6
32.78	76.3585		32.56	9826.07
32.8	104.923		32.58	10134.5
32.82	120.224		32.6	10088.6
32.84	105.835		32.62	9926.07
32.86	76.0557		32.64	10017.8
32.88	50.2923		32.66	10088.6
32.9	33.0296		32.68	10072
32.92	22.5292		32.7	10163.6
32.94	16.3131		32.72	10580.3
32.96	12.5225		32.74	10592.8
32.98	10.0712		32.76	10609.5
33	8.40615		32.78	10063.6
33.02	7.25565		32.8	10326.1
33.04	6.4861		32.82	10613.6
33.06	6.0457		32.84	10497
33.08	5.95696		32.86	10447
33.1	6.26995		32.88	10451.1
33.12	7.30871		32.9	10684.5
33.14	9.23207		32.92	10663.6
33.16	11.9515		32.94	10813.6
33.18	14.2801		32.96	10938.6
33.2	14.3788		32.98	10759.5
33.22	12.1615		33	10534.5
33.24	9.09455		33.02	10563.6
33.26	6.48266		33.04	10680.3
33.28	4.71792		33.06	10859.5
33.3	3.60993		33.08	10834.5
33.32	2.9159		33.1	10863.6
33.34	2.45997		33.12	10801.1
33.36	2.13952		33.14	11130.3
33.38	1.90063		33.16	10788.6
33.4	1.71504		33.18	10634.5
33.42	1.56675		33.2	10976.1
33.44	1.44579		33.22	10634.5
33.46	1.34551		33.24	10992.8
33.48	1.26132		33.26	10901.1
33.5	1.01765		33.28	10638.6
33.52	0.96116		33.3	10730.3
33.54	0.91307		33.32	10272
33.56	0.87203		33.34	10338.6
33.58	0.95437		33.36	10326.1
33.6	0.92778		33.38	10480.3
33.62	0.91077		33.4	10413.6
33.64	0.90609		33.42	9871.97
33.66	0.89276		33.44	10376.1
33.68	0.88299		33.46	10130.3
33.7	0.87656		33.48	10117.8
33.72	0.87331		33.5	10113.6
33.74	0.87316		33.52	9442.77
33.76	0.87603		33.54	9984.47
33.78	0.88194		33.56	9630.27
33.8	0.89092		33.58	9659.47
33.82	0.90307		33.6	9651.07
33.84	0.91853		33.62	9530.27
33.86	0.9375		33.64	9330.27
33.88	0.96026		33.66	9413.57
33.9	0.98715		33.68	9759.47
33.92	1.01862		33.7	9551.07
33.94	1.05521		33.72	10347
33.96	1.09765		33.74	9805.27
33.98	1.14684		33.76	9813.57
34	1.20392		33.78	9584.47
34.02	1.27039		33.8	9451.07
34.04	1.34822		33.82	9530.27
34.06	1.44001		33.84	9217.77
34.08	1.54932		33.86	9567.77
34.1	1.68107		33.88	9809.47
34.12	1.84229		33.9	9205.27
34.14	2.04331		33.92	9567.77
34.16	2.30026		33.94	9717.77
34.18	2.64041		33.96	10076.1
34.2	3.11447		33.98	9321.97
34.22	3.82051		34	9684.47
34.24	4.93736		34.02	9363.57
34.26	6.73281		34.04	9613.57
34.28	9.43075		34.06	9780.27
34.3	13.2333		34.08	9309.47
34.32	17.0302		34.1	9105.27
34.34	18.4565		34.12	9396.97
34.36	16.4446		34.14	9409.47
34.38	12.8272		34.16	9326.07
34.4	9.81151		34.18	9271.97
34.42	7.96511		34.2	9613.57
34.44	7.0814		34.22	9301.07
34.46	6.86753		34.24	9838.57
34.48	7.12768		34.26	9467.77
34.5	7.78634		34.28	9459.47
34.52	8.87399		34.3	9463.57
34.54	10.5346		34.32	9355.27
34.56	13.0974		34.34	9292.77
34.58	17.2426		34.36	9701.07
34.6	24.2138		34.38	9471.97
34.62	35.8565		34.4	9280.27
34.64	53.9771		34.42	9317.77
34.66	77.5705		34.44	9134.47
34.68	95.5682		34.46	9330.27
34.7	90.9675		34.48	9209.47
34.72	69.2462		34.5	9359.47
34.74	47.7059		34.52	9592.77
34.76	32.6399		34.54	9355.27
34.78	23.5086		34.56	9046.97
34.8	18.3886		34.58	9080.27
34.82	15.6759		34.6	9305.27
34.84	14.404		34.62	9409.47
34.86	14.1128		34.64	9584.47
34.88	14.6551		34.66	9146.97
34.9	16.0977		34.68	9584.47
34.92	18.7525		34.7	9534.47
34.94	23.3549		34.72	9076.07
34.96	31.3615		34.74	9176.07
34.98	45.1484		34.76	9434.47
35	67.5731		34.78	9509.47
35.02	99.4956		34.8	9259.47
35.04	131.354		34.82	9301.07
35.06	138.043		34.84	9155.27
35.08	113.999		34.86	9467.77
35.1	81.5967		34.88	9371.97
35.12	54.9535		34.9	9492.77
35.14	37.0513		34.92	9467.77
35.16	26.0997		34.94	9117.77
35.18	19.5318		34.96	9313.57
35.2	15.4633		34.98	9746.97
35.22	12.7976		35	9713.57
35.24	10.96		35.02	9205.27
35.26	9.65184		35.04	9467.77
35.28	8.7076		35.06	9305.27
35.3	8.0276		35.08	9446.97
35.32	7.54843		35.1	9555.27
35.34	7.22872		35.12	9471.97
35.36	7.04156		35.14	9451.07
35.38	6.97022		35.16	9805.27
35.4	7.00557		35.18	9771.97
35.42	7.14471		35.2	9317.77
35.44	7.3904		35.22	9267.77
35.46	7.75114		35.24	9696.97
35.48	8.24188		35.26	9513.57
35.5	8.88562		35.28	9805.27
35.52	9.7159		35.3	9863.57
35.54	10.781		35.32	9634.47
35.56	12.1506		35.34	9838.57
35.58	13.9265		35.36	9930.27
35.6	16.262		35.38	9642.77
35.62	19.3977		35.4	9892.77
35.64	23.7429		35.42	9801.07
35.66	30.0636		35.44	9946.97
35.68	39.8665		35.46	9796.97
35.7	55.9666		35.48	9676.07
35.72	82.8654		35.5	9684.47
35.74	125.931		35.52	9809.47
35.76	186.5		35.54	9942.77
35.78	246.882		35.56	9509.47
35.8	266.534		35.58	10055.3
35.82	231.1		35.6	9630.27
35.84	168.709		35.62	10113.6
35.86	113.208		35.64	9821.97
35.88	75.4038		35.66	9821.97
35.9	52.2805		35.68	9546.97
35.92	38.607		35.7	9371.97
35.94	30.3985		35.72	9546.97
35.96	25.2931		35.74	9338.57
35.98	22.0816		35.76	9609.47
36	20.203		35.78	9755.27
36.02	19.459		35.8	9280.27
36.04	19.9345		35.82	9621.97
36.06	22.046		35.84	9005.27
36.08	26.6147		35.86	9413.57
36.1	34.7406		35.88	9446.97
36.12	46.9058		35.9	9546.97
36.14	60.8471		35.92	9671.97
36.16	70.4409		35.94	9796.97
36.18	67.4163		35.96	9634.47
36.2	53.1552		35.98	9671.97
36.22	38.5249		36	9509.47
36.24	28.2972		36.02	9817.77
36.26	22.2463		36.04	9605.27
36.28	19.1179		36.06	9384.47
36.3	17.872		36.08	9559.47
36.32	17.9198		36.1	9209.47
36.34	19.0694		36.12	9263.57
36.36	21.4511		36.14	9821.97
36.38	25.5733		36.16	9517.77
36.4	32.5717		36.18	9746.97
36.42	44.6065		36.2	9976.07
36.44	64.9969		36.22	9396.97
36.46	97.3825		36.24	9709.47
36.48	141.295		36.26	9705.27
36.5	181.104		36.28	9138.57
36.52	189.623		36.3	9442.77
36.54	159.422		36.32	9801.07
36.56	113.501		36.34	9067.77
36.58	75.2678		36.36	9196.97
36.6	49.8609		36.38	9534.47
36.62	34.3583		36.4	9096.97
36.64	25.035		36.42	9605.27
36.66	19.205		36.44	9521.97
36.68	15.3117		36.46	9521.97
36.7	12.5489		36.48	9267.77
36.72	10.5009		36.5	9092.77
36.74	8.93626		36.52	9292.77
36.76	7.71309		36.54	9309.47
36.78	6.73857		36.56	8971.97
36.8	5.9494		36.58	9205.27
36.82	5.30119		36.6	9184.47
36.84	4.76212		36.62	9263.57
36.86	4.30888		36.64	8855.27
36.88	3.9241		36.66	9555.27
36.9	3.59465		36.68	8946.97
36.92	3.31043		36.7	9509.47
36.94	3.06359		36.72	9338.57
36.96	2.84795		36.74	9363.57
36.98	2.65859		36.76	9334.47
37	2.49157		36.78	9292.77
37.02	2.34368		36.8	9513.57
37.04	2.21234		36.82	8996.97
37.06	2.09539		36.84	9267.77
37.08	1.99107		36.86	9292.77
37.1	1.89793		36.88	9296.97
37.12	1.87432		36.9	9113.57
37.14	1.80179		36.92	9680.27
37.16	1.74215		36.94	9601.07
37.18	1.68549		36.96	9392.77
37.2	1.63582		36.98	9359.47
37.22	1.59272		37	9321.97
37.24	1.55587		37.02	9413.57
37.26	1.36757		37.04	9242.77
37.28	1.3469		37.06	9171.97
37.3	1.22541		37.08	9142.77
37.32	1.21927		37.1	9446.97
37.34	1.21927		37.12	9292.77
37.36	1.22595		37.14	9221.97
37.38	1.24015		37.16	9088.57
37.4	1.26325		37.18	9459.47
37.42	1.29767		37.2	9188.57
37.44	1.34791		37.22	9126.07
37.46	1.42199		37.24	8896.97
37.48	1.58567		37.26	9246.97
37.5	1.74767		37.28	9321.97
37.52	1.97894		37.3	9213.57
37.54	2.19654		37.32	9463.57
37.56	2.29916		37.34	9213.57
37.58	2.28874		37.36	9513.57
37.6	2.27784		37.38	9338.57
37.62	2.35457		37.4	9196.97
37.64	2.51512		37.42	9242.77
37.66	2.71064		37.44	9205.27
37.68	3.05039		37.46	8713.6
37.7	3.50458		37.48	9155.27
37.72	4.11337		37.5	9042.77
37.74	4.94717		37.52	8996.97
37.76	6.13528		37.54	9084.47
37.78	8.00621		37.56	9017.77
37.8	10.9729		37.58	9130.27
37.82	15.7455		37.6	8884.47
37.84	23.526		37.62	9059.47
37.86	35.0767		37.64	9355.27
37.88	48.6806		37.66	8717.77
37.9	58.1722		37.68	9226.07
37.92	57.1703		37.7	9221.97
37.94	45.5457		37.72	9046.97
37.96	31.5093		37.74	9121.97
37.98	20.9391		37.76	8630.27
38	14.0823		37.78	8592.77
38.02	10.0325		37.8	9009.47
38.04	7.60941		37.82	8601.1
38.06	6.0948		37.84	9001.07
38.08	5.09054		37.86	8684.44
38.1	4.39366		37.88	8992.77
38.12	3.89846		37.9	8663.6
38.14	3.54496		37.92	8859.47
38.16	3.29632		37.94	8759.44
38.18	3.12896		37.96	8805.27
38.2	3.02775		37.98	8751.1
38.22	2.98332		38	8684.44
38.24	2.99063		38.02	8584.44
38.26	3.04814		38.04	9246.97
38.28	3.15759		38.06	9105.27
38.3	3.32419		38.08	9092.77
38.32	3.55728		38.1	8596.94
38.34	3.87178		38.12	9134.47
38.36	4.29046		38.14	8621.94
38.38	4.84825		38.16	8838.6
38.4	5.60021		38.18	8713.6
38.42	6.63926		38.2	8663.6
38.44	8.13812		38.22	9051.07
38.46	10.4889		38.24	8913.57
38.48	14.2542		38.26	8851.07
38.5	20.6004		38.28	8863.57
38.52	30.8496		38.3	8926.07
38.54	45.7188		38.32	8959.47
38.56	61.6589		38.34	9084.47
38.58	66.9532		38.36	8980.27
38.6	56.2594		38.38	8655.27
38.62	40.3953		38.4	8701.1
38.64	27.616		38.42	9446.97
38.66	19.3343		38.44	8759.44
38.68	14.4956		38.46	8767.77
38.7	11.8228		38.48	8942.77
38.72	10.4206		38.5	8646.94
38.74	9.80121		38.52	8971.97
38.76	9.75206		38.54	8663.6
38.78	10.2711		38.56	8855.27
38.8	11.3866		38.58	9034.47
38.82	13.3736		38.6	8842.77
38.84	16.8773		38.62	8751.1
38.86	22.8603		38.64	8996.97
38.88	32.6871		38.66	8867.77
38.9	47.16		38.68	8701.1
38.92	63.3357		38.7	8405.27
38.94	70.9783		38.72	8971.97
38.96	65.0797		38.74	9180.27
38.98	52.7219		38.76	8863.57
39	39.6278		38.78	8826.1
39.02	29.6359		38.8	8759.44
39.04	23.6623		38.82	8455.27
39.06	20.8721		38.84	8767.77
39.08	20.385		38.86	8705.27
39.1	21.8078		38.88	8863.57
39.12	25.3298		38.9	8951.07
39.14	31.9647		38.92	8609.44
39.16	43.7572		38.94	9126.07
39.18	63.7653		38.96	8655.27
39.2	94.8247		38.98	9201.07
39.22	134.235		39	8876.07
39.24	163.793		39.02	8821.94
39.26	162.772		39.04	8855.27
39.28	135.259		39.06	8951.07
39.3	99.264		39.08	8801.1
39.32	68.5988		39.1	8663.6
39.34	46.6466		39.12	8730.27
39.36	32.4571		39.14	8859.47
39.38	23.6562		39.16	8605.27
39.4	18.1543		39.18	9113.57
39.42	14.5387		39.2	8709.44
39.44	12.0366		39.22	8780.27
39.46	10.2302		39.24	8713.6
39.48	8.88787		39.26	8938.57
39.5	7.87296		39.28	8351.1
39.52	7.09963		39.3	8801.1
39.54	6.51151		39.32	9130.27
39.56	6.07089		39.34	8713.6
39.58	5.75274		39.36	9330.27
39.6	5.54125		39.38	8721.94
39.62	5.42792		39.4	8805.27
39.64	5.41068		39.42	8605.27
39.66	5.49399		39.44	8896.97
39.68	5.68991		39.46	8455.27
39.7	6.02052		39.48	9071.97
39.72	6.5229		39.5	8659.44
39.74	7.26334		39.52	8805.27
39.76	8.36854		39.54	8913.57
39.78	10.0262		39.56	9451.07
39.8	12.6512		39.58	8634.44
39.82	17.0571		39.6	9001.07
39.84	24.1217		39.62	8917.77
39.86	34.8932		39.64	8921.97
39.88	48.5512		39.66	8767.77
39.9	59.3779		39.68	8688.6
39.92	62.1368		39.7	8717.77
39.94	59.9967		39.72	8938.57
39.96	55.5039		39.74	8476.1
39.98	46.5056		39.76	8701.1
40	34.8535		39.78	8538.6
40.02	25.3921		39.8	9188.57
40.04	19.2894		39.82	9030.27
40.06	15.9766		39.84	8638.6
40.08	14.5867		39.86	9009.47
40.1	14.6603		39.88	9084.47
40.12	16.0954		39.9	9188.57
40.14	19.381		39.92	8842.77
40.16	25.5389		39.94	8596.94
40.18	36.0338		39.96	8688.6
40.2	51.9156		39.98	8638.6
40.22	70.6311		40	8946.97
40.24	82.7187		40.02	9034.47
40.26	82.108		40.04	8576.1
40.28	73.4		40.06	8859.47
40.3	60.1938		40.08	8588.6
40.32	44.2613		40.1	8846.97
40.34	30.6595		40.12	8801.1
40.36	21.3837		40.14	8551.1
40.38	15.6039		40.16	8713.6
40.4	12.103		40.18	8601.1
40.42	9.99238		40.2	8701.1
40.44	8.81391		40.22	8955.27
40.46	8.25263		40.24	8934.47
40.48	8.40192		40.26	9092.77
40.5	9.38452		40.28	8309.44
40.52	11.2881		40.3	8967.77
40.54	13.5958		40.32	8826.1
40.56	14.3723		40.34	9105.27
40.58	12.3734		40.36	8830.27
40.6	9.41849		40.38	9301.07
40.62	7.0444		40.4	9059.47
40.64	5.47242		40.42	9017.77
40.66	4.50376		40.44	9267.77
40.68	3.91256		40.46	9167.77
40.7	3.4623		40.48	9188.57
40.72	3.18983		40.5	9405.27
40.74	3.0304		40.52	8867.77
40.76	2.87328		40.54	9017.77
40.78	2.81279		40.56	8621.94
40.8	2.80015		40.58	8801.1
40.82	2.82333		40.6	9113.57
40.84	2.88112		40.62	8901.07
40.86	2.97432		40.64	8559.44
40.88	3.10563		40.66	9326.07
40.9	3.2798		40.68	8842.77
40.92	3.50402		40.7	8526.1
40.94	3.78863		40.72	8767.77
40.96	4.14828		40.74	8876.07
40.98	4.60377		40.76	8659.44
41	5.18505		40.78	8992.77
41.02	5.95195		40.8	8705.27
41.04	7.07778		40.82	8601.1
41.06	8.4236		40.84	8501.1
41.08	10.3253		40.86	8613.6
41.1	13.1615		40.88	8705.27
41.12	17.6032		40.9	8226.1
41.14	24.7073		40.92	8613.6
41.16	35.7929		40.94	8738.6
41.18	51.3843		40.96	8921.97
41.2	68.7876		40.98	8451.1
41.22	84.3182		41	8259.44
41.24	97.3485		41.02	7971.94
41.26	100.145		41.04	8521.94
41.28	83.6712		41.06	8496.94
41.3	59.612		41.08	8638.6
41.32	40.332		41.1	8534.44
41.34	27.7847		41.12	8130.27
41.36	20.3245		41.14	8484.44
41.38	16.0989		41.16	8701.1
41.4	13.812		41.18	8709.44
41.42	12.8044		41.2	9009.47
41.44	12.9281		41.22	8863.57
41.46	14.4671		41.24	8880.27
41.48	17.8971		41.26	9009.47
41.5	23.6506		41.28	8492.77
41.52	30.8849		41.3	8596.94
41.54	35.0239		41.32	8676.1
41.56	31.409		41.34	8788.6
41.58	23.9486		41.36	8442.77
41.6	17.6357		41.38	8471.94
41.62	13.5939		41.4	8576.1
41.64	11.3943		41.42	8738.6
41.66	10.4982		41.44	9096.97
41.68	10.3859		41.46	8776.1
41.7	11.0412		41.48	8221.94
41.72	12.2463		41.5	8705.27
41.74	14.4975		41.52	8821.94
41.76	18.3535		41.54	8671.94
41.78	24.9281		41.56	8613.6
41.8	35.9562		41.58	8759.44
41.82	53.0047		41.6	8846.97
41.84	74.7455		41.62	8721.94
41.86	92.0325		41.64	8942.77
41.88	95.5105		41.66	8867.77
41.9	84.6571		41.68	9276.07
41.92	63.8234		41.7	8359.44
41.94	43.7951		41.72	8871.97
41.96	29.6796		41.74	8738.6
41.98	20.8721		41.76	8601.1
42	15.5872		41.78	9217.77
42.02	12.3632		41.8	8896.97
42.04	10.3185		41.82	8709.44
42.06	8.95578		41.84	8396.94
42.08	8.02591		41.86	8921.97
42.1	7.39666		41.88	8513.6
42.12	6.99273		41.9	8501.1
42.14	6.76969		41.92	8571.94
42.16	6.70265		41.94	8501.1
42.18	6.78085		41.96	8371.94
42.2	7.00536		41.98	8538.6
42.22	7.39232		42	8630.27
42.24	7.9613		42.02	8809.44
42.26	8.7595		42.04	8626.1
42.28	9.85657		42.06	8513.6
42.3	11.3634		42.08	8384.44
42.32	13.4654		42.1	8509.44
42.34	16.5004		42.12	8559.44
42.36	21.1307		42.14	8288.6
42.38	28.6431		42.16	8855.27
42.4	41.2615		42.18	8480.27
42.42	62.0258		42.2	8221.94
42.44	93.1761		42.22	8613.6
42.46	130.374		42.24	8530.27
42.48	153.061		42.26	8888.57
42.5	138.319		42.28	8563.6
42.52	101.368		42.3	8559.44
42.54	68.1051		42.32	8342.77
42.56	45.6593		42.34	8546.94
42.58	32.1013		42.36	8367.77
42.6	24.2871		42.38	8663.6
42.62	19.8355		42.4	8155.27
42.64	17.3665		42.42	8338.6
42.66	16.2523		42.44	8176.1
42.68	16.4278		42.46	8646.94
42.7	18.1188		42.48	8751.1
42.72	21.7511		42.5	8930.27
42.74	27.8337		42.52	8530.27
42.76	35.2075		42.54	8555.27
42.78	40.1851		42.56	8351.1
42.8	41.7468		42.58	8451.1
42.82	42.0246		42.6	8334.44
42.84	38.604		42.62	8771.94
42.86	31.2993		42.64	8542.77
42.88	24.5531		42.66	8605.27
42.9	20.2678		42.68	8401.1
42.92	18.3246		42.7	8380.27
42.94	18.2352		42.72	8692.77
42.96	19.7612		42.74	8309.44
42.98	23.124		42.76	8526.1
43	29.1462		42.78	8655.27
43.02	39.5368		42.8	8463.6
43.04	56.6347		42.82	8751.1
43.06	82.2776		42.84	8801.1
43.08	114.128		42.86	8951.07
43.1	142.971		42.88	8842.77
43.12	157.561		42.9	8788.6
43.14	150.63		42.92	8542.77
43.16	120.062		42.94	8430.27
43.18	83.5592		42.96	8434.44
43.2	55.6241		42.98	8471.94
43.22	37.58		43	8659.44
43.24	26.6024		43.02	8651.1
43.26	19.9124		43.04	8534.44
43.28	15.6375		43.06	8626.1
43.3	12.7249		43.08	8484.44
43.32	10.578		43.1	8792.77
43.34	9.01743		43.12	9034.47
43.36	7.77569		43.14	8334.44
43.38	6.8492		43.16	8538.6
43.4	6.11948		43.18	8705.27
43.42	5.54374		43.2	8621.94
43.44	5.08217		43.22	8513.6
43.46	4.76005		43.24	8730.27
43.48	4.50486		43.26	8459.44
43.5	4.3139		43.28	8559.44
43.52	4.16282		43.3	8551.1
43.54	4.07534		43.32	8613.6
43.56	4.05919		43.34	8638.6
43.58	4.13595		43.36	8842.77
43.6	4.3492		43.38	8859.47
43.62	4.76693		43.4	8426.1
43.64	5.46141		43.42	8821.94
43.66	6.41606		43.44	9001.07
43.68	7.2563		43.46	8326.1
43.7	7.30658		43.48	8692.77
43.72	6.73023		43.5	8721.94
43.74	6.22823		43.52	8338.6
43.76	6.07396		43.54	8601.1
43.78	6.27772		43.56	8201.1
43.8	6.81359		43.58	8880.27
43.82	7.6943		43.6	8955.27
43.84	9.00547		43.62	8330.27
43.86	10.9534		43.64	8609.44
43.88	13.9732		43.66	8667.77
43.9	18.918		43.68	8509.44
43.92	27.2418		43.7	8313.6
43.94	40.8692		43.72	8251.1
43.96	60.9973		43.74	8430.27
43.98	84.2667		43.76	8526.1
44	96.3724		43.78	8126.1
44.02	86.7653		43.8	8396.94
44.04	65.0005		43.82	8546.94
44.06	44.4066		43.84	8446.94
44.08	29.9913		43.86	8301.1
44.1	21.105		43.88	8542.77
44.12	15.9549		43.9	8063.6
44.14	13.0464		43.92	8451.1
44.16	11.4891		43.94	8488.6
44.18	10.8806		43.96	8488.6
44.2	11.1661		43.98	8584.44
44.22	12.5967		44	8388.6
44.24	15.739		44.02	8459.44
44.26	21.3421		44.04	8338.6
44.28	29.8079		44.06	8146.94
44.3	39.1798		44.08	8601.1
44.32	43.1945		44.1	8459.44
44.34	37.3081		44.12	8413.6
44.36	27.0636		44.14	8171.94
44.38	18.5063		44.16	8480.27
44.4	12.8282		44.18	8434.44
44.42	9.38047		44.2	8013.6
44.44	7.33095		44.22	8271.94
44.46	6.07496		44.24	8255.27
44.48	5.26408		44.26	8484.44
44.5	4.72072		44.28	8571.94
44.52	4.3556		44.3	8717.77
44.54	4.10176		44.32	8438.6
44.56	3.97098		44.34	8884.47
44.58	3.87014		44.36	8738.6
44.6	3.81459		44.38	8926.07
44.62	3.94058		44.4	8709.44
44.64	4.16035		44.42	8759.44
44.66	4.49947		44.44	9226.07
44.68	4.94492		44.46	9130.27
44.7	5.55418		44.48	9209.47
44.72	6.38539		44.5	8721.94
44.74	7.53344		44.52	9042.77
44.76	9.16595		44.54	8392.77
44.78	11.604		44.56	8809.44
44.8	15.47		44.58	8817.77
44.82	21.8681		44.6	8655.27
44.84	32.4217		44.62	8492.77
44.86	48.7234		44.64	8317.77
44.88	69.8051		44.66	8384.44
44.9	87.0834		44.68	8446.94
44.92	89.8265		44.7	8526.1
44.94	79.6391		44.72	8038.6
44.96	63.5043		44.74	8676.1
44.98	45.691		44.76	8609.44
45	31.0488		44.78	8663.6
45.02	21.1908		44.8	8584.44
45.04	15.0533		44.82	8259.44
45.06	11.2708		44.84	8413.6
45.08	8.86414		44.86	8542.77
45.1	7.2499		44.88	8301.1
45.12	6.11215		44.9	8805.27
45.14	5.28273		44.92	8726.1
[truncated: 2,288 more rows]

## Sheet: Supplementary Fig. 3
XRD
Ni1Mn1-MOF-Se			Ni1Mn1-MOF-Se after activation			Ni0.85Se PDF:18-0888			NiSe PDF:18-0887
2-Theta (degree)	Intensity (a.u.)		2-Theta (degree)	Intensity (a.u.)		2-Theta (degree)	Intensity (a.u.)		2-Theta (degree)	Intensity (a.u.)
5	13328		5	21558.7		16.809	10		17.76	60
5.02	13528		5.02	21558.7		33.152	100		29.062	10
5.04	13507.1		5.04	21567		44.949	80		31.026	100
5.06	13315.5		5.06	21362.8		50.493	60		34.061	100
5.08	13423.8		5.08	21521.2		60.24	40		36.04	10
5.1	13390.5		5.1	21450.3		61.797	40		38.696	100
5.12	13473.8		5.12	21329.5		69.699	30		46.534	100
5.14	13578		5.14	21275.3		71.401	10		48.049	20
5.16	13344.6		5.16	21483.7		82.179	20		50.373	40
5.18	13507.1		5.18	21696.2		83.658	30		53.546	40
5.2	13457.1		5.2	21262.8		--	--		55.114	40
5.22	13419.6		5.22	21600.3		--	--		56.027	40
5.24	13315.5		5.24	21433.7		--	--		62.726	10
5.26	13394.6		5.26	21629.5		--	--		64.426	10
5.28	13553		5.28	21521.2		--	--		--	--
5.3	13582.1		5.3	21721.2		--	--		--	--
5.32	13528		5.32	21637.8		--	--		--	--
5.34	13607.1		5.34	21704.5		--	--		--	--
5.36	13494.6		5.36	21625.3		--	--		--	--
5.38	13569.6		5.38	21775.3		--	--		--	--
5.4	13540.5		5.4	21450.3		--	--		--	--
5.42	13569.6		5.42	21771.2		--	--		--	--
5.44	13590.5		5.44	21650.3		--	--		--	--
5.46	13719.6		5.46	21867		--	--		--	--
5.48	13532.1		5.48	21596.2		--	--		--	--
5.5	13615.5		5.5	21467		--	--		--	--
5.52	13757.1		5.52	21625.3		--	--		--	--
5.54	13503		5.54	21650.3		--	--		--	--
5.56	13432.1		5.56	21717		--	--		--	--
5.58	13415.5		5.58	21762.8		--	--		--	--
5.6	13811.3		5.6	21829.5		--	--		--	--
5.62	13490.5		5.62	21829.5		--	--		--	--
5.64	13590.5		5.64	21692		--	--		--	--
5.66	13857.1		5.66	21737.8		--	--		--	--
5.68	13648.8		5.68	21825.3		--	--		--	--
5.7	13698.8		5.7	21854.5		--	--		--	--
5.72	13369.6		5.72	21742		--	--		--	--
5.74	13565.5		5.74	21842		--	--		--	--
5.76	13432.1		5.76	21837.8		--	--		--	--
5.78	13732.1		5.78	21821.2		--	--		--	--
5.8	13723.8		5.8	22012.8		--	--		--	--
5.82	13944.6		5.82	21792		--	--		--	--
5.84	13711.3		5.84	21962.8		--	--		--	--
5.86	13528		5.86	21929.5		--	--		--	--
5.88	13657.1		5.88	22012.8		--	--		--	--
5.9	13790.5		5.9	21883.7		--	--		--	--
5.92	13782.1		5.92	21983.7		--	--		--	--
5.94	13690.5		5.94	21921.2		--	--		--	--
5.96	13840.5		5.96	21942		--	--		--	--
5.98	13873.8		5.98	21933.7		--	--		--	--
6	13919.6		6	21958.7		--	--		--	--
6.02	13790.5		6.02	22004.5		--	--		--	--
6.04	13882.1		6.04	22171.2		--	--		--	--
6.06	13886.3		6.06	22208.7		--	--		--	--
6.08	13861.3		6.08	22012.8		--	--		--	--
6.1	13744.6		6.1	22050.3		--	--		--	--
6.12	13703		6.12	22000.3		--	--		--	--
6.14	13840.5		6.14	22125.3		--	--		--	--
6.16	13965.5		6.16	22192		--	--		--	--
6.18	13615.5		6.18	21933.7		--	--		--	--
6.2	13911.3		6.2	22146.2		--	--		--	--
6.22	13665.5		6.22	22175.3		--	--		--	--
6.24	13911.3		6.24	21958.7		--	--		--	--
6.26	14032.1		6.26	22075.3		--	--		--	--
6.28	13761.3		6.28	22246.2		--	--		--	--
6.3	13978		6.3	22079.5		--	--		--	--
6.32	13994.6		6.32	22062.8		--	--		--	--
6.34	13919.6		6.34	22042		--	--		--	--
6.36	13986.3		6.36	22042		--	--		--	--
6.38	13957.1		6.38	22204.5		--	--		--	--
6.4	13844.6		6.4	22237.8		--	--		--	--
6.42	13882.1		6.42	22017		--	--		--	--
6.44	13836.3		6.44	22392		--	--		--	--
6.46	13894.6		6.46	22346.2		--	--		--	--
6.48	14011.3		6.48	22133.7		--	--		--	--
6.5	13815.5		6.5	22262.8		--	--		--	--
6.52	13861.3		6.52	22129.5		--	--		--	--
6.54	13948.8		6.54	22346.2		--	--		--	--
6.56	13869.6		6.56	22208.7		--	--		--	--
6.58	13786.3		6.58	22271.2		--	--		--	--
6.6	14044.6		6.6	22162.8		--	--		--	--
6.62	14023.8		6.62	22171.2		--	--		--	--
6.64	13932.1		6.64	22146.2		--	--		--	--
6.66	13936.3		6.66	22192		--	--		--	--
6.68	14032.1		6.68	22242		--	--		--	--
6.7	13969.6		6.7	22092		--	--		--	--
6.72	13973.8		6.72	22337.8		--	--		--	--
6.74	13773.8		6.74	22154.5		--	--		--	--
6.76	13878		6.76	22146.2		--	--		--	--
6.78	13894.6		6.78	22342		--	--		--	--
6.8	14007.1		6.8	22242		--	--		--	--
6.82	14048.8		6.82	22312.8		--	--		--	--
6.84	13973.8		6.84	22233.7		--	--		--	--
6.86	14019.6		6.86	22304.5		--	--		--	--
6.88	13961.3		6.88	22196.2		--	--		--	--
6.9	14048.8		6.9	22179.5		--	--		--	--
6.92	13903		6.92	22162.8		--	--		--	--
6.94	13761.3		6.94	22225.3		--	--		--	--
6.96	13878		6.96	22329.5		--	--		--	--
6.98	14073.8		6.98	21925.3		--	--		--	--
7	13886.3		7	22296.2		--	--		--	--
7.02	13844.6		7.02	22317		--	--		--	--
7.04	14082.1		7.04	22187.8		--	--		--	--
7.06	13869.6		7.06	22175.3		--	--		--	--
7.08	14107.1		7.08	22317		--	--		--	--
7.1	13923.8		7.1	22104.5		--	--		--	--
7.12	14111.3		7.12	22229.5		--	--		--	--
7.14	14098.8		7.14	22212.8		--	--		--	--
7.16	13986.3		7.16	22337.8		--	--		--	--
7.18	14003		7.18	22242		--	--		--	--
7.2	13844.6		7.2	22192		--	--		--	--
7.22	14057.1		7.22	22062.8		--	--		--	--
7.24	13903		7.24	22121.2		--	--		--	--
7.26	14115.5		7.26	22129.5		--	--		--	--
7.28	13961.3		7.28	22162.8		--	--		--	--
7.3	13965.5		7.3	22267		--	--		--	--
7.32	14186.3		7.32	22317		--	--		--	--
7.34	14040.5		7.34	22167		--	--		--	--
7.36	14090.5		7.36	22142		--	--		--	--
7.38	14115.5		7.38	21992		--	--		--	--
7.4	14115.5		7.4	22308.7		--	--		--	--
7.42	14019.6		7.42	22408.7		--	--		--	--
7.44	13894.6		7.44	22287.8		--	--		--	--
7.46	13882.1		7.46	22375.3		--	--		--	--
7.48	14115.5		7.48	22312.8		--	--		--	--
7.5	14244.6		7.5	22017		--	--		--	--
7.52	14144.6		7.52	22225.3		--	--		--	--
7.54	14023.8		7.54	22071.2		--	--		--	--
7.56	14057.1		7.56	22183.7		--	--		--	--
7.58	14011.3		7.58	22196.2		--	--		--	--
7.6	13757.1		7.6	22358.7		--	--		--	--
7.62	13953		7.62	22292		--	--		--	--
7.64	14011.3		7.64	22258.7		--	--		--	--
7.66	13990.5		7.66	22121.2		--	--		--	--
7.68	13948.8		7.68	22200.3		--	--		--	--
7.7	14107.1		7.7	22362.8		--	--		--	--
7.72	14098.8		7.72	22296.2		--	--		--	--
7.74	13994.6		7.74	22192		--	--		--	--
7.76	13840.5		7.76	22333.7		--	--		--	--
7.78	14219.6		7.78	22312.8		--	--		--	--
7.8	14123.8		7.8	22071.2		--	--		--	--
7.82	14032.1		7.82	22112.8		--	--		--	--
7.84	14228		7.84	22267		--	--		--	--
7.86	14032.1		7.86	22246.2		--	--		--	--
7.88	14082.1		7.88	22137.8		--	--		--	--
7.9	14015.5		7.9	22100.3		--	--		--	--
7.92	13911.3		7.92	22242		--	--		--	--
7.94	14107.1		7.94	22442		--	--		--	--
7.96	14032.1		7.96	22329.5		--	--		--	--
7.98	13973.8		7.98	22287.8		--	--		--	--
8	14140.5		8	22312.8		--	--		--	--
8.02	14119.6		8.02	22321.2		--	--		--	--
8.04	13886.3		8.04	22212.8		--	--		--	--
8.06	14090.5		8.06	22479.5		--	--		--	--
8.08	14128		8.08	22342		--	--		--	--
8.1	14228		8.1	22142		--	--		--	--
8.12	13936.3		8.12	22317		--	--		--	--
8.14	13944.6		8.14	22504.5		--	--		--	--
8.16	14153		8.16	22396.2		--	--		--	--
8.18	13965.5		8.18	22204.5		--	--		--	--
8.2	13894.6		8.2	22400.3		--	--		--	--
8.22	14073.8		8.22	22450.3		--	--		--	--
8.24	14211.3		8.24	22267		--	--		--	--
8.26	14069.6		8.26	22433.7		--	--		--	--
8.28	14236.3		8.28	22321.2		--	--		--	--
8.3	13886.3		8.3	22108.7		--	--		--	--
8.32	14248.8		8.32	22292		--	--		--	--
8.34	14148.8		8.34	22267		--	--		--	--
8.36	14098.8		8.36	22404.5		--	--		--	--
8.38	14111.3		8.38	22371.2		--	--		--	--
8.4	14165.5		8.4	22354.5		--	--		--	--
8.42	14353		8.42	22304.5		--	--		--	--
8.44	14311.3		8.44	22296.2		--	--		--	--
8.46	14036.3		8.46	22400.3		--	--		--	--
8.48	14194.6		8.48	22358.7		--	--		--	--
8.5	14140.5		8.5	22512.8		--	--		--	--
8.52	14265.5		8.52	22308.7		--	--		--	--
8.54	14261.3		8.54	22237.8		--	--		--	--
8.56	14028		8.56	22554.5		--	--		--	--
8.58	14248.8		8.58	22292		--	--		--	--
8.6	14282.1		8.6	22492		--	--		--	--
8.62	14482.1		8.62	22475.3		--	--		--	--
8.64	14307.1		8.64	22433.7		--	--		--	--
8.66	14223.8		8.66	22537.8		--	--		--	--
8.68	14244.6		8.68	22658.7		--	--		--	--
8.7	14323.8		8.7	22412.8		--	--		--	--
8.72	14365.5		8.72	22512.8		--	--		--	--
8.74	14178		8.74	22387.8		--	--		--	--
8.76	14378		8.76	22404.5		--	--		--	--
8.78	14361.3		8.78	22479.5		--	--		--	--
8.8	14190.5		8.8	22483.7		--	--		--	--
8.82	14294.6		8.82	22425.3		--	--		--	--
8.84	14340.5		8.84	22571.2		--	--		--	--
8.86	14136.3		8.86	22446.2		--	--		--	--
8.88	14473.8		8.88	22317		--	--		--	--
8.9	14165.5		8.9	22517		--	--		--	--
8.92	14173.8		8.92	22675.3		--	--		--	--
8.94	14136.3		8.94	22529.5		--	--		--	--
8.96	14265.5		8.96	22554.5		--	--		--	--
8.98	14361.3		8.98	22517		--	--		--	--
9	14569.6		9	22542		--	--		--	--
9.02	14348.8		9.02	22462.8		--	--		--	--
9.04	14394.6		9.04	22550.3		--	--		--	--
9.06	14353		9.06	22396.2		--	--		--	--
9.08	14186.3		9.08	22512.8		--	--		--	--
9.1	14215.5		9.1	22579.5		--	--		--	--
9.12	14269.6		9.12	22700.3		--	--		--	--
9.14	14561.3		9.14	22458.7		--	--		--	--
9.16	14236.3		9.16	22483.7		--	--		--	--
9.18	14244.6		9.18	22467		--	--		--	--
9.2	14423.8		9.2	22704.5		--	--		--	--
9.22	14390.5		9.22	22583.7		--	--		--	--
9.24	14265.5		9.24	22387.8		--	--		--	--
9.26	14353		9.26	22604.5		--	--		--	--
9.28	14340.5		9.28	22487.8		--	--		--	--
9.3	14248.8		9.3	22650.3		--	--		--	--
9.32	14398.8		9.32	22771.2		--	--		--	--
9.34	14357.1		9.34	22617		--	--		--	--
9.36	14532.1		9.36	22704.5		--	--		--	--
9.38	14453		9.38	22662.8		--	--		--	--
9.4	14232.1		9.4	22654.5		--	--		--	--
9.42	14428		9.42	22500.3		--	--		--	--
9.44	14386.3		9.44	22525.3		--	--		--	--
9.46	14453		9.46	22579.5		--	--		--	--
9.48	14536.3		9.48	22642		--	--		--	--
9.5	14394.6		9.5	22683.7		--	--		--	--
9.52	14278		9.52	22667		--	--		--	--
9.54	14244.6		9.54	22479.5		--	--		--	--
9.56	14461.3		9.56	22600.3		--	--		--	--
9.58	14473.8		9.58	22625.3		--	--		--	--
9.6	14553		9.6	22571.2		--	--		--	--
9.62	14598.8		9.62	22642		--	--		--	--
9.64	14657.1		9.64	22750.3		--	--		--	--
9.66	14569.6		9.66	22775.3		--	--		--	--
9.68	14586.3		9.68	22579.5		--	--		--	--
9.7	14436.3		9.7	22550.3		--	--		--	--
9.72	14578		9.72	22929.5		--	--		--	--
9.74	14403		9.74	22946.2		--	--		--	--
9.76	14428		9.76	22779.5		--	--		--	--
9.78	14532.1		9.78	22546.2		--	--		--	--
9.8	14332.1		9.8	23046.2		--	--		--	--
9.82	14611.3		9.82	22608.7		--	--		--	--
9.84	14553		9.84	22600.3		--	--		--	--
9.86	14619.6		9.86	22712.8		--	--		--	--
9.88	14432.1		9.88	22637.8		--	--		--	--
9.9	14532.1		9.9	22746.2		--	--		--	--
9.92	14611.3		9.92	22654.5		--	--		--	--
9.94	14532.1		9.94	22700.3		--	--		--	--
9.96	14523.8		9.96	22937.8		--	--		--	--
9.98	14507.1		9.98	22758.7		--	--		--	--
10	14519.6		10	22800.3		--	--		--	--
10.02	14482.1		10.02	22725.3		--	--		--	--
10.04	14519.6		10.04	22783.7		--	--		--	--
10.06	14407.1		10.06	22842		--	--		--	--
10.08	14623.8		10.08	22812.8		--	--		--	--
10.1	14732.1		10.1	23058.7		--	--		--	--
10.12	14607.1		10.12	22833.7		--	--		--	--
10.14	14707.1		10.14	22912.8		--	--		--	--
10.16	14473.8		10.16	23042		--	--		--	--
10.18	14265.5		10.18	22562.8		--	--		--	--
10.2	14665.5		10.2	22767		--	--		--	--
10.22	14598.8		10.22	22883.7		--	--		--	--
10.24	14848.8		10.24	22983.7		--	--		--	--
10.26	14665.5		10.26	22917		--	--		--	--
10.28	14544.6		10.28	22779.5		--	--		--	--
10.3	14653		10.3	22992		--	--		--	--
10.32	14548.8		10.32	23008.7		--	--		--	--
10.34	14761.3		10.34	22771.2		--	--		--	--
10.36	14723.8		10.36	22892		--	--		--	--
10.38	14503		10.38	22833.7		--	--		--	--
10.4	14623.8		10.4	22775.3		--	--		--	--
10.42	14761.3		10.42	22908.7		--	--		--	--
10.44	14594.6		10.44	23046.2		--	--		--	--
10.46	14803		10.46	22842		--	--		--	--
10.48	14661.3		10.48	23058.7		--	--		--	--
10.5	14444.6		10.5	22958.7		--	--		--	--
10.52	14582.1		10.52	23162.8		--	--		--	--
10.54	14728		10.54	23033.7		--	--		--	--
10.56	14794.6		10.56	22608.7		--	--		--	--
10.58	14469.6		10.58	22937.8		--	--		--	--
10.6	14686.3		10.6	22821.2		--	--		--	--
10.62	14707.1		10.62	23071.2		--	--		--	--
10.64	14753		10.64	22733.7		--	--		--	--
10.66	14469.6		10.66	22879.5		--	--		--	--
10.68	14719.6		10.68	23017		--	--		--	--
10.7	14548.8		10.7	22912.8		--	--		--	--
10.72	14723.8		10.72	22783.7		--	--		--	--
10.74	14594.6		10.74	23150.3		--	--		--	--
10.76	14878		10.76	22946.2		--	--		--	--
10.78	14807.1		10.78	22983.7		--	--		--	--
10.8	14640.5		10.8	23112.8		--	--		--	--
10.82	14865.5		10.82	22862.8		--	--		--	--
10.84	14707.1		10.84	23104.5		--	--		--	--
10.86	14598.8		10.86	23075.3		--	--		--	--
10.88	14648.8		10.88	22975.3		--	--		--	--
10.9	14903		10.9	23150.3		--	--		--	--
10.92	14636.3		10.92	23129.5		--	--		--	--
10.94	14836.3		10.94	23171.2		--	--		--	--
10.96	14790.5		10.96	22971.2		--	--		--	--
10.98	14873.8		10.98	23108.7		--	--		--	--
11	14707.1		11	23117		--	--		--	--
11.02	14711.3		11.02	23133.7		--	--		--	--
11.04	14703		11.04	22933.7		--	--		--	--
11.06	14728		11.06	22979.5		--	--		--	--
11.08	14894.6		11.08	23204.5		--	--		--	--
11.1	14811.3		11.1	23104.5		--	--		--	--
11.12	14869.6		11.12	23342		--	--		--	--
11.14	14878		11.14	23050.3		--	--		--	--
11.16	14982.1		11.16	23346.2		--	--		--	--
11.18	14903		11.18	23008.7		--	--		--	--
11.2	14882.1		11.2	23137.8		--	--		--	--
11.22	14990.5		11.22	23033.7		--	--		--	--
11.24	14953		11.24	23242		--	--		--	--
11.26	14728		11.26	23271.2		--	--		--	--
11.28	14773.8		11.28	23125.3		--	--		--	--
11.3	15048.8		11.3	23067		--	--		--	--
11.32	14861.3		11.32	22925.3		--	--		--	--
11.34	14653		11.34	22954.5		--	--		--	--
11.36	14911.3		11.36	23246.2		--	--		--	--
11.38	14748.8		11.38	23371.2		--	--		--	--
11.4	14994.6		11.4	23154.5		--	--		--	--
11.42	14732.1		11.42	23350.3		--	--		--	--
11.44	14853		11.44	23233.7		--	--		--	--
11.46	14753		11.46	23200.3		--	--		--	--
11.48	14882.1		11.48	23171.2		--	--		--	--
11.5	14948.8		11.5	23425.3		--	--		--	--
11.52	14986.3		11.52	22879.5		--	--		--	--
11.54	14928		11.54	23083.7		--	--		--	--
11.56	15007.1		11.56	23225.3		--	--		--	--
11.58	14861.3		11.58	23058.7		--	--		--	--
11.6	15019.6		11.6	23304.5		--	--		--	--
11.62	14919.6		11.62	23162.8		--	--		--	--
11.64	14836.3		11.64	23225.3		--	--		--	--
11.66	14957.1		11.66	23175.3		--	--		--	--
11.68	15190.5		11.68	23358.7		--	--		--	--
11.7	15053		11.7	23200.3		--	--		--	--
11.72	14740.5		11.72	23358.7		--	--		--	--
11.74	14944.6		11.74	23475.3		--	--		--	--
11.76	15107.1		11.76	23437.8		--	--		--	--
11.78	15023.8		11.78	23196.2		--	--		--	--
11.8	15178		11.8	23033.7		--	--		--	--
11.82	15028		11.82	23171.2		--	--		--	--
11.84	15011.3		11.84	23312.8		--	--		--	--
11.86	14907.1		11.86	23042		--	--		--	--
11.88	14819.6		11.88	23262.8		--	--		--	--
11.9	14973.8		11.9	23346.2		--	--		--	--
11.92	15073.8		11.92	23071.2		--	--		--	--
11.94	14832.1		11.94	23133.7		--	--		--	--
11.96	14828		11.96	23437.8		--	--		--	--
11.98	15190.5		11.98	23196.2		--	--		--	--
12	14948.8		12	23483.7		--	--		--	--
12.02	15107.1		12.02	23504.5		--	--		--	--
12.04	15053		12.04	23442		--	--		--	--
12.06	15040.5		12.06	23250.3		--	--		--	--
12.08	14923.8		12.08	23367		--	--		--	--
12.1	15015.5		12.1	23233.7		--	--		--	--
12.12	15011.3		12.12	23400.3		--	--		--	--
12.14	14915.5		12.14	23454.5		--	--		--	--
12.16	14794.6		12.16	23121.2		--	--		--	--
12.18	14919.6		12.18	23221.2		--	--		--	--
12.2	14990.5		12.2	23083.7		--	--		--	--
12.22	14882.1		12.22	23312.8		--	--		--	--
12.24	14973.8		12.24	23433.7		--	--		--	--
12.26	14982.1		12.26	23400.3		--	--		--	--
12.28	15203		12.28	23521.2		--	--		--	--
12.3	15148.8		12.3	23300.3		--	--		--	--
12.32	15090.5		12.32	23275.3		--	--		--	--
12.34	15073.8		12.34	23208.7		--	--		--	--
12.36	15011.3		12.36	23083.7		--	--		--	--
12.38	15048.8		12.38	23367		--	--		--	--
12.4	14932.1		12.4	23525.3		--	--		--	--
12.42	14953		12.42	23317		--	--		--	--
12.44	15248.8		12.44	23125.3		--	--		--	--
12.46	15319.6		12.46	23525.3		--	--		--	--
12.48	15123.8		12.48	23221.2		--	--		--	--
12.5	15048.8		12.5	22975.3		--	--		--	--
12.52	15282.1		12.52	23300.3		--	--		--	--
12.54	15094.6		12.54	23146.2		--	--		--	--
12.56	14961.3		12.56	23379.5		--	--		--	--
12.58	15140.5		12.58	23604.5		--	--		--	--
12.6	15215.5		12.6	23521.2		--	--		--	--
12.62	15090.5		12.62	23592		--	--		--	--
12.64	15065.5		12.64	23417		--	--		--	--
12.66	15240.5		12.66	23396.2		--	--		--	--
12.68	15069.6		12.68	23242		--	--		--	--
12.7	15090.5		12.7	23317		--	--		--	--
12.72	15269.6		12.72	23475.3		--	--		--	--
12.74	15215.5		12.74	23558.7		--	--		--	--
12.76	15094.6		12.76	23492		--	--		--	--
12.78	15140.5		12.78	23667		--	--		--	--
12.8	15265.5		12.8	23575.3		--	--		--	--
12.82	15094.6		12.82	23658.7		--	--		--	--
12.84	15094.6		12.84	23437.8		--	--		--	--
12.86	15365.5		12.86	23225.3		--	--		--	--
12.88	15098.8		12.88	23429.5		--	--		--	--
12.9	15128		12.9	23629.5		--	--		--	--
12.92	15023.8		12.92	23608.7		--	--		--	--
12.94	15311.3		12.94	23375.3		--	--		--	--
12.96	15253		12.96	23350.3		--	--		--	--
12.98	15340.5		12.98	23733.7		--	--		--	--
13	15273.8		13	23729.5		--	--		--	--
13.02	15207.1		13.02	23529.5		--	--		--	--
13.04	15061.3		13.04	23350.3		--	--		--	--
13.06	15348.8		13.06	23537.8		--	--		--	--
13.08	15115.5		13.08	23562.8		--	--		--	--
13.1	15157.1		13.1	23612.8		--	--		--	--
13.12	15223.8		13.12	23708.7		--	--		--	--
13.14	15390.5		13.14	23421.2		--	--		--	--
13.16	15428		13.16	23383.7		--	--		--	--
13.18	15298.8		13.18	23621.2		--	--		--	--
13.2	15211.3		13.2	23458.7		--	--		--	--
13.22	15328		13.22	23383.7		--	--		--	--
13.24	15498.8		13.24	23504.5		--	--		--	--
13.26	15328		13.26	23537.8		--	--		--	--
13.28	15194.6		13.28	23521.2		--	--		--	--
13.3	15353		13.3	23604.5		--	--		--	--
13.32	15040.5		13.32	23475.3		--	--		--	--
13.34	15107.1		13.34	23500.3		--	--		--	--
13.36	15203		13.36	23675.3		--	--		--	--
13.38	15303		13.38	23450.3		--	--		--	--
13.4	15290.5		13.4	23592		--	--		--	--
13.42	15365.5		13.42	23425.3		--	--		--	--
13.44	15173.8		13.44	23825.3		--	--		--	--
13.46	15257.1		13.46	23471.2		--	--		--	--
13.48	15398.8		13.48	23512.8		--	--		--	--
13.5	15448.8		13.5	23425.3		--	--		--	--
13.52	15169.6		13.52	23675.3		--	--		--	--
13.54	15132.1		13.54	23396.2		--	--		--	--
13.56	15382.1		13.56	23721.2		--	--		--	--
13.58	15282.1		13.58	23400.3		--	--		--	--
13.6	15386.3		13.6	23596.2		--	--		--	--
13.62	15303		13.62	23425.3		--	--		--	--
13.64	15398.8		13.64	23517		--	--		--	--
13.66	15240.5		13.66	23867		--	--		--	--
13.68	15261.3		13.68	23667		--	--		--	--
13.7	15419.6		13.7	23462.8		--	--		--	--
13.72	15169.6		13.72	23479.5		--	--		--	--
13.74	15315.5		13.74	23546.2		--	--		--	--
13.76	15232.1		13.76	23650.3		--	--		--	--
13.78	15186.3		13.78	23612.8		--	--		--	--
13.8	15153		13.8	23537.8		--	--		--	--
13.82	15294.6		13.82	23637.8		--	--		--	--
13.84	15478		13.84	23483.7		--	--		--	--
13.86	15048.8		13.86	23583.7		--	--		--	--
13.88	15590.5		13.88	23675.3		--	--		--	--
13.9	15369.6		13.9	24025.3		--	--		--	--
13.92	15603		13.92	23746.2		--	--		--	--
13.94	15294.6		13.94	23642		--	--		--	--
13.96	15107.1		13.96	23817		--	--		--	--
13.98	15294.6		13.98	23833.7		--	--		--	--
14	15403		14	23692		--	--		--	--
14.02	15448.8		14.02	23796.2		--	--		--	--
14.04	15465.5		14.04	23825.3		--	--		--	--
14.06	15461.3		14.06	23912.8		--	--		--	--
14.08	15294.6		14.08	23608.7		--	--		--	--
14.1	15407.1		14.1	23737.8		--	--		--	--
14.12	15528		14.12	23567		--	--		--	--
14.14	15469.6		14.14	23492		--	--		--	--
14.16	15086.3		14.16	23625.3		--	--		--	--
14.18	15719.6		14.18	23908.7		--	--		--	--
14.2	15311.3		14.2	23571.2		--	--		--	--
14.22	15257.1		14.22	23754.5		--	--		--	--
14.24	15582.1		14.24	23637.8		--	--		--	--
14.26	15415.5		14.26	23958.7		--	--		--	--
14.28	15373.8		14.28	23779.5		--	--		--	--
14.3	15265.5		14.3	23829.5		--	--		--	--
14.32	15265.5		14.32	23733.7		--	--		--	--
14.34	15286.3		14.34	23450.3		--	--		--	--
14.36	15211.3		14.36	23800.3		--	--		--	--
14.38	15378		14.38	23858.7		--	--		--	--
14.4	15511.3		14.4	23746.2		--	--		--	--
14.42	15353		14.42	23721.2		--	--		--	--
14.44	15178		14.44	23508.7		--	--		--	--
14.46	15369.6		14.46	23521.2		--	--		--	--
14.48	15490.5		14.48	23892		--	--		--	--
14.5	15440.5		14.5	23879.5		--	--		--	--
14.52	15598.8		14.52	23687.8		--	--		--	--
14.54	15448.8		14.54	23600.3		--	--		--	--
14.56	15448.8		14.56	23687.8		--	--		--	--
14.58	15548.8		14.58	23662.8		--	--		--	--
14.6	15323.8		14.6	23867		--	--		--	--
14.62	15323.8		14.62	23992		--	--		--	--
14.64	15390.5		14.64	23662.8		--	--		--	--
14.66	15553		14.66	23837.8		--	--		--	--
14.68	15528		14.68	24042		--	--		--	--
14.7	15473.8		14.7	23825.3		--	--		--	--
14.72	15586.3		14.72	23858.7		--	--		--	--
14.74	15469.6		14.74	23862.8		--	--		--	--
14.76	15561.3		14.76	23842		--	--		--	--
14.78	15532.1		14.78	23962.8		--	--		--	--
14.8	15411.3		14.8	23879.5		--	--		--	--
14.82	15323.8		14.82	23958.7		--	--		--	--
14.84	15448.8		14.84	23837.8		--	--		--	--
14.86	15440.5		14.86	23729.5		--	--		--	--
14.88	15561.3		14.88	23879.5		--	--		--	--
14.9	15373.8		14.9	23979.5		--	--		--	--
14.92	15694.6		14.92	23562.8		--	--		--	--
14.94	15711.3		14.94	23712.8		--	--		--	--
14.96	15548.8		14.96	23987.8		--	--		--	--
14.98	15323.8		14.98	23937.8		--	--		--	--
15	15644.6		15	23812.8		--	--		--	--
15.02	15382.1		15.02	23792		--	--		--	--
15.04	15603		15.04	23742		--	--		--	--
15.06	15386.3		15.06	24112.8		--	--		--	--
15.08	15578		15.08	23896.2		--	--		--	--
15.1	15386.3		15.1	24104.5		--	--		--	--
15.12	15407.1		15.12	23962.8		--	--		--	--
15.14	15553		15.14	24004.5		--	--		--	--
15.16	15428		15.16	23908.7		--	--		--	--
15.18	15298.8		15.18	23983.7		--	--		--	--
15.2	15619.6		15.2	24087.8		--	--		--	--
15.22	15828		15.22	23629.5		--	--		--	--
15.24	15461.3		15.24	23929.5		--	--		--	--
15.26	15486.3		15.26	23962.8		--	--		--	--
15.28	15611.3		15.28	23967		--	--		--	--
15.3	15423.8		15.3	23804.5		--	--		--	--
15.32	15590.5		15.32	24125.3		--	--		--	--
15.34	15340.5		15.34	23896.2		--	--		--	--
15.36	15540.5		15.36	24175.3		--	--		--	--
15.38	15532.1		15.38	24054.5		--	--		--	--
15.4	15490.5		15.4	24054.5		--	--		--	--
15.42	15707.1		15.42	24000.3		--	--		--	--
15.44	15378		15.44	24104.5		--	--		--	--
15.46	15573.8		15.46	23700.3		--	--		--	--
15.48	15611.3		15.48	24183.7		--	--		--	--
15.5	15573.8		15.5	23821.2		--	--		--	--
15.52	15694.6		15.52	23817		--	--		--	--
15.54	15665.5		15.54	24075.3		--	--		--	--
15.56	15861.3		15.56	23950.3		--	--		--	--
15.58	15498.8		15.58	24058.7		--	--		--	--
15.6	15698.8		15.6	24279.5		--	--		--	--
15.62	15728		15.62	23900.3		--	--		--	--
15.64	15636.3		15.64	24050.3		--	--		--	--
15.66	15707.1		15.66	23971.2		--	--		--	--
15.68	15811.3		15.68	24112.8		--	--		--	--
15.7	15448.8		15.7	23825.3		--	--		--	--
15.72	15490.5		15.72	24212.8		--	--		--	--
15.74	15553		15.74	24054.5		--	--		--	--
15.76	15907.1		15.76	23942		--	--		--	--
15.78	15719.6		15.78	24062.8		--	--		--	--
15.8	15661.3		15.8	23954.5		--	--		--	--
15.82	15548.8		15.82	24042		--	--		--	--
15.84	15478		15.84	24129.5		--	--		--	--
15.86	15740.5		15.86	24133.7		--	--		--	--
15.88	15494.6		15.88	24258.7		--	--		--	--
15.9	15486.3		15.9	24071.2		--	--		--	--
15.92	15453		15.92	24204.5		--	--		--	--
15.94	15686.3		15.94	24012.8		--	--		--	--
15.96	15594.6		15.96	24000.3		--	--		--	--
15.98	15523.8		15.98	24212.8		--	--		--	--
16	15573.8		16	24183.7		--	--		--	--
16.02	15694.6		16.02	24042		--	--		--	--
16.04	15436.3		16.04	24150.3		--	--		--	--
16.06	15794.6		16.06	24079.5		--	--		--	--
16.08	15673.8		16.08	24483.7		--	--		--	--
16.1	15765.5		16.1	24367		--	--		--	--
16.12	15623.8		16.12	23842		--	--		--	--
16.14	15507.1		16.14	23804.5		--	--		--	--
16.16	15594.6		16.16	24233.7		--	--		--	--
16.18	15761.3		16.18	24121.2		--	--		--	--
16.2	15719.6		16.2	24108.7		--	--		--	--
16.22	15682.1		16.22	23854.5		--	--		--	--
16.24	15719.6		16.24	24129.5		--	--		--	--
16.26	15890.5		16.26	24421.2		--	--		--	--
16.28	16003		16.28	24096.2		--	--		--	--
16.3	15978		16.3	24192		--	--		--	--
16.32	15682.1		16.32	24483.7		--	--		--	--
16.34	15969.6		16.34	24392		--	--		--	--
16.36	15811.3		16.36	24158.7		--	--		--	--
16.38	15869.6		16.38	24158.7		--	--		--	--
16.4	15590.5		16.4	24325.3		--	--		--	--
16.42	15748.8		16.42	24412.8		--	--		--	--
16.44	15948.8		16.44	24250.3		--	--		--	--
16.46	15986.3		16.46	24329.5		--	--		--	--
16.48	15865.5		16.48	24546.2		--	--		--	--
16.5	15748.8		16.5	24375.3		--	--		--	--
16.52	15986.3		16.52	24246.2		--	--		--	--
16.54	16044.6		16.54	24346.2		--	--		--	--
16.56	15894.6		16.56	24312.8		--	--		--	--
16.58	15861.3		16.58	24429.5		--	--		--	--
16.6	15848.8		16.6	24412.8		--	--		--	--
16.62	16007.1		16.62	24504.5		--	--		--	--
16.64	16086.3		16.64	24437.8		--	--		--	--
16.66	16128		16.66	24371.2		--	--		--	--
16.68	16107.1		16.68	24300.3		--	--		--	--
16.7	16078		16.7	24525.3		--	--		--	--
16.72	16069.6		16.72	24312.8		--	--		--	--
16.74	16128		16.74	24396.2		--	--		--	--
16.76	16140.5		16.76	24642		--	--		--	--
16.78	16078		16.78	24475.3		--	--		--	--
16.8	16123.8		16.8	24371.2		--	--		--	--
16.82	16053		16.82	24617		--	--		--	--
16.84	16032.1		16.84	24429.5		--	--		--	--
16.86	16044.6		16.86	24479.5		--	--		--	--
16.88	16057.1		16.88	24612.8		--	--		--	--
16.9	16211.3		16.9	24579.5		--	--		--	--
16.92	15940.5		16.92	24554.5		--	--		--	--
16.94	16082.1		16.94	24379.5		--	--		--	--
16.96	16278		16.96	24558.7		--	--		--	--
16.98	16115.5		16.98	24517		--	--		--	--
17	15957.1		17	24479.5		--	--		--	--
17.02	16223.8		17.02	24550.3		--	--		--	--
17.04	15957.1		17.04	24325.3		--	--		--	--
17.06	16148.8		17.06	24687.8		--	--		--	--
17.08	15915.5		17.08	24575.3		--	--		--	--
17.1	15994.6		17.1	24162.8		--	--		--	--
17.12	16136.3		17.12	24558.7		--	--		--	--
17.14	15828		17.14	24746.2		--	--		--	--
17.16	15836.3		17.16	24621.2		--	--		--	--
17.18	16044.6		17.18	24662.8		--	--		--	--
17.2	15753		17.2	24500.3		--	--		--	--
17.22	16298.8		17.22	24379.5		--	--		--	--
17.24	16278		17.24	24362.8		--	--		--	--
17.26	15848.8		17.26	24450.3		--	--		--	--
17.28	16036.3		17.28	24596.2		--	--		--	--
17.3	15890.5		17.3	24496.2		--	--		--	--
17.32	16132.1		17.32	24504.5		--	--		--	--
17.34	16090.5		17.34	24342		--	--		--	--
17.36	16119.6		17.36	24750.3		--	--		--	--
17.38	16153		17.38	24521.2		--	--		--	--
17.4	16153		17.4	24258.7		--	--		--	--
17.42	16128		17.42	24467		--	--		--	--
17.44	15978		17.44	24704.5		--	--		--	--
17.46	16123.8		17.46	24512.8		--	--		--	--
17.48	16107.1		17.48	24596.2		--	--		--	--
17.5	16319.6		17.5	24546.2		--	--		--	--
17.52	16319.6		17.52	24812.8		--	--		--	--
17.54	15915.5		17.54	24846.2		--	--		--	--
17.56	16457.1		17.56	24808.7		--	--		--	--
17.58	16136.3		17.58	24671.2		--	--		--	--
17.6	16044.6		17.6	24804.5		--	--		--	--
17.62	16307.1		17.62	24592		--	--		--	--
17.64	16378		17.64	24554.5		--	--		--	--
17.66	16282.1		17.66	24925.3		--	--		--	--
17.68	16282.1		17.68	25037.8		--	--		--	--
17.7	16357.1		17.7	25142		--	--		--	--
17.72	16086.3		17.72	24958.7		--	--		--	--
17.74	16203		17.74	24646.2		--	--		--	--
17.76	16307.1		17.76	24921.2		--	--		--	--
17.78	16423.8		17.78	25100.3		--	--		--	--
17.8	16232.1		17.8	24708.7		--	--		--	--
17.82	16165.5		17.82	24671.2		--	--		--	--
17.84	16144.6		17.84	24817		--	--		--	--
17.86	16165.5		17.86	24358.7		--	--		--	--
17.88	15969.6		17.88	24508.7		--	--		--	--
17.9	16098.8		17.9	24708.7		--	--		--	--
17.92	16332.1		17.92	24442		--	--		--	--
17.94	16103		17.94	24629.5		--	--		--	--
17.96	16219.6		17.96	24650.3		--	--		--	--
17.98	16465.5		17.98	24654.5		--	--		--	--
18	16048.8		18	24871.2		--	--		--	--
18.02	16182.1		18.02	24408.7		--	--		--	--
18.04	16303		18.04	24529.5		--	--		--	--
18.06	16298.8		18.06	24817		--	--		--	--
18.08	16365.5		18.08	24767		--	--		--	--
18.1	16186.3		18.1	24708.7		--	--		--	--
18.12	16278		18.12	24671.2		--	--		--	--
18.14	16028		18.14	24887.8		--	--		--	--
18.16	16415.5		18.16	24725.3		--	--		--	--
18.18	16203		18.18	24462.8		--	--		--	--
18.2	16198.8		18.2	24779.5		--	--		--	--
18.22	15928		18.22	24792		--	--		--	--
18.24	16090.5		18.24	24550.3		--	--		--	--
18.26	16123.8		18.26	24846.2		--	--		--	--
18.28	16365.5		18.28	24883.7		--	--		--	--
18.3	16003		18.3	24496.2		--	--		--	--
18.32	16286.3		18.32	24737.8		--	--		--	--
18.34	16532.1		18.34	24979.5		--	--		--	--
18.36	16257.1		18.36	24908.7		--	--		--	--
18.38	16353		18.38	24446.2		--	--		--	--
18.4	16294.6		18.4	24679.5		--	--		--	--
18.42	16294.6		18.42	24804.5		--	--		--	--
18.44	16382.1		18.44	24829.5		--	--		--	--
18.46	16290.5		18.46	24829.5		--	--		--	--
18.48	16086.3		18.48	24662.8		--	--		--	--
18.5	15957.1		18.5	24629.5		--	--		--	--
18.52	16353		18.52	24792		--	--		--	--
18.54	16198.8		18.54	25204.5		--	--		--	--
18.56	16153		18.56	24796.2		--	--		--	--
18.58	16565.5		18.58	24662.8		--	--		--	--
18.6	16378		18.6	24575.3		--	--		--	--
18.62	16378		18.62	24479.5		--	--		--	--
18.64	16094.6		18.64	24925.3		--	--		--	--
18.66	16478		18.66	24842		--	--		--	--
18.68	16319.6		18.68	24833.7		--	--		--	--
18.7	16361.3		18.7	24808.7		--	--		--	--
18.72	16161.3		18.72	24592		--	--		--	--
18.74	16461.3		18.74	24942		--	--		--	--
18.76	16419.6		18.76	24975.3		--	--		--	--
18.78	16253		18.78	24946.2		--	--		--	--
18.8	16498.8		18.8	24817		--	--		--	--
18.82	16090.5		18.82	24900.3		--	--		--	--
18.84	16298.8		18.84	25021.2		--	--		--	--
18.86	16219.6		18.86	24929.5		--	--		--	--
18.88	16336.3		18.88	24687.8		--	--		--	--
18.9	16361.3		18.9	24904.5		--	--		--	--
18.92	16361.3		18.92	24696.2		--	--		--	--
18.94	16303		18.94	25217		--	--		--	--
18.96	16315.5		18.96	24862.8		--	--		--	--
18.98	16311.3		18.98	25008.7		--	--		--	--
19	16528		19	24708.7		--	--		--	--
19.02	16498.8		19.02	24917		--	--		--	--
19.04	16494.6		19.04	24633.7		--	--		--	--
19.06	16173.8		19.06	24879.5		--	--		--	--
19.08	16578		19.08	25146.2		--	--		--	--
19.1	16457.1		19.1	24812.8		--	--		--	--
19.12	16382.1		19.12	24875.3		--	--		--	--
19.14	16332.1		19.14	25142		--	--		--	--
19.16	16498.8		19.16	24787.8		--	--		--	--
19.18	16498.8		19.18	24771.2		--	--		--	--
19.2	16298.8		19.2	24929.5		--	--		--	--
19.22	16357.1		19.22	25158.7		--	--		--	--
19.24	16132.1		19.24	24933.7		--	--		--	--
19.26	16282.1		19.26	25158.7		--	--		--	--
19.28	16444.6		19.28	24967		--	--		--	--
19.3	16403		19.3	24850.3		--	--		--	--
19.32	16423.8		19.32	24662.8		--	--		--	--
19.34	16590.5		19.34	25100.3		--	--		--	--
19.36	16594.6		19.36	24950.3		--	--		--	--
19.38	16403		19.38	25008.7		--	--		--	--
19.4	16653		19.4	24992		--	--		--	--
19.42	16473.8		19.42	24754.5		--	--		--	--
19.44	16286.3		19.44	25108.7		--	--		--	--
19.46	16340.5		19.46	25004.5		--	--		--	--
19.48	16553		19.48	25029.5		--	--		--	--
19.5	16536.3		19.5	25200.3		--	--		--	--
19.52	16444.6		19.52	25158.7		--	--		--	--
19.54	16103		19.54	25042		--	--		--	--
19.56	16311.3		19.56	24746.2		--	--		--	--
19.58	16348.8		19.58	25100.3		--	--		--	--
19.6	16432.1		19.6	24950.3		--	--		--	--
19.62	16590.5		19.62	25121.2		--	--		--	--
19.64	16198.8		19.64	24817		--	--		--	--
19.66	16286.3		19.66	24858.7		--	--		--	--
19.68	16453		19.68	24954.5		--	--		--	--
19.7	16469.6		19.7	25254.5		--	--		--	--
19.72	16690.5		19.72	25037.8		--	--		--	--
19.74	16682.1		19.74	25287.8		--	--		--	--
19.76	16486.3		19.76	25133.7		--	--		--	--
19.78	16298.8		19.78	25004.5		--	--		--	--
19.8	16415.5		19.8	24717		--	--		--	--
19.82	16628		19.82	25037.8		--	--		--	--
19.84	16440.5		19.84	25154.5		--	--		--	--
19.86	16348.8		19.86	24571.2		--	--		--	--
19.88	16444.6		19.88	25121.2		--	--		--	--
19.9	16461.3		19.9	25129.5		--	--		--	--
19.92	16611.3		19.92	25154.5		--	--		--	--
19.94	16453		19.94	24883.7		--	--		--	--
19.96	16415.5		19.96	25325.3		--	--		--	--
19.98	16598.8		19.98	25142		--	--		--	--
20	16553		20	25079.5		--	--		--	--
20.02	16373.8		20.02	25275.3		--	--		--	--
20.04	16573.8		20.04	25362.8		--	--		--	--
20.06	16394.6		20.06	24937.8		--	--		--	--
20.08	16436.3		20.08	24942		--	--		--	--
20.1	16711.3		20.1	25112.8		--	--		--	--
20.12	16540.5		20.12	25121.2		--	--		--	--
20.14	16790.5		20.14	25396.2		--	--		--	--
20.16	16769.6		20.16	25142		--	--		--	--
20.18	16494.6		20.18	25067		--	--		--	--
20.2	16594.6		20.2	25196.2		--	--		--	--
20.22	16815.5		20.22	25133.7		--	--		--	--
20.24	16898.8		20.24	25108.7		--	--		--	--
20.26	16794.6		20.26	25117		--	--		--	--
20.28	16757.1		20.28	25004.5		--	--		--	--
20.3	16465.5		20.3	25067		--	--		--	--
20.32	16548.8		20.32	25229.5		--	--		--	--
20.34	16786.3		20.34	25333.7		--	--		--	--
20.36	16615.5		20.36	25112.8		--	--		--	--
20.38	16578		20.38	25275.3		--	--		--	--
20.4	16278		20.4	25404.5		--	--		--	--
20.42	16411.3		20.42	25183.7		--	--		--	--
20.44	16532.1		20.44	25304.5		--	--		--	--
20.46	16557.1		20.46	25250.3		--	--		--	--
20.48	16411.3		20.48	25279.5		--	--		--	--
20.5	16736.3		20.5	25137.8		--	--		--	--
20.52	16648.8		20.52	25454.5		--	--		--	--
20.54	16628		20.54	25162.8		--	--		--	--
20.56	16569.6		20.56	25325.3		--	--		--	--
20.58	16598.8		20.58	25629.5		--	--		--	--
20.6	16440.5		20.6	25112.8		--	--		--	--
20.62	16586.3		20.62	25312.8		--	--		--	--
20.64	16165.5		20.64	25133.7		--	--		--	--
20.66	16503		20.66	25021.2		--	--		--	--
20.68	16586.3		20.68	25146.2		--	--		--	--
20.7	16544.6		20.7	25362.8		--	--		--	--
20.72	16744.6		20.72	25437.8		--	--		--	--
20.74	16444.6		20.74	25104.5		--	--		--	--
20.76	16590.5		20.76	25167		--	--		--	--
20.78	16319.6		20.78	25146.2		--	--		--	--
20.8	16740.5		20.8	25250.3		--	--		--	--
20.82	16594.6		20.82	25346.2		--	--		--	--
20.84	16628		20.84	25283.7		--	--		--	--
20.86	17078		20.86	25242		--	--		--	--
20.88	16569.6		20.88	25337.8		--	--		--	--
20.9	16548.8		20.9	25062.8		--	--		--	--
20.92	16482.1		20.92	25546.2		--	--		--	--
20.94	16582.1		20.94	25258.7		--	--		--	--
20.96	16707.1		20.96	25412.8		--	--		--	--
20.98	16986.3		20.98	25458.7		--	--		--	--
21	16782.1		21	25296.2		--	--		--	--
21.02	16823.8		21.02	25325.3		--	--		--	--
21.04	16623.8		21.04	25542		--	--		--	--
21.06	16832.1		21.06	25233.7		--	--		--	--
21.08	16790.5		21.08	25433.7		--	--		--	--
21.1	16740.5		21.1	25379.5		--	--		--	--
21.12	16528		21.12	25600.3		--	--		--	--
21.14	16828		21.14	25217		--	--		--	--
21.16	16765.5		21.16	25246.2		--	--		--	--
21.18	16832.1		21.18	25179.5		--	--		--	--
21.2	16798.8		21.2	25304.5		--	--		--	--
21.22	16669.6		21.22	25246.2		--	--		--	--
21.24	16786.3		21.24	25317		--	--		--	--
21.26	16536.3		21.26	25283.7		--	--		--	--
21.28	16657.1		21.28	25346.2		--	--		--	--
21.3	16873.8		21.3	25158.7		--	--		--	--
21.32	16907.1		21.32	25242		--	--		--	--
21.34	16803		21.34	25262.8		--	--		--	--
21.36	16694.6		21.36	25758.7		--	--		--	--
21.38	16640.5		21.38	25546.2		--	--		--	--
21.4	16932.1		21.4	25396.2		--	--		--	--
21.42	16653		21.42	25312.8		--	--		--	--
21.44	16790.5		21.44	25358.7		--	--		--	--
21.46	16823.8		21.46	25704.5		--	--		--	--
21.48	16857.1		21.48	25196.2		--	--		--	--
21.5	16778		21.5	25500.3		--	--		--	--
21.52	17023.8		21.52	25392		--	--		--	--
21.54	16998.8		21.54	24750.3		--	--		--	--
21.56	17161.3		21.56	25454.5		--	--		--	--
21.58	16919.6		21.58	25550.3		--	--		--	--
21.6	16507.1		21.6	25212.8		--	--		--	--
21.62	16969.6		21.62	25546.2		--	--		--	--
21.64	17032.1		21.64	25704.5		--	--		--	--
21.66	17023.8		21.66	25625.3		--	--		--	--
21.68	16798.8		21.68	25225.3		--	--		--	--
21.7	16907.1		21.7	25383.7		--	--		--	--
21.72	16969.6		21.72	25571.2		--	--		--	--
21.74	16861.3		21.74	25637.8		--	--		--	--
21.76	16903		21.76	25529.5		--	--		--	--
21.78	16923.8		21.78	25625.3		--	--		--	--
21.8	16973.8		21.8	25554.5		--	--		--	--
21.82	16673.8		21.82	25471.2		--	--		--	--
21.84	16936.3		21.84	25346.2		--	--		--	--
21.86	16794.6		21.86	25654.5		--	--		--	--
21.88	17023.8		21.88	25583.7		--	--		--	--
21.9	16832.1		21.9	25421.2		--	--		--	--
21.92	17028		21.92	25562.8		--	--		--	--
21.94	16994.6		21.94	25712.8		--	--		--	--
21.96	16698.8		21.96	25625.3		--	--		--	--
21.98	17040.5		21.98	25546.2		--	--		--	--
22	16861.3		22	25521.2		--	--		--	--
22.02	17003		22.02	25467		--	--		--	--
22.04	16907.1		22.04	25667		--	--		--	--
22.06	16853		22.06	25492		--	--		--	--
22.08	16998.8		22.08	25358.7		--	--		--	--
22.1	16465.5		22.1	25917		--	--		--	--
22.12	16765.5		22.12	25342		--	--		--	--
22.14	16973.8		22.14	25683.7		--	--		--	--
22.16	16723.8		22.16	25604.5		--	--		--	--
22.18	16990.5		22.18	25400.3		--	--		--	--
22.2	16748.8		22.2	25700.3		--	--		--	--
22.22	16882.1		22.22	25537.8		--	--		--	--
22.24	16961.3		22.24	25762.8		--	--		--	--
22.26	16940.5		22.26	25475.3		--	--		--	--
22.28	16898.8		22.28	25346.2		--	--		--	--
22.3	16528		22.3	25725.3		--	--		--	--
22.32	16803		22.32	25396.2		--	--		--	--
22.34	16928		22.34	25575.3		--	--		--	--
22.36	16965.5		22.36	25254.5		--	--		--	--
22.38	16911.3		22.38	25437.8		--	--		--	--
22.4	17036.3		22.4	25458.7		--	--		--	--
22.42	16803		22.42	25458.7		--	--		--	--
22.44	16919.6		22.44	25354.5		--	--		--	--
22.46	17023.8		22.46	25521.2		--	--		--	--
22.48	16773.8		22.48	25979.5		--	--		--	--
22.5	16836.3		22.5	25587.8		--	--		--	--
22.52	16644.6		22.52	25804.5		--	--		--	--
22.54	16878		22.54	25562.8		--	--		--	--
22.56	16948.8		22.56	25558.7		--	--		--	--
22.58	16861.3		22.58	25837.8		--	--		--	--
22.6	16953		22.6	25679.5		--	--		--	--
22.62	17028		22.62	25629.5		--	--		--	--
22.64	16986.3		22.64	25692		--	--		--	--
22.66	16890.5		22.66	25554.5		--	--		--	--
22.68	17190.5		22.68	25787.8		--	--		--	--
22.7	16823.8		22.7	25575.3		--	--		--	--
22.72	16911.3		22.72	25525.3		--	--		--	--
22.74	16986.3		22.74	25792		--	--		--	--
22.76	17044.6		22.76	25575.3		--	--		--	--
22.78	17136.3		22.78	25537.8		--	--		--	--
22.8	17036.3		22.8	25742		--	--		--	--
22.82	17390.5		22.82	25554.5		--	--		--	--
22.84	17136.3		22.84	25446.2		--	--		--	--
22.86	16965.5		22.86	25358.7		--	--		--	--
22.88	16748.8		22.88	25733.7		--	--		--	--
22.9	16932.1		22.9	25712.8		--	--		--	--
22.92	17369.6		22.92	25604.5		--	--		--	--
22.94	17215.5		22.94	25471.2		--	--		--	--
22.96	17003		22.96	25642		--	--		--	--
22.98	17028		22.98	25567		--	--		--	--
23	16873.8		23	25679.5		--	--		--	--
23.02	17044.6		23.02	25646.2		--	--		--	--
23.04	17144.6		23.04	25683.7		--	--		--	--
23.06	17082.1		23.06	25554.5		--	--		--	--
23.08	17240.5		23.08	25742		--	--		--	--
23.1	17007.1		23.1	25762.8		--	--		--	--
23.12	17103		23.12	25875.3		--	--		--	--
23.14	16848.8		23.14	25612.8		--	--		--	--
23.16	16986.3		23.16	25825.3		--	--		--	--
23.18	17057.1		23.18	25708.7		--	--		--	--
23.2	17165.5		23.2	25675.3		--	--		--	--
23.22	17244.6		23.22	25792		--	--		--	--
23.24	17107.1		23.24	25629.5		--	--		--	--
23.26	17140.5		23.26	25754.5		--	--		--	--
23.28	17194.6		23.28	25712.8		--	--		--	--
23.3	16823.8		23.3	26067		--	--		--	--
23.32	17069.6		23.32	25937.8		--	--		--	--
23.34	17107.1		23.34	25792		--	--		--	--
23.36	17107.1		23.36	25708.7		--	--		--	--
23.38	17094.6		23.38	25779.5		--	--		--	--
23.4	17007.1		23.4	25854.5		--	--		--	--
23.42	16832.1		23.42	25575.3		--	--		--	--
23.44	17057.1		23.44	25704.5		--	--		--	--
23.46	17386.3		23.46	25629.5		--	--		--	--
23.48	17257.1		23.48	25612.8		--	--		--	--
23.5	16998.8		23.5	26000.3		--	--		--	--
23.52	16986.3		23.52	25904.5		--	--		--	--
23.54	16990.5		23.54	25867		--	--		--	--
23.56	16890.5		23.56	25679.5		--	--		--	--
23.58	17157.1		23.58	25550.3		--	--		--	--
23.6	16744.6		23.6	25829.5		--	--		--	--
23.62	17019.6		23.62	25533.7		--	--		--	--
23.64	17161.3		23.64	25358.7		--	--		--	--
23.66	17315.5		23.66	25762.8		--	--		--	--
23.68	17048.8		23.68	25929.5		--	--		--	--
23.7	16882.1		23.7	26042		--	--		--	--
23.72	17048.8		23.72	25971.2		--	--		--	--
23.74	17028		23.74	25550.3		--	--		--	--
23.76	17136.3		23.76	25871.2		--	--		--	--
23.78	17465.5		23.78	26137.8		--	--		--	--
23.8	16869.6		23.8	25608.7		--	--		--	--
23.82	16844.6		23.82	25967		--	--		--	--
23.84	17082.1		23.84	25721.2		--	--		--	--
23.86	17078		23.86	25796.2		--	--		--	--
23.88	17432.1		23.88	25800.3		--	--		--	--
23.9	17298.8		23.9	26037.8		--	--		--	--
23.92	17232.1		23.92	26058.7		--	--		--	--
23.94	16894.6		23.94	25850.3		--	--		--	--
23.96	17169.6		23.96	25750.3		--	--		--	--
23.98	17186.3		23.98	25646.2		--	--		--	--
24	17182.1		24	25812.8		--	--		--	--
24.02	16961.3		24.02	25696.2		--	--		--	--
24.04	17123.8		24.04	25767		--	--		--	--
24.06	17319.6		24.06	25767		--	--		--	--
24.08	16936.3		24.08	25904.5		--	--		--	--
24.1	17403		24.1	25983.7		--	--		--	--
24.12	16936.3		24.12	25825.3		--	--		--	--
24.14	17119.6		24.14	26042		--	--		--	--
24.16	16923.8		24.16	26075.3		--	--		--	--
24.18	16944.6		24.18	26229.5		--	--		--	--
24.2	16773.8		24.2	25850.3		--	--		--	--
24.22	17136.3		24.22	25692		--	--		--	--
24.24	17253		24.24	25850.3		--	--		--	--
24.26	17119.6		24.26	25825.3		--	--		--	--
24.28	17132.1		24.28	26108.7		--	--		--	--
24.3	17332.1		24.3	25604.5		--	--		--	--
24.32	17090.5		24.32	25492		--	--		--	--
24.34	16944.6		24.34	25896.2		--	--		--	--
24.36	17332.1		24.36	25796.2		--	--		--	--
24.38	17278		24.38	26175.3		--	--		--	--
24.4	17011.3		24.4	25621.2		--	--		--	--
24.42	17361.3		24.42	25887.8		--	--		--	--
24.44	17336.3		24.44	25750.3		--	--		--	--
24.46	17186.3		24.46	25912.8		--	--		--	--
24.48	17078		24.48	26171.2		--	--		--	--
24.5	17273.8		24.5	25962.8		--	--		--	--
24.52	17294.6		24.52	26021.2		--	--		--	--
24.54	16961.3		24.54	25775.3		--	--		--	--
24.56	17169.6		24.56	25704.5		--	--		--	--
24.58	17319.6		24.58	25800.3		--	--		--	--
24.6	17040.5		24.6	25775.3		--	--		--	--
24.62	17123.8		24.62	25708.7		--	--		--	--
24.64	17348.8		24.64	25879.5		--	--		--	--
24.66	17198.8		24.66	25992		--	--		--	--
24.68	17178		24.68	25983.7		--	--		--	--
24.7	17253		24.7	25879.5		--	--		--	--
24.72	17348.8		24.72	25658.7		--	--		--	--
24.74	17157.1		24.74	25862.8		--	--		--	--
24.76	17332.1		24.76	25750.3		--	--		--	--
24.78	17215.5		24.78	25829.5		--	--		--	--
24.8	17269.6		24.8	26075.3		--	--		--	--
24.82	17086.3		24.82	25908.7		--	--		--	--
24.84	17386.3		24.84	25671.2		--	--		--	--
24.86	17207.1		24.86	25896.2		--	--		--	--
24.88	17103		24.88	25787.8		--	--		--	--
24.9	17357.1		24.9	25633.7		--	--		--	--
24.92	17194.6		24.92	25592		--	--		--	--
24.94	17548.8		24.94	25708.7		--	--		--	--
24.96	17228		24.96	25883.7		--	--		--	--
24.98	17203		24.98	25987.8		--	--		--	--
25	17194.6		25	25917		--	--		--	--
25.02	17040.5		25.02	25712.8		--	--		--	--
25.04	17240.5		25.04	25758.7		--	--		--	--
25.06	17182.1		25.06	25617		--	--		--	--
25.08	16965.5		25.08	25679.5		--	--		--	--
25.1	17286.3		25.1	26037.8		--	--		--	--
25.12	17190.5		25.12	26179.5		--	--		--	--
25.14	17394.6		25.14	26221.2		--	--		--	--
25.16	17348.8		25.16	26046.2		--	--		--	--
25.18	17398.8		25.18	25812.8		--	--		--	--
25.2	17315.5		25.2	26083.7		--	--		--	--
25.22	17082.1		25.22	25817		--	--		--	--
25.24	17461.3		25.24	26187.8		--	--		--	--
25.26	17282.1		25.26	26183.7		--	--		--	--
25.28	17290.5		25.28	25767		--	--		--	--
25.3	17336.3		25.3	25912.8		--	--		--	--
25.32	17369.6		25.32	25867		--	--		--	--
25.34	17136.3		25.34	25821.2		--	--		--	--
25.36	17473.8		25.36	25821.2		--	--		--	--
25.38	16915.5		25.38	26392		--	--		--	--
25.4	17261.3		25.4	26258.7		--	--		--	--
25.42	17290.5		25.42	25912.8		--	--		--	--
25.44	17153		25.44	25946.2		--	--		--	--
25.46	17240.5		25.46	26271.2		--	--		--	--
25.48	17748.8		25.48	25908.7		--	--		--	--
25.5	17403		25.5	25942		--	--		--	--
25.52	17411.3		25.52	25900.3		--	--		--	--
25.54	17057.1		25.54	26167		--	--		--	--
25.56	17273.8		25.56	25829.5		--	--		--	--
25.58	17519.6		25.58	25987.8		--	--		--	--
25.6	17561.3		25.6	25933.7		--	--		--	--
25.62	17373.8		25.62	25842		--	--		--	--
25.64	17094.6		25.64	25996.2		--	--		--	--
25.66	17203		25.66	26204.5		--	--		--	--
25.68	17265.5		25.68	25704.5		--	--		--	--
25.7	17453		25.7	26221.2		--	--		--	--
25.72	17298.8		25.72	25917		--	--		--	--
25.74	17144.6		25.74	26121.2		--	--		--	--
25.76	17303		25.76	26021.2		--	--		--	--
25.78	17298.8		25.78	26183.7		--	--		--	--
25.8	17373.8		25.8	25992		--	--		--	--
25.82	17640.5		25.82	25904.5		--	--		--	--
25.84	17765.5		25.84	26342		--	--		--	--
25.86	17507.1		25.86	26179.5		--	--		--	--
25.88	17261.3		25.88	26021.2		--	--		--	--
25.9	17369.6		25.9	26217		--	--		--	--
25.92	17465.5		25.92	25958.7		--	--		--	--
25.94	17278		25.94	26008.7		--	--		--	--
25.96	17415.5		25.96	26350.3		--	--		--	--
25.98	17628		25.98	26092		--	--		--	--
26	17323.8		26	25946.2		--	--		--	--
26.02	17415.5		26.02	25925.3		--	--		--	--
26.04	17553		26.04	26058.7		--	--		--	--
26.06	17148.8		26.06	26208.7		--	--		--	--
26.08	17219.6		26.08	25812.8		--	--		--	--
26.1	17315.5		26.1	25771.2		--	--		--	--
26.12	17578		26.12	26108.7		--	--		--	--
26.14	17407.1		26.14	25979.5		--	--		--	--
26.16	17628		26.16	25967		--	--		--	--
26.18	17423.8		26.18	25571.2		--	--		--	--
26.2	17569.6		26.2	26279.5		--	--		--	--
26.22	17403		26.22	26079.5		--	--		--	--
26.24	17648.8		26.24	25942		--	--		--	--
26.26	17332.1		26.26	26250.3		--	--		--	--
26.28	17286.3		26.28	26121.2		--	--		--	--
26.3	17519.6		26.3	25833.7		--	--		--	--
26.32	17298.8		26.32	25971.2		--	--		--	--
26.34	17486.3		26.34	26087.8		--	--		--	--
26.36	17357.1		26.36	26096.2		--	--		--	--
26.38	17344.6		26.38	26021.2		--	--		--	--
26.4	17532.1		26.4	26079.5		--	--		--	--
26.42	16915.5		26.42	26250.3		--	--		--	--
26.44	17153		26.44	25950.3		--	--		--	--
26.46	17178		26.46	26096.2		--	--		--	--
26.48	17428		26.48	25883.7		--	--		--	--
26.5	17436.3		26.5	25912.8		--	--		--	--
26.52	17228		26.52	26204.5		--	--		--	--
26.54	17894.6		26.54	26358.7		--	--		--	--
26.56	17403		26.56	25750.3		--	--		--	--
26.58	17336.3		26.58	26258.7		--	--		--	--
26.6	17548.8		26.6	26254.5		--	--		--	--
26.62	17498.8		26.62	26225.3		--	--		--	--
26.64	17007.1		26.64	26142		--	--		--	--
26.66	17128		26.66	25921.2		--	--		--	--
26.68	17444.6		26.68	26042		--	--		--	--
26.7	17273.8		26.7	25808.7		--	--		--	--
26.72	17011.3		26.72	26367		--	--		--	--
26.74	17290.5		26.74	26096.2		--	--		--	--
26.76	17428		26.76	25858.7		--	--		--	--
26.78	17348.8		26.78	26292		--	--		--	--
26.8	17078		26.8	26012.8		--	--		--	--
26.82	17690.5		26.82	26175.3		--	--		--	--
26.84	17423.8		26.84	26167		--	--		--	--
26.86	17819.6		26.86	26092		--	--		--	--
26.88	17361.3		26.88	26121.2		--	--		--	--
26.9	17332.1		26.9	25883.7		--	--		--	--
26.92	17253		26.92	26062.8		--	--		--	--
26.94	17361.3		26.94	26092		--	--		--	--
26.96	17328		26.96	25967		--	--		--	--
26.98	17378		26.98	26400.3		--	--		--	--
27	17586.3		27	25979.5		--	--		--	--
27.02	17465.5		27.02	26096.2		--	--		--	--
27.04	17344.6		27.04	26204.5		--	--		--	--
27.06	17548.8		27.06	25946.2		--	--		--	--
27.08	17273.8		27.08	26133.7		--	--		--	--
27.1	17257.1		27.1	26383.7		--	--		--	--
27.12	17540.5		27.12	26129.5		--	--		--	--
27.14	17303		27.14	26362.8		--	--		--	--
27.16	17278		27.16	26196.2		--	--		--	--
27.18	17115.5		27.18	26000.3		--	--		--	--
27.2	17423.8		27.2	26204.5		--	--		--	--
27.22	17357.1		27.22	26258.7		--	--		--	--
27.24	17298.8		27.24	25917		--	--		--	--
27.26	17515.5		27.26	25762.8		--	--		--	--
27.28	17190.5		27.28	26258.7		--	--		--	--
27.3	17386.3		27.3	26033.7		--	--		--	--
27.32	17398.8		27.32	25896.2		--	--		--	--
27.34	17548.8		27.34	26254.5		--	--		--	--
27.36	17448.8		27.36	26033.7		--	--		--	--
27.38	17257.1		27.38	26387.8		--	--		--	--
27.4	17240.5		27.4	26162.8		--	--		--	--
27.42	17373.8		27.42	25854.5		--	--		--	--
27.44	17157.1		27.44	26000.3		--	--		--	--
27.46	17328		27.46	26542		--	--		--	--
27.48	17353		27.48	25892		--	--		--	--
27.5	17373.8		27.5	26021.2		--	--		--	--
27.52	17594.6		27.52	26117		--	--		--	--
27.54	17573.8		27.54	26517		--	--		--	--
27.56	17444.6		27.56	26342		--	--		--	--
27.58	17444.6		27.58	26237.8		--	--		--	--
27.6	17432.1		27.6	26162.8		--	--		--	--
27.62	17311.3		27.62	26029.5		--	--		--	--
27.64	17223.8		27.64	26112.8		--	--		--	--
27.66	17503		27.66	26296.2		--	--		--	--
27.68	17719.6		27.68	26175.3		--	--		--	--
27.7	17178		27.7	26062.8		--	--		--	--
27.72	17357.1		27.72	25979.5		--	--		--	--
27.74	17315.5		27.74	26458.7		--	--		--	--
27.76	17323.8		27.76	26062.8		--	--		--	--
27.78	17719.6		27.78	26300.3		--	--		--	--
27.8	17598.8		27.8	26179.5		--	--		--	--
27.82	17328		27.82	26337.8		--	--		--	--
27.84	17398.8		27.84	26167		--	--		--	--
27.86	17407.1		27.86	26321.2		--	--		--	--
27.88	17319.6		27.88	25987.8		--	--		--	--
27.9	17661.3		27.9	26029.5		--	--		--	--
27.92	17236.3		27.92	26300.3		--	--		--	--
27.94	17407.1		27.94	26217		--	--		--	--
27.96	17528		27.96	26350.3		--	--		--	--
27.98	17536.3		27.98	26392		--	--		--	--
28	17340.5		28	26446.2		--	--		--	--
28.02	17503		28.02	26300.3		--	--		--	--
28.04	17082.1		28.04	26242		--	--		--	--
28.06	17507.1		28.06	26037.8		--	--		--	--
28.08	17432.1		28.08	26337.8		--	--		--	--
28.1	17494.6		28.1	25929.5		--	--		--	--
28.12	17623.8		28.12	25996.2		--	--		--	--
28.14	17511.3		28.14	25921.2		--	--		--	--
28.16	17411.3		28.16	25992		--	--		--	--
28.18	17728		28.18	26321.2		--	--		--	--
28.2	17486.3		28.2	26258.7		--	--		--	--
28.22	17569.6		28.22	26262.8		--	--		--	--
28.24	17486.3		28.24	26158.7		--	--		--	--
28.26	17548.8		28.26	26121.2		--	--		--	--
28.28	17253		28.28	26521.2		--	--		--	--
28.3	17615.5		28.3	26483.7		--	--		--	--
28.32	17332.1		28.32	26542		--	--		--	--
28.34	17565.5		28.34	26017		--	--		--	--
28.36	17686.3		28.36	26471.2		--	--		--	--
28.38	17665.5		28.38	26083.7		--	--		--	--
28.4	17390.5		28.4	26504.5		--	--		--	--
28.42	17765.5		28.42	26242		--	--		--	--
28.44	17286.3		28.44	26150.3		--	--		--	--
28.46	17707.1		28.46	26250.3		--	--		--	--
28.48	17690.5		28.48	26375.3		--	--		--	--
28.5	17565.5		28.5	26237.8		--	--		--	--
28.52	17628		28.52	26625.3		--	--		--	--
28.54	17607.1		28.54	26671.2		--	--		--	--
28.56	17632.1		28.56	26633.7		--	--		--	--
28.58	17648.8		28.58	26171.2		--	--		--	--
28.6	17915.5		28.6	26275.3		--	--		--	--
28.62	17619.6		28.62	26362.8		--	--		--	--
28.64	17678		28.64	26150.3		--	--		--	--
28.66	17515.5		28.66	26587.8		--	--		--	--
28.68	17623.8		28.68	26362.8		--	--		--	--
28.7	17444.6		28.7	26325.3		--	--		--	--
28.72	17978		28.72	26371.2		--	--		--	--
28.74	17690.5		28.74	26412.8		--	--		--	--
28.76	17648.8		28.76	26092		--	--		--	--
28.78	17578		28.78	26212.8		--	--		--	--
28.8	17498.8		28.8	26400.3		--	--		--	--
28.82	17428		28.82	26350.3		--	--		--	--
28.84	17469.6		28.84	26000.3		--	--		--	--
28.86	17536.3		28.86	26229.5		--	--		--	--
28.88	17328		28.88	26242		--	--		--	--
28.9	17378		28.9	26733.7		--	--		--	--
28.92	17486.3		28.92	26417		--	--		--	--
28.94	17223.8		28.94	26446.2		--	--		--	--
28.96	17328		28.96	26358.7		--	--		--	--
28.98	17461.3		28.98	26242		--	--		--	--
29	17540.5		29	26404.5		--	--		--	--
29.02	17473.8		29.02	26242		--	--		--	--
29.04	17219.6		29.04	26779.5		--	--		--	--
29.06	17440.5		29.06	25996.2		--	--		--	--
29.08	17607.1		29.08	25975.3		--	--		--	--
29.1	17407.1		29.1	26462.8		--	--		--	--
29.12	17828		29.12	26329.5		--	--		--	--
29.14	17457.1		29.14	26458.7		--	--		--	--
29.16	17615.5		29.16	26354.5		--	--		--	--
29.18	17736.3		29.18	26046.2		--	--		--	--
29.2	17732.1		29.2	26362.8		--	--		--	--
29.22	17469.6		29.22	26583.7		--	--		--	--
29.24	17703		29.24	26029.5		--	--		--	--
29.26	17761.3		29.26	26112.8		--	--		--	--
29.28	17403		29.28	26117		--	--		--	--
29.3	17490.5		29.3	26096.2		--	--		--	--
29.32	17248.8		29.32	26292		--	--		--	--
29.34	17603		29.34	26421.2		--	--		--	--
29.36	17773.8		29.36	26304.5		--	--		--	--
29.38	17723.8		29.38	26454.5		--	--		--	--
29.4	17632.1		29.4	26558.7		--	--		--	--
29.42	17532.1		29.42	26642		--	--		--	--
29.44	17761.3		29.44	26275.3		--	--		--	--
29.46	17832.1		29.46	26308.7		--	--		--	--
29.48	17678		29.48	26167		--	--		--	--
29.5	17511.3		29.5	26379.5		--	--		--	--
29.52	17465.5		29.52	26742		--	--		--	--
29.54	17694.6		29.54	26721.2		--	--		--	--
29.56	17811.3		29.56	26408.7		--	--		--	--
29.58	17832.1		29.58	26446.2		--	--		--	--
29.6	17432.1		29.6	26500.3		--	--		--	--
29.62	17728		29.62	26767		--	--		--	--
29.64	17690.5		29.64	26496.2		--	--		--	--
29.66	17686.3		29.66	26662.8		--	--		--	--
29.68	17744.6		29.68	26454.5		--	--		--	--
29.7	17573.8		29.7	26721.2		--	--		--	--
29.72	17707.1		29.72	26471.2		--	--		--	--
29.74	17678		29.74	26333.7		--	--		--	--
29.76	17644.6		29.76	26525.3		--	--		--	--
29.78	17869.6		29.78	26637.8		--	--		--	--
29.8	17798.8		29.8	26575.3		--	--		--	--
29.82	17565.5		29.82	26337.8		--	--		--	--
29.84	17598.8		29.84	26479.5		--	--		--	--
29.86	17786.3		29.86	26879.5		--	--		--	--
29.88	17540.5		29.88	26521.2		--	--		--	--
29.9	17936.3		29.9	26900.3		--	--		--	--
29.92	17886.3		29.92	26317		--	--		--	--
29.94	17448.8		29.94	26408.7		--	--		--	--
29.96	17511.3		29.96	26717		--	--		--	--
29.98	17794.6		29.98	26625.3		--	--		--	--
30	17923.8		30	26400.3		--	--		--	--
30.02	17411.3		30.02	26425.3		--	--		--	--
30.04	17719.6		30.04	26558.7		--	--		--	--
30.06	17786.3		30.06	26550.3		--	--		--	--
30.08	17565.5		30.08	26529.5		--	--		--	--
30.1	17478		30.1	26258.7		--	--		--	--
30.12	17528		30.12	26833.7		--	--		--	--
30.14	17828		30.14	26408.7		--	--		--	--
30.16	17669.6		30.16	26658.7		--	--		--	--
30.18	17903		30.18	26162.8		--	--		--	--
30.2	17286.3		30.2	26700.3		--	--		--	--
30.22	17573.8		30.22	26271.2		--	--		--	--
30.24	17394.6		30.24	26725.3		--	--		--	--
30.26	17840.5		30.26	26558.7		--	--		--	--
30.28	17628		30.28	26612.8		--	--		--	--
30.3	17444.6		30.3	26379.5		--	--		--	--
30.32	17419.6		30.32	26208.7		--	--		--	--
30.34	17544.6		30.34	26400.3		--	--		--	--
30.36	17603		30.36	26658.7		--	--		--	--
30.38	17561.3		30.38	26575.3		--	--		--	--
30.4	17907.1		30.4	26217		--	--		--	--
30.42	17569.6		30.42	26733.7		--	--		--	--
30.44	17682.1		30.44	26558.7		--	--		--	--
30.46	17398.8		30.46	26467		--	--		--	--
30.48	17511.3		30.48	26517		--	--		--	--
30.5	17373.8		30.5	26392		--	--		--	--
30.52	17728		30.52	26500.3		--	--		--	--
30.54	17728		30.54	26279.5		--	--		--	--
30.56	17578		30.56	26250.3		--	--		--	--
30.58	17598.8		30.58	26675.3		--	--		--	--
30.6	17932.1		30.6	26587.8		--	--		--	--
30.62	17973.8		30.62	26337.8		--	--		--	--
30.64	17586.3		30.64	26637.8		--	--		--	--
30.66	17965.5		30.66	26712.8		--	--		--	--
30.68	17794.6		30.68	26450.3		--	--		--	--
30.7	18290.5		30.7	26454.5		--	--		--	--
30.72	17694.6		30.72	26429.5		--	--		--	--
30.74	18011.3		30.74	26675.3		--	--		--	--
30.76	17898.8		30.76	26642		--	--		--	--
30.78	17978		30.78	27062.8		--	--		--	--
30.8	18128		30.8	27200.3		--	--		--	--
30.82	18098.8		30.82	27437.8		--	--		--	--
30.84	18244.6		30.84	27767		--	--		--	--
30.86	18586.3		30.86	27912.8		--	--		--	--
30.88	18532.1		30.88	28329.5		--	--		--	--
30.9	18748.8		30.9	28208.7		--	--		--	--
30.92	18882.1		30.92	27917		--	--		--	--
30.94	18840.5		30.94	27925.3		--	--		--	--
30.96	18719.6		30.96	27650.3		--	--		--	--
30.98	18582.1		30.98	27504.5		--	--		--	--
31	18148.8		31	27421.2		--	--		--	--
31.02	18540.5		31.02	27129.5		--	--		--	--
31.04	18219.6		31.04	27083.7		--	--		--	--
31.06	18253		31.06	27046.2		--	--		--	--
31.08	18003		31.08	26637.8		--	--		--	--
31.1	17744.6		31.1	26508.7		--	--		--	--
31.12	17790.5		31.12	26467		--	--		--	--
31.14	17769.6		31.14	26679.5		--	--		--	--
31.16	17782.1		31.16	26933.7		--	--		--	--
31.18	17590.5		31.18	26429.5		--	--		--	--
31.2	17773.8		31.2	26662.8		--	--		--	--
31.22	17736.3		31.22	26375.3		--	--		--	--
31.24	17648.8		31.24	26550.3		--	--		--	--
31.26	17690.5		31.26	26750.3		--	--		--	--
31.28	17619.6		31.28	26346.2		--	--		--	--
31.3	17973.8		31.3	26621.2		--	--		--	--
31.32	18082.1		31.32	26558.7		--	--		--	--
31.34	17532.1		31.34	26529.5		--	--		--	--
31.36	17778		31.36	26517		--	--		--	--
31.38	17907.1		31.38	26404.5		--	--		--	--
31.4	17840.5		31.4	26225.3		--	--		--	--
31.42	17657.1		31.42	26504.5		--	--		--	--
31.44	17686.3		31.44	26179.5		--	--		--	--
31.46	17628		31.46	26421.2		--	--		--	--
31.48	17419.6		31.48	26387.8		--	--		--	--
31.5	17553		31.5	26367		--	--		--	--
31.52	17423.8		31.52	26529.5		--	--		--	--
31.54	17573.8		31.54	26596.2		--	--		--	--
31.56	17848.8		31.56	26592		--	--		--	--
31.58	17557.1		31.58	26567		--	--		--	--
31.6	17686.3		31.6	26708.7		--	--		--	--
31.62	17778		31.62	26604.5		--	--		--	--
31.64	17307.1		31.64	26487.8		--	--		--	--
31.66	17403		31.66	26408.7		--	--		--	--
31.68	17632.1		31.68	26583.7		--	--		--	--
31.7	17715.5		31.7	26779.5		--	--		--	--
31.72	17807.1		31.72	26712.8		--	--		--	--
31.74	17553		31.74	26425.3		--	--		--	--
31.76	17523.8		31.76	26454.5		--	--		--	--
31.78	17823.8		31.78	26704.5		--	--		--	--
31.8	17882.1		31.8	26504.5		--	--		--	--
31.82	17744.6		31.82	26604.5		--	--		--	--
31.84	17728		31.84	26800.3		--	--		--	--
31.86	17857.1		31.86	27112.8		--	--		--	--
31.88	17723.8		31.88	26862.8		--	--		--	--
31.9	18136.3		31.9	26854.5		--	--		--	--
31.92	18003		31.92	26996.2		--	--		--	--
31.94	17994.6		31.94	26825.3		--	--		--	--
31.96	17948.8		31.96	26829.5		--	--		--	--
31.98	17923.8		31.98	26792		--	--		--	--
32	17990.5		32	27125.3		--	--		--	--
32.02	17994.6		32.02	27071.2		--	--		--	--
32.04	17907.1		32.04	26867		--	--		--	--
32.06	17857.1		32.06	26896.2		--	--		--	--
32.08	17936.3		32.08	26867		--	--		--	--
32.1	18023.8		32.1	26704.5		--	--		--	--
32.12	18240.5		32.12	26746.2		--	--		--	--
32.14	18173.8		32.14	26608.7		--	--		--	--
32.16	18057.1		32.16	26937.8		--	--		--	--
32.18	18123.8		32.18	27012.8		--	--		--	--
32.2	17561.3		32.2	26962.8		--	--		--	--
32.22	18094.6		32.22	27008.7		--	--		--	--
32.24	18390.5		32.24	26875.3		--	--		--	--
32.26	18307.1		32.26	27200.3		--	--		--	--
32.28	18236.3		32.28	27008.7		--	--		--	--
32.3	18248.8		32.3	27096.2		--	--		--	--
32.32	18257.1		32.32	27087.8		--	--		--	--
32.34	18107.1		32.34	27046.2		--	--		--	--
32.36	18082.1		32.36	27192		--	--		--	--
32.38	18194.6		32.38	27317		--	--		--	--
32.4	18119.6		32.4	27279.5		--	--		--	--
32.42	17965.5		32.42	27117		--	--		--	--
32.44	18365.5		32.44	27254.5		--	--		--	--
32.46	18607.1		32.46	27033.7		--	--		--	--
32.48	18648.8		32.48	27046.2		--	--		--	--
32.5	18636.3		32.5	27025.3		--	--		--	--
32.52	18453		32.52	27208.7		--	--		--	--
32.54	18240.5		32.54	27212.8		--	--		--	--
32.56	18357.1		32.56	27296.2		--	--		--	--
32.58	18182.1		32.58	27296.2		--	--		--	--
32.6	18386.3		32.6	27496.2		--	--		--	--
32.62	18328		32.62	27779.5		--	--		--	--
32.64	18907.1		32.64	27371.2		--	--		--	--
32.66	18440.5		32.66	28021.2		--	--		--	--
32.68	19044.6		32.68	27821.2		--	--		--	--
32.7	19436.3		32.7	28025.3		--	--		--	--
32.72	19636.3		32.72	28125.3		--	--		--	--
32.74	19682.1		32.74	28075.3		--	--		--	--
32.76	19611.3		32.76	28379.5		--	--		--	--
32.78	19836.3		32.78	28404.5		--	--		--	--
32.8	20161.3		32.8	28683.7		--	--		--	--
32.82	19815.5		32.82	28692		--	--		--	--
32.84	20198.8		32.84	28642		--	--		--	--
32.86	20153		32.86	28654.5		--	--		--	--
32.88	19994.6		32.88	29221.2		--	--		--	--
32.9	20498.8		32.9	29862.8		--	--		--	--
32.92	20153		32.92	29475.3		--	--		--	--
32.94	20428		32.94	29804.5		--	--		--	--
32.96	20811.3		32.96	30517		--	--		--	--
32.98	21178		32.98	31017		--	--		--	--
33	21540.5		33	31475.3		--	--		--	--
33.02	22178		33.02	31962.8		--	--		--	--
33.04	22548.8		33.04	32317		--	--		--	--
33.06	23311.3		33.06	33175.3		--	--		--	--
33.08	24053		33.08	34200.3		--	--		--	--
33.1	24536.3		33.1	34196.2		--	--		--	--
33.12	24723.8		33.12	34658.7		--	--		--	--
33.14	24857.1		33.14	34600.3		--	--		--	--
33.16	25323.8		33.16	34746.2		--	--		--	--
33.18	25436.3		33.18	34429.5		--	--		--	--
33.2	25386.3		33.2	33996.2		--	--		--	--
33.22	25703		33.22	34583.7		--	--		--	--
33.24	24786.3		33.24	33725.3		--	--		--	--
33.26	24569.6		33.26	33729.5		--	--		--	--
33.28	25098.8		33.28	32692		--	--		--	--
33.3	24373.8		33.3	32746.2		--	--		--	--
33.32	24161.3		33.32	32471.2		--	--		--	--
33.34	24073.8		33.34	31921.2		--	--		--	--
33.36	23590.5		33.36	31771.2		--	--		--	--
33.38	23069.6		33.38	31329.5		--	--		--	--
33.4	22623.8		33.4	31133.7		--	--		--	--
33.42	22328		33.42	30479.5		--	--		--	--
33.44	21882.1		33.44	30654.5		--	--		--	--
33.46	22086.3		33.46	30375.3		--	--		--	--
33.48	21623.8		33.48	30437.8		--	--		--	--
33.5	21603		33.5	29979.5		--	--		--	--
33.52	21228		33.52	29587.8		--	--		--	--
33.54	21223.8		33.54	29787.8		--	--		--	--
33.56	21032.1		33.56	29375.3		--	--		--	--
33.58	20640.5		33.58	29346.2		--	--		--	--
33.6	20548.8		33.6	28754.5		--	--		--	--
33.62	20478		33.62	28687.8		--	--		--	--
33.64	20340.5		33.64	28804.5		--	--		--	--
33.66	20303		33.66	28904.5		--	--		--	--
33.68	20378		33.68	28721.2		--	--		--	--
33.7	19894.6		33.7	28546.2		--	--		--	--
33.72	20215.5		33.72	28658.7		--	--		--	--
33.74	20198.8		33.74	28996.2		--	--		--	--
33.76	19861.3		33.76	28754.5		--	--		--	--
33.78	19823.8		33.78	28792		--	--		--	--
33.8	19678		33.8	28746.2		--	--		--	--
33.82	19919.6		33.82	29092		--	--		--	--
33.84	20219.6		33.84	29175.3		--	--		--	--
33.86	19853		33.86	29608.7		--	--		--	--
33.88	20353		33.88	29254.5		--	--		--	--
33.9	19944.6		33.9	28846.2		--	--		--	--
33.92	19861.3		33.92	29112.8		--	--		--	--
33.94	19615.5		33.94	29154.5		--	--		--	--
33.96	19861.3		33.96	29062.8		--	--		--	--
33.98	19836.3		33.98	28546.2		--	--		--	--
34	19473.8		34	28758.7		--	--		--	--
34.02	19786.3		34.02	28308.7		--	--		--	--
34.04	19332.1		34.04	28158.7		--	--		--	--
34.06	19111.3		34.06	27650.3		--	--		--	--
34.08	18819.6		34.08	27458.7		--	--		--	--
34.1	18557.1		34.1	27554.5		--	--		--	--
34.12	18478		34.12	27808.7		--	--		--	--
34.14	18744.6		34.14	27587.8		--	--		--	--
34.16	18615.5		34.16	27429.5		--	--		--	--
34.18	18040.5		34.18	27542		--	--		--	--
34.2	18294.6		34.2	27454.5		--	--		--	--
34.22	18069.6		34.22	27158.7		--	--		--	--
34.24	18357.1		34.24	27458.7		--	--		--	--
34.26	18469.6		34.26	27221.2		--	--		--	--
34.28	18215.5		34.28	27637.8		--	--		--	--
34.3	18348.8		34.3	27217		--	--		--	--
34.32	18228		34.32	26967		--	--		--	--
34.34	18186.3		34.34	27446.2		--	--		--	--
34.36	18165.5		34.36	27296.2		--	--		--	--
34.38	18036.3		34.38	26575.3		--	--		--	--
34.4	18094.6		34.4	27075.3		--	--		--	--
34.42	18186.3		34.42	27071.2		--	--		--	--
34.44	18273.8		34.44	27333.7		--	--		--	--
34.46	17782.1		34.46	27458.7		--	--		--	--
34.48	18173.8		34.48	27187.8		--	--		--	--
34.5	18203		34.5	26996.2		--	--		--	--
34.52	18265.5		34.52	27075.3		--	--		--	--
34.54	18023.8		34.54	27075.3		--	--		--	--
34.56	17832.1		34.56	27146.2		--	--		--	--
34.58	18123.8		34.58	27246.2		--	--		--	--
34.6	18086.3		34.6	27029.5		--	--		--	--
34.62	18178		34.62	26604.5		--	--		--	--
34.64	18153		34.64	26933.7		--	--		--	--
34.66	17907.1		34.66	26837.8		--	--		--	--
34.68	18128		34.68	26950.3		--	--		--	--
34.7	17936.3		34.7	26887.8		--	--		--	--
34.72	17790.5		34.72	27062.8		--	--		--	--
34.74	17653		34.74	27096.2		--	--		--	--
34.76	17890.5		34.76	27087.8		--	--		--	--
34.78	17736.3		34.78	26842		--	--		--	--
34.8	17798.8		34.8	26817		--	--		--	--
34.82	18078		34.82	26846.2		--	--		--	--
34.84	17832.1		34.84	26933.7		--	--		--	--
34.86	17853		34.86	26875.3		--	--		--	--
34.88	17990.5		34.88	26933.7		--	--		--	--
34.9	17819.6		34.9	26817		--	--		--	--
34.92	17915.5		34.92	27175.3		--	--		--	--
34.94	18194.6		34.94	27137.8		--	--		--	--
34.96	18003		34.96	26733.7		--	--		--	--
34.98	17973.8		34.98	26742		--	--		--	--
35	17815.5		35	26937.8		--	--		--	--
35.02	18023.8		35.02	26833.7		--	--		--	--
35.04	17890.5		35.04	26825.3		--	--		--	--
35.06	18036.3		35.06	26550.3		--	--		--	--
35.08	17861.3		35.08	26775.3		--	--		--	--
35.1	17761.3		35.1	26375.3		--	--		--	--
35.12	17761.3		35.12	26504.5		--	--		--	--
35.14	18111.3		35.14	26858.7		--	--		--	--
35.16	17944.6		35.16	26687.8		--	--		--	--
35.18	17690.5		35.18	26458.7		--	--		--	--
35.2	17744.6		35.2	26717		--	--		--	--
35.22	17857.1		35.22	26908.7		--	--		--	--
35.24	17911.3		35.24	26779.5		--	--		--	--
35.26	17894.6		35.26	26962.8		--	--		--	--
35.28	18198.8		35.28	26917		--	--		--	--
35.3	17811.3		35.3	26837.8		--	--		--	--
35.32	17907.1		35.32	27079.5		--	--		--	--
35.34	17915.5		35.34	26896.2		--	--		--	--
35.36	17861.3		35.36	26871.2		--	--		--	--
35.38	17769.6		35.38	26637.8		--	--		--	--
35.4	17973.8		35.4	27175.3		--	--		--	--
35.42	17832.1		35.42	27029.5		--	--		--	--
35.44	17761.3		35.44	26867		--	--		--	--
35.46	17873.8		35.46	26933.7		--	--		--	--
35.48	17903		35.48	26942		--	--		--	--
35.5	17969.6		35.5	26817		--	--		--	--
35.52	17569.6		35.52	26650.3		--	--		--	--
35.54	17948.8		35.54	26796.2		--	--		--	--
35.56	17786.3		35.56	27021.2		--	--		--	--
35.58	17869.6		35.58	26862.8		--	--		--	--
35.6	17753		35.6	26950.3		--	--		--	--
35.62	17873.8		35.62	27200.3		--	--		--	--
35.64	18015.5		35.64	27204.5		--	--		--	--
35.66	17773.8		35.66	26971.2		--	--		--	--
35.68	18182.1		35.68	26917		--	--		--	--
35.7	17915.5		35.7	27250.3		--	--		--	--
35.72	17973.8		35.72	26646.2		--	--		--	--
35.74	18148.8		35.74	26912.8		--	--		--	--
35.76	18028		35.76	26804.5		--	--		--	--
35.78	18078		35.78	26946.2		--	--		--	--
35.8	17811.3		35.8	26954.5		--	--		--	--
35.82	18140.5		35.82	27079.5		--	--		--	--
35.84	18169.6		35.84	27462.8		--	--		--	--
35.86	17707.1		35.86	27017		--	--		--	--
35.88	17848.8		35.88	27408.7		--	--		--	--
35.9	17911.3		35.9	26875.3		--	--		--	--
35.92	18136.3		35.92	26708.7		--	--		--	--
35.94	17907.1		35.94	27000.3		--	--		--	--
35.96	17461.3		35.96	26867		--	--		--	--
35.98	17540.5		35.98	26700.3		--	--		--	--
36	17703		36	27033.7		--	--		--	--
36.02	17586.3		36.02	26683.7		--	--		--	--
36.04	17828		36.04	26921.2		--	--		--	--
36.06	17698.8		36.06	26896.2		--	--		--	--
36.08	17932.1		36.08	27000.3		--	--		--	--
36.1	17873.8		36.1	27083.7		--	--		--	--
36.12	17882.1		36.12	26792		--	--		--	--
36.14	17648.8		36.14	26650.3		--	--		--	--
36.16	17782.1		36.16	26671.2		--	--		--	--
36.18	17623.8		36.18	26704.5		--	--		--	--
36.2	17886.3		36.2	26371.2		--	--		--	--
36.22	17890.5		36.22	26537.8		--	--		--	--
36.24	17832.1		36.24	26583.7		--	--		--	--
36.26	17686.3		36.26	26821.2		--	--		--	--
36.28	17623.8		36.28	26683.7		--	--		--	--
36.3	17515.5		36.3	26433.7		--	--		--	--
36.32	17636.3		36.32	26467		--	--		--	--
36.34	17844.6		36.34	26942		--	--		--	--
36.36	17669.6		36.36	26308.7		--	--		--	--
36.38	17711.3		36.38	26546.2		--	--		--	--
36.4	17757.1		36.4	26658.7		--	--		--	--
36.42	17761.3		36.42	26479.5		--	--		--	--
36.44	17928		36.44	26650.3		--	--		--	--
36.46	17807.1		36.46	26883.7		--	--		--	--
36.48	17478		36.48	26900.3		--	--		--	--
36.5	17898.8		36.5	26654.5		--	--		--	--
36.52	17698.8		36.52	26571.2		--	--		--	--
36.54	17732.1		36.54	26562.8		--	--		--	--
36.56	17707.1		36.56	26717		--	--		--	--
36.58	17765.5		36.58	26683.7		--	--		--	--
36.6	17490.5		36.6	26696.2		--	--		--	--
36.62	17736.3		36.62	27075.3		--	--		--	--
36.64	17615.5		36.64	26725.3		--	--		--	--
36.66	17678		36.66	26379.5		--	--		--	--
36.68	17653		36.68	26754.5		--	--		--	--
36.7	17748.8		36.7	26771.2		--	--		--	--
36.72	17728		36.72	26767		--	--		--	--
36.74	17598.8		36.74	26746.2		--	--		--	--
36.76	17444.6		36.76	26887.8		--	--		--	--
36.78	17682.1		36.78	27004.5		--	--		--	--
36.8	17719.6		36.8	26546.2		--	--		--	--
36.82	17565.5		36.82	26658.7		--	--		--	--
36.84	17511.3		36.84	26804.5		--	--		--	--
36.86	17694.6		36.86	26829.5		--	--		--	--
36.88	17569.6		36.88	26750.3		--	--		--	--
36.9	17461.3		36.9	26942		--	--		--	--
36.92	17723.8		36.92	26392		--	--		--	--
36.94	17565.5		36.94	26662.8		--	--		--	--
36.96	17715.5		36.96	26396.2		--	--		--	--
36.98	17786.3		36.98	26562.8		--	--		--	--
37	17490.5		37	26679.5		--	--		--	--
37.02	17440.5		37.02	26837.8		--	--		--	--
37.04	17473.8		37.04	26837.8		--	--		--	--
37.06	17578		37.06	26375.3		--	--		--	--
37.08	17598.8		37.08	26533.7		--	--		--	--
37.1	17798.8		37.1	26771.2		--	--		--	--
37.12	17678		37.12	26275.3		--	--		--	--
37.14	17807.1		37.14	26642		--	--		--	--
37.16	17682.1		37.16	26687.8		--	--		--	--
37.18	17815.5		37.18	26742		--	--		--	--
37.2	17782.1		37.2	26642		--	--		--	--
37.22	17548.8		37.22	26683.7		--	--		--	--
37.24	17578		37.24	26750.3		--	--		--	--
37.26	17686.3		37.26	26592		--	--		--	--
37.28	17553		37.28	26621.2		--	--		--	--
37.3	17419.6		37.3	26575.3		--	--		--	--
37.32	17553		37.32	26496.2		--	--		--	--
37.34	17436.3		37.34	26567		--	--		--	--
37.36	17661.3		37.36	26567		--	--		--	--
37.38	17786.3		37.38	26667		--	--		--	--
37.4	17903		37.4	26458.7		--	--		--	--
37.42	17440.5		37.42	26700.3		--	--		--	--
37.44	17794.6		37.44	26612.8		--	--		--	--
37.46	17528		37.46	26371.2		--	--		--	--
37.48	17565.5		37.48	26408.7		--	--		--	--
37.5	17378		37.5	26600.3		--	--		--	--
37.52	17515.5		37.52	26904.5		--	--		--	--
37.54	17703		37.54	26558.7		--	--		--	--
37.56	17536.3		37.56	26587.8		--	--		--	--
37.58	17661.3		37.58	26479.5		--	--		--	--
37.6	17619.6		37.6	26462.8		--	--		--	--
37.62	17240.5		37.62	26429.5		--	--		--	--
37.64	17690.5		37.64	26650.3		--	--		--	--
37.66	17611.3		37.66	26954.5		--	--		--	--
37.68	17682.1		37.68	26612.8		--	--		--	--
37.7	17223.8		37.7	26317		--	--		--	--
37.72	17423.8		37.72	26621.2		--	--		--	--
37.74	17644.6		37.74	26646.2		--	--		--	--
37.76	17673.8		37.76	26200.3		--	--		--	--
37.78	17707.1		37.78	26375.3		--	--		--	--
37.8	17519.6		37.8	26371.2		--	--		--	--
37.82	17765.5		37.82	26762.8		--	--		--	--
37.84	17507.1		37.84	26800.3		--	--		--	--
37.86	17678		37.86	26487.8		--	--		--	--
37.88	17644.6		37.88	26858.7		--	--		--	--
37.9	17423.8		37.9	26546.2		--	--		--	--
37.92	17648.8		37.92	26783.7		--	--		--	--
37.94	17653		37.94	26700.3		--	--		--	--
37.96	17294.6		37.96	26675.3		--	--		--	--
37.98	17257.1		37.98	26404.5		--	--		--	--
38	17436.3		38	26512.8		--	--		--	--
38.02	17573.8		38.02	27004.5		--	--		--	--
38.04	17290.5		38.04	26575.3		--	--		--	--
38.06	17444.6		38.06	26362.8		--	--		--	--
38.08	17448.8		38.08	26608.7		--	--		--	--
38.1	17590.5		38.1	26508.7		--	--		--	--
38.12	17419.6		38.12	26537.8		--	--		--	--
38.14	17653		38.14	26650.3		--	--		--	--
38.16	17353		38.16	26500.3		--	--		--	--
38.18	17669.6		38.18	26383.7		--	--		--	--
38.2	17444.6		38.2	26758.7		--	--		--	--
38.22	17390.5		38.22	26342		--	--		--	--
38.24	17519.6		38.24	26379.5		--	--		--	--
38.26	17523.8		38.26	27067		--	--		--	--
38.28	17557.1		38.28	26829.5		--	--		--	--
38.3	17457.1		38.3	26733.7		--	--		--	--
38.32	17844.6		38.32	26587.8		--	--		--	--
38.34	17382.1		38.34	26583.7		--	--		--	--
38.36	17811.3		38.36	26871.2		--	--		--	--
38.38	17961.3		38.38	27162.8		--	--		--	--
38.4	17944.6		38.4	27179.5		--	--		--	--
38.42	17798.8		38.42	27187.8		--	--		--	--
38.44	17878		38.44	27454.5		--	--		--	--
38.46	17653		38.46	27546.2		--	--		--	--
38.48	17965.5		38.48	27742		--	--		--	--
38.5	18015.5		38.5	27737.8		--	--		--	--
38.52	18086.3		38.52	27604.5		--	--		--	--
38.54	17769.6		38.54	27621.2		--	--		--	--
38.56	17811.3		38.56	27192		--	--		--	--
38.58	17994.6		38.58	27429.5		--	--		--	--
38.6	17953		38.6	27496.2		--	--		--	--
38.62	17965.5		38.62	27058.7		--	--		--	--
38.64	17719.6		38.64	26754.5		--	--		--	--
38.66	17873.8		38.66	26846.2		--	--		--	--
38.68	17823.8		38.68	26754.5		--	--		--	--
38.7	17548.8		38.7	26717		--	--		--	--
38.72	17707.1		38.72	26529.5		--	--		--	--
38.74	17573.8		38.74	26558.7		--	--		--	--
38.76	17553		38.76	26446.2		--	--		--	--
38.78	17465.5		38.78	26425.3		--	--		--	--
38.8	17461.3		38.8	26642		--	--		--	--
38.82	17386.3		38.82	26646.2		--	--		--	--
38.84	17598.8		38.84	26596.2		--	--		--	--
38.86	17619.6		38.86	26587.8		--	--		--	--
38.88	17690.5		38.88	26529.5		--	--		--	--
38.9	17348.8		38.9	26575.3		--	--		--	--
38.92	17561.3		38.92	26721.2		--	--		--	--
38.94	17611.3		38.94	26462.8		--	--		--	--
38.96	17273.8		38.96	26612.8		--	--		--	--
38.98	17323.8		38.98	26546.2		--	--		--	--
39	17423.8		39	26604.5		--	--		--	--
39.02	17236.3		39.02	26258.7		--	--		--	--
39.04	17736.3		39.04	26200.3		--	--		--	--
39.06	17607.1		39.06	26883.7		--	--		--	--
39.08	17123.8		39.08	26242		--	--		--	--
39.1	17294.6		39.1	26779.5		--	--		--	--
39.12	17078		39.12	26812.8		--	--		--	--
39.14	17582.1		39.14	26125.3		--	--		--	--
39.16	17369.6		39.16	26596.2		--	--		--	--
39.18	17332.1		39.18	26475.3		--	--		--	--
39.2	17503		39.2	26117		--	--		--	--
39.22	17598.8		39.22	26837.8		--	--		--	--
39.24	17644.6		39.24	26725.3		--	--		--	--
39.26	17336.3		39.26	26592		--	--		--	--
39.28	17182.1		39.28	26654.5		--	--		--	--
39.3	17257.1		39.3	26567		--	--		--	--
39.32	17469.6		39.32	26454.5		--	--		--	--
39.34	17586.3		39.34	26487.8		--	--		--	--
39.36	17573.8		39.36	26775.3		--	--		--	--
39.38	17328		39.38	26392		--	--		--	--
39.4	17398.8		39.4	26400.3		--	--		--	--
39.42	17153		39.42	26271.2		--	--		--	--
39.44	17194.6		39.44	26437.8		--	--		--	--
39.46	17448.8		39.46	26446.2		--	--		--	--
39.48	17357.1		39.48	26333.7		--	--		--	--
39.5	17382.1		39.5	26525.3		--	--		--	--
39.52	17307.1		39.52	26521.2		--	--		--	--
39.54	17323.8		39.54	26642		--	--		--	--
39.56	17486.3		39.56	26300.3		--	--		--	--
39.58	17148.8		39.58	26371.2		--	--		--	--
39.6	17273.8		39.6	26429.5		--	--		--	--
39.62	17253		39.62	26304.5		--	--		--	--
39.64	17478		39.64	26112.8		--	--		--	--
39.66	17548.8		39.66	26446.2		--	--		--	--
39.68	17261.3		39.68	26437.8		--	--		--	--
39.7	17057.1		39.7	26696.2		--	--		--	--
39.72	17465.5		39.72	26312.8		--	--		--	--
39.74	17257.1		39.74	26700.3		--	--		--	--
39.76	17386.3		39.76	26554.5		--	--		--	--
39.78	17432.1		39.78	26646.2		--	--		--	--
39.8	17236.3		39.8	26575.3		--	--		--	--
39.82	17232.1		39.82	26208.7		--	--		--	--
39.84	17482.1		39.84	26558.7		--	--		--	--
39.86	17228		39.86	26021.2		--	--		--	--
39.88	17336.3		39.88	26542		--	--		--	--
39.9	17219.6		39.9	26037.8		--	--		--	--
39.92	17586.3		39.92	26375.3		--	--		--	--
39.94	17286.3		39.94	26229.5		--	--		--	--
39.96	17403		39.96	26167		--	--		--	--
39.98	17282.1		39.98	26700.3		--	--		--	--
40	17157.1		40	26562.8		--	--		--	--
40.02	17528		40.02	26571.2		--	--		--	--
40.04	17336.3		40.04	26346.2		--	--		--	--
40.06	17386.3		40.06	26225.3		--	--		--	--
40.08	17690.5		40.08	26292		--	--		--	--
40.1	17273.8		40.1	26500.3		--	--		--	--
40.12	17490.5		40.12	26217		--	--		--	--
40.14	17323.8		40.14	26300.3		--	--		--	--
40.16	17423.8		40.16	26604.5		--	--		--	--
40.18	17478		40.18	26637.8		--	--		--	--
40.2	17482.1		40.2	26687.8		--	--		--	--
40.22	17336.3		40.22	26442		--	--		--	--
40.24	17540.5		40.24	26367		--	--		--	--
40.26	17282.1		40.26	26483.7		--	--		--	--
40.28	17240.5		40.28	26258.7		--	--		--	--
40.3	17473.8		40.3	26212.8		--	--		--	--
40.32	17494.6		40.32	26337.8		--	--		--	--
40.34	17423.8		40.34	26433.7		--	--		--	--
40.36	17269.6		40.36	26404.5		--	--		--	--
40.38	17648.8		40.38	26600.3		--	--		--	--
40.4	17444.6		40.4	26437.8		--	--		--	--
40.42	17419.6		40.42	26142		--	--		--	--
40.44	17169.6		40.44	26600.3		--	--		--	--
40.46	17632.1		40.46	26267		--	--		--	--
40.48	17298.8		40.48	26325.3		--	--		--	--
40.5	17619.6		40.5	26325.3		--	--		--	--
40.52	17357.1		40.52	26483.7		--	--		--	--
40.54	17373.8		40.54	26496.2		--	--		--	--
40.56	17490.5		40.56	26667		--	--		--	--
40.58	17440.5		40.58	26254.5		--	--		--	--
40.6	17478		40.6	26796.2		--	--		--	--
40.62	17448.8		40.62	26154.5		--	--		--	--
40.64	17398.8		40.64	26700.3		--	--		--	--
40.66	17257.1		40.66	26746.2		--	--		--	--
40.68	17478		40.68	26354.5		--	--		--	--
40.7	17515.5		40.7	26271.2		--	--		--	--
40.72	17690.5		40.72	26246.2		--	--		--	--
40.74	17278		40.74	26371.2		--	--		--	--
40.76	17490.5		40.76	26171.2		--	--		--	--
40.78	17157.1		40.78	26567		--	--		--	--
40.8	17598.8		40.8	26237.8		--	--		--	--
40.82	17132.1		40.82	26358.7		--	--		--	--
40.84	17086.3		40.84	26262.8		--	--		--	--
40.86	17548.8		40.86	26271.2		--	--		--	--
40.88	17423.8		40.88	26554.5		--	--		--	--
40.9	17382.1		40.9	26604.5		--	--		--	--
40.92	17178		40.92	26546.2		--	--		--	--
40.94	17361.3		40.94	26800.3		--	--		--	--
40.96	17598.8		40.96	26392		--	--		--	--
40.98	17440.5		40.98	26479.5		--	--		--	--
41	17082.1		41	26492		--	--		--	--
41.02	17203		41.02	26600.3		--	--		--	--
41.04	17215.5		41.04	26521.2		--	--		--	--
41.06	17411.3		41.06	26271.2		--	--		--	--
41.08	17265.5		41.08	26404.5		--	--		--	--
41.1	17140.5		41.1	26254.5		--	--		--	--
41.12	17415.5		41.12	26154.5		--	--		--	--
41.14	17273.8		41.14	26654.5		--	--		--	--
41.16	17569.6		41.16	26221.2		--	--		--	--
41.18	17357.1		41.18	26367		--	--		--	--
41.2	17244.6		41.2	26467		--	--		--	--
41.22	17311.3		41.22	26783.7		--	--		--	--
41.24	17290.5		41.24	26550.3		--	--		--	--
41.26	17319.6		41.26	26542		--	--		--	--
41.28	17494.6		41.28	26362.8		--	--		--	--
41.3	17461.3		41.3	26229.5		--	--		--	--
41.32	16986.3		41.32	26458.7		--	--		--	--
41.34	17369.6		41.34	26400.3		--	--		--	--
41.36	17153		41.36	26379.5		--	--		--	--
41.38	17411.3		41.38	26471.2		--	--		--	--
41.4	17419.6		41.4	26287.8		--	--		--	--
41.42	17261.3		41.42	26350.3		--	--		--	--
41.44	17394.6		41.44	26433.7		--	--		--	--
41.46	17265.5		41.46	26446.2		--	--		--	--
41.48	17423.8		41.48	26362.8		--	--		--	--
41.5	17373.8		41.5	26504.5		--	--		--	--
41.52	17323.8		41.52	26204.5		--	--		--	--
41.54	17519.6		41.54	26542		--	--		--	--
41.56	17503		41.56	26312.8		--	--		--	--
41.58	17661.3		41.58	26133.7		--	--		--	--
41.6	17244.6		41.6	26575.3		--	--		--	--
41.62	17653		41.62	26446.2		--	--		--	--
41.64	17453		41.64	26612.8		--	--		--	--
41.66	17457.1		41.66	26225.3		--	--		--	--
41.68	17436.3		41.68	26396.2		--	--		--	--
41.7	17369.6		41.7	26421.2		--	--		--	--
41.72	17353		41.72	26450.3		--	--		--	--
41.74	17198.8		41.74	26304.5		--	--		--	--
41.76	17653		41.76	26392		--	--		--	--
41.78	17257.1		41.78	26675.3		--	--		--	--
41.8	17232.1		41.8	26308.7		--	--		--	--
41.82	17398.8		41.82	26408.7		--	--		--	--
41.84	17323.8		41.84	26700.3		--	--		--	--
41.86	17440.5		41.86	26333.7		--	--		--	--
41.88	17257.1		41.88	26321.2		--	--		--	--
41.9	17419.6		41.9	26437.8		--	--		--	--
41.92	17532.1		41.92	26508.7		--	--		--	--
41.94	17253		41.94	26200.3		--	--		--	--
41.96	17523.8		41.96	26425.3		--	--		--	--
41.98	17457.1		41.98	26317		--	--		--	--
42	17348.8		42	26500.3		--	--		--	--
42.02	17411.3		42.02	26508.7		--	--		--	--
42.04	17411.3		42.04	26262.8		--	--		--	--
42.06	17298.8		42.06	26408.7		--	--		--	--
42.08	17361.3		42.08	26417		--	--		--	--
42.1	17503		42.1	26529.5		--	--		--	--
42.12	17303		42.12	26158.7		--	--		--	--
42.14	17540.5		42.14	26412.8		--	--		--	--
42.16	17361.3		42.16	26571.2		--	--		--	--
42.18	17482.1		42.18	26312.8		--	--		--	--
42.2	17328		42.2	26229.5		--	--		--	--
42.22	17236.3		42.22	26504.5		--	--		--	--
42.24	17286.3		42.24	26487.8		--	--		--	--
42.26	17136.3		42.26	26379.5		--	--		--	--
42.28	17457.1		42.28	26371.2		--	--		--	--
42.3	17448.8		42.3	26446.2		--	--		--	--
42.32	17561.3		42.32	26192		--	--		--	--
42.34	17457.1		42.34	26342		--	--		--	--
42.36	17498.8		42.36	26475.3		--	--		--	--
42.38	17161.3		42.38	26575.3		--	--		--	--
42.4	17353		42.4	26446.2		--	--		--	--
42.42	17423.8		42.42	26175.3		--	--		--	--
42.44	17361.3		42.44	26646.2		--	--		--	--
42.46	17482.1		42.46	26462.8		--	--		--	--
42.48	17511.3		42.48	26492		--	--		--	--
42.5	17315.5		42.5	26383.7		--	--		--	--
42.52	17390.5		42.52	26825.3		--	--		--	--
42.54	17169.6		42.54	26262.8		--	--		--	--
42.56	17432.1		42.56	26346.2		--	--		--	--
42.58	17407.1		42.58	26421.2		--	--		--	--
42.6	17411.3		42.6	26350.3		--	--		--	--
42.62	17536.3		42.62	26408.7		--	--		--	--
42.64	17507.1		42.64	26633.7		--	--		--	--
42.66	17328		42.66	26842		--	--		--	--
42.68	17423.8		42.68	26604.5		--	--		--	--
42.7	17715.5		42.7	26554.5		--	--		--	--
42.72	17648.8		42.72	26258.7		--	--		--	--
42.74	17294.6		42.74	26596.2		--	--		--	--
42.76	17482.1		42.76	26687.8		--	--		--	--
42.78	17398.8		42.78	26321.2		--	--		--	--
42.8	17490.5		42.8	26379.5		--	--		--	--
42.82	17728		42.82	26421.2		--	--		--	--
42.84	17440.5		42.84	26471.2		--	--		--	--
42.86	17307.1		42.86	26383.7		--	--		--	--
42.88	17157.1		42.88	26179.5		--	--		--	--
42.9	17507.1		42.9	26479.5		--	--		--	--
42.92	17398.8		42.92	26571.2		--	--		--	--
42.94	17373.8		42.94	26404.5		--	--		--	--
42.96	17436.3		42.96	26275.3		--	--		--	--
42.98	17353		42.98	26292		--	--		--	--
43	17273.8		43	26621.2		--	--		--	--
43.02	17119.6		43.02	26454.5		--	--		--	--
43.04	17373.8		43.04	26450.3		--	--		--	--
43.06	17311.3		43.06	26829.5		--	--		--	--
43.08	17428		43.08	26500.3		--	--		--	--
43.1	17628		43.1	26650.3		--	--		--	--
43.12	17365.5		43.12	26425.3		--	--		--	--
43.14	17573.8		43.14	26533.7		--	--		--	--
43.16	17544.6		43.16	26504.5		--	--		--	--
43.18	17315.5		43.18	26375.3		--	--		--	--
43.2	17253		43.2	26537.8		--	--		--	--
43.22	17561.3		43.22	26625.3		--	--		--	--
43.24	17461.3		43.24	26708.7		--	--		--	--
43.26	17528		43.26	26637.8		--	--		--	--
43.28	17361.3		43.28	26533.7		--	--		--	--
43.3	17482.1		43.3	26800.3		--	--		--	--
43.32	17586.3		43.32	26779.5		--	--		--	--
43.34	17598.8		43.34	26537.8		--	--		--	--
43.36	17486.3		43.36	26571.2		--	--		--	--
43.38	17753		43.38	26783.7		--	--		--	--
43.4	17598.8		43.4	26562.8		--	--		--	--
43.42	17278		43.42	26696.2		--	--		--	--
43.44	17673.8		43.44	26471.2		--	--		--	--
43.46	17590.5		43.46	26450.3		--	--		--	--
43.48	17269.6		43.48	26367		--	--		--	--
43.5	17544.6		43.5	26583.7		--	--		--	--
43.52	17615.5		43.52	26333.7		--	--		--	--
43.54	17586.3		43.54	26312.8		--	--		--	--
43.56	17553		43.56	26537.8		--	--		--	--
43.58	17694.6		43.58	26196.2		--	--		--	--
43.6	17344.6		43.6	26562.8		--	--		--	--
43.62	17540.5		43.62	26754.5		--	--		--	--
43.64	17386.3		43.64	27017		--	--		--	--
43.66	17107.1		43.66	26650.3		--	--		--	--
43.68	17740.5		43.68	26746.2		--	--		--	--
43.7	17782.1		43.7	26696.2		--	--		--	--
43.72	17415.5		43.72	26529.5		--	--		--	--
43.74	17478		43.74	26587.8		--	--		--	--
43.76	17669.6		43.76	26425.3		--	--		--	--
43.78	17715.5		43.78	26621.2		--	--		--	--
43.8	17732.1		43.8	26792		--	--		--	--
43.82	17490.5		43.82	26758.7		--	--		--	--
43.84	17540.5		43.84	26533.7		--	--		--	--
43.86	17303		43.86	26946.2		--	--		--	--
43.88	17640.5		43.88	26567		--	--		--	--
43.9	17632.1		43.9	26292		--	--		--	--
43.92	17440.5		43.92	26554.5		--	--		--	--
43.94	17753		43.94	26567		--	--		--	--
43.96	17703		43.96	26846.2		--	--		--	--
43.98	17390.5		43.98	26429.5		--	--		--	--
44	17440.5		44	26704.5		--	--		--	--
44.02	17511.3		44.02	26887.8		--	--		--	--
44.04	17765.5		44.04	26687.8		--	--		--	--
44.06	17565.5		44.06	26754.5		--	--		--	--
44.08	17498.8		44.08	26587.8		--	--		--	--
44.1	17290.5		44.1	26683.7		--	--		--	--
44.12	17407.1		44.12	26412.8		--	--		--	--
44.14	17590.5		44.14	26587.8		--	--		--	--
44.16	17853		44.16	26750.3		--	--		--	--
44.18	17461.3		44.18	26775.3		--	--		--	--
44.2	17594.6		44.2	27029.5		--	--		--	--
44.22	17661.3		44.22	26717		--	--		--	--
44.24	17786.3		44.24	27050.3		--	--		--	--
44.26	17694.6		44.26	27183.7		--	--		--	--
44.28	17723.8		44.28	26962.8		--	--		--	--
44.3	17757.1		44.3	27292		--	--		--	--
44.32	17961.3		44.32	27467		--	--		--	--
44.34	18190.5		44.34	27862.8		--	--		--	--
44.36	18494.6		44.36	27858.7		--	--		--	--
44.38	18207.1		44.38	27867		--	--		--	--
44.4	18598.8		44.4	29012.8		--	--		--	--
44.42	18890.5		44.42	29325.3		--	--		--	--
44.44	19373.8		44.44	30225.3		--	--		--	--
44.46	19536.3		44.46	30800.3		--	--		--	--
44.48	20148.8		44.48	31100.3		--	--		--	--
44.5	20190.5		44.5	30954.5		--	--		--	--
44.52	20328		44.52	31179.5		--	--		--	--
44.54	20461.3		44.54	30429.5		--	--		--	--
44.56	20744.6		44.56	30896.2		--	--		--	--
44.58	20694.6		44.58	31096.2		--	--		--	--
44.6	20953		44.6	31046.2		--	--		--	--
44.62	20603		44.62	31237.8		--	--		--	--
44.64	21057.1		44.64	31112.8		--	--		--	--
44.66	21273.8		44.66	30337.8		--	--		--	--
44.68	20836.3		44.68	30842		--	--		--	--
44.7	20548.8		44.7	30142		--	--		--	--
44.72	21198.8		44.72	30346.2		--	--		--	--
44.74	20944.6		44.74	30212.8		--	--		--	--
44.76	20786.3		44.76	30525.3		--	--		--	--
44.78	20819.6		44.78	30708.7		--	--		--	--
44.8	21103		44.8	30317		--	--		--	--
44.82	20798.8		44.82	29954.5		--	--		--	--
44.84	20857.1		44.84	30471.2		--	--		--	--
44.86	21103		44.86	29958.7		--	--		--	--
44.88	20582.1		44.88	29571.2		--	--		--	--
44.9	20203		44.9	29758.7		--	--		--	--
44.92	20648.8		44.92	29862.8		--	--		--	--
[truncated: 2,254 more rows]

## Sheet: Supplementary Fig. 9a
Ni 2p spectrum of Ni1Mn1-MOF/NF
Binding energy (eV)	Intensity (a.u.)	Intensity (a.u.)	Intensity (a.u.)	Intensity (a.u.)	Intensity (a.u.)	Intensity (a.u.)	Intensity (a.u.)	Intensity (a.u.)	Intensity (a.u.)
888.08	30971.8	30978.6	30951.8	30953	30962.4	30957.1	30951.8	30951.8	30961.5
887.98	30623.4	30960.5	30931.8	30933	30942.5	30937.2	30931.8	30931.8	30943.2
887.88	30541.7	30942.7	30911.9	30913.2	30922.7	30917.4	30911.9	30911.9	30925.3
887.78	30835.2	30925.3	30892.1	30893.3	30902.9	30897.6	30892.1	30892.1	30907.8
887.68	30269.2	30908.1	30872.1	30873.4	30883	30877.6	30872.1	30872.1	30890.4
887.58	30597.8	30891.5	30852.4	30853.7	30863.4	30858	30852.4	30852.4	30873.7
887.48	30487.7	30875.2	30832.5	30833.8	30843.6	30838.1	30832.5	30832.5	30857.3
887.38	30554.8	30859.5	30812.7	30814	30823.8	30818.3	30812.7	30812.7	30841.5
887.28	30448.3	30844.3	30792.8	30794.1	30804	30798.5	30792.8	30792.8	30826.2
887.18	30769.1	30829.8	30773	30774.3	30784.2	30778.7	30773	30773	30811.6
887.08	30823.7	30815.9	30753	30754.3	30764.3	30758.7	30753	30753	30797.5
886.98	30806.7	30802.7	30733	30734.2	30744.3	30738.8	30733	30733	30784.2
886.88	30380.4	30790.4	30712.9	30714.2	30724.4	30718.8	30712.9	30712.9	30771.8
886.78	30522.4	30779.3	30693.1	30694.4	30704.6	30699	30693.1	30693.1	30760.5
886.68	30534.3	30769.2	30673.1	30674.5	30684.8	30679.1	30673.1	30673.2	30750.3
886.58	30199.9	30760.3	30653.2	30654.5	30664.9	30659.2	30653.2	30653.2	30741.3
886.48	30727.6	30752.9	30633.4	30634.8	30645.2	30639.5	30633.4	30633.4	30733.7
886.38	30412.3	30746.7	30613.4	30614.7	30625.3	30619.5	30613.4	30613.4	30727.3
886.28	30331.9	30742.2	30593.5	30594.8	30605.4	30599.6	30593.5	30593.5	30722.7
886.18	30098.1	30739.4	30573.6	30575	30585.6	30579.8	30573.6	30573.6	30719.8
886.08	30919.3	30738.7	30553.8	30555.2	30565.9	30560.1	30553.8	30553.8	30718.9
885.98	30898.4	30739.5	30533.6	30535	30545.9	30539.9	30533.6	30533.7	30719.6
885.88	30636.8	30742.6	30513.5	30514.9	30525.8	30519.8	30513.5	30513.5	30722.5
885.78	30801.4	30748.2	30493.4	30494.8	30505.8	30499.8	30493.4	30493.5	30727.9
885.68	30742.1	30756.2	30473.3	30474.7	30485.8	30479.7	30473.3	30473.3	30735.8
885.58	30846.7	30766.9	30453.2	30454.6	30465.7	30459.7	30453.2	30453.2	30746.4
885.48	31263	30780.5	30433	30434.4	30445.6	30439.5	30433	30433.1	30759.8
885.38	30704.9	30797	30412.6	30414	30425.3	30419.2	30412.6	30412.7	30776
885.28	30632.4	30816.9	30392.4	30393.9	30405.3	30399.1	30392.4	30392.6	30795.8
885.18	30747.4	30840.3	30372.3	30373.8	30385.2	30379	30372.3	30372.5	30819
885.08	31286.5	30867.2	30352.2	30353.6	30365.2	30358.9	30352.2	30352.4	30845.7
884.98	31047.5	30897.7	30331.7	30333.2	30344.8	30338.6	30331.7	30332	30875.9
884.88	30830.7	30932.1	30311.4	30312.9	30324.6	30318.3	30311.4	30311.8	30910.1
884.78	30913	30970.7	30291.1	30292.7	30304.5	30298.1	30291.1	30291.6	30948.5
884.68	30783.4	31013.5	30270.8	30272.4	30284.2	30277.9	30270.8	30271.5	30991
884.58	31519.1	31060.7	30250.6	30252.1	30264.1	30257.7	30250.6	30251.4	31037.8
884.48	31009.5	31112	30230	30231.6	30243.6	30237.2	30230	30231	31088.8
884.38	31398.7	31168	30209.7	30211.2	30223.4	30216.9	30209.7	30210.8	31144.4
884.28	31380.1	31228.3	30189.1	30190.7	30202.9	30196.4	30189.1	30190.5	31204.3
884.18	31602.1	31293.3	30168.5	30170.1	30182.5	30175.9	30168.5	30170.2	31268.9
884.08	31534.8	31362.8	30147.9	30149.5	30161.9	30155.3	30147.9	30149.9	31337.8
883.98	31943.5	31437	30127.2	30128.8	30141.3	30134.7	30127.2	30129.7	31411.4
883.88	31508.7	31515.5	30106.4	30108	30120.6	30113.9	30106.4	30109.4	31489.2
883.78	32206.4	31598.7	30085.7	30087.3	30100	30093.3	30085.7	30089.4	31571.5
883.68	32059.5	31685.9	30064.7	30066.4	30079.2	30072.4	30064.7	30069.1	31657.8
883.58	31954.9	31777.4	30043.8	30045.5	30058.3	30051.5	30043.8	30049	31748.2
883.48	31984.8	31873	30022.9	30024.6	30037.6	30030.7	30022.9	30029.2	31842.6
883.38	32281.9	31972.3	30002	30003.7	30016.8	30009.9	30002	30009.5	31940.5
883.28	32748.7	32074.9	29980.9	29982.6	29995.8	29988.9	29980.9	29989.9	32041.5
883.18	32245.8	32180.7	29959.7	29961.3	29974.7	29967.7	29959.7	29970.3	32145.4
883.08	32241.7	32289.5	29938.6	29940.3	29953.7	29946.7	29938.6	29951.2	32252
882.98	32960.9	32400.9	29917.5	29919.2	29932.7	29925.7	29917.5	29932.4	32361
882.88	33071.4	32514	29896.1	29897.8	29911.4	29904.3	29896.1	29913.6	32471.2
882.78	32120.7	32628.8	29874.6	29876.3	29890.1	29882.9	29874.6	29895.2	32582.7
882.68	32541.6	32745.3	29853.6	29855.3	29869.2	29862	29853.6	29877.7	32695.4
882.58	32873.2	32862.2	29832.3	29834.1	29848	29840.8	29832.3	29860.6	32808
882.48	33027.2	32979.3	29810.9	29812.7	29826.7	29819.5	29810.9	29843.9	32920.1
882.38	33033.1	33095.9	29789.4	29791.2	29805.4	29798	29789.4	29827.8	33031.1
882.28	32924.9	33211.7	29767.9	29769.7	29784	29776.6	29767.9	29812.5	33140.5
882.18	32981.3	33326.2	29746.4	29748.2	29762.6	29755.2	29746.4	29798.1	33247.7
882.08	33496.8	33438.7	29724.9	29726.7	29741.2	29733.8	29724.9	29784.6	33351.9
881.98	33094.7	33548.5	29703.1	29705	29719.6	29712.1	29703.1	29772	33452.3
881.88	33534	33655.3	29681.6	29683.4	29698.2	29690.6	29681.6	29760.7	33548.7
881.78	33887.6	33758.4	29659.8	29661.6	29676.5	29668.9	29659.8	29750.5	33639.9
881.68	33826.6	33857.4	29637.8	29639.7	29654.7	29647	29637.8	29741.6	33725.6
881.58	33456.6	33951.8	29615.8	29617.7	29632.9	29625.2	29615.8	29734.2	33805.1
881.48	33635.5	34041.4	29594	29596	29611.2	29603.5	29594	29728.8	33878.1
881.38	33953.9	34125.4	29572.2	29574.1	29589.5	29581.7	29572.2	29725.1	33943.7
881.28	34127.4	34203.5	29550.1	29552.1	29567.6	29559.7	29550.1	29723.3	34001.3
881.18	34547.9	34275.5	29528	29529.9	29545.6	29537.7	29528	29723.6	34050.6
881.08	33989.3	34340.8	29505.6	29507.6	29523.4	29515.5	29505.6	29726	34090.9
880.98	34298.2	34399.8	29483.5	29485.5	29501.5	29493.5	29483.5	29731.2	34122.4
880.88	34127.8	34451.8	29461.3	29463.3	29479.4	29471.3	29461.3	29738.9	34144.2
880.78	34311	34497	29439.1	29441.2	29457.3	29449.2	29439.1	29749.5	34156.4
880.68	34346.7	34535.2	29416.9	29418.9	29435.2	29427.1	29416.9	29763	34158.5
880.58	34724.6	34566.3	29394.6	29396.6	29413.1	29404.9	29394.6	29779.5	34150.4
880.48	34746.3	34590.3	29372.1	29374.1	29390.8	29382.5	29372.1	29799.3	34132
880.38	34773.2	34607.5	29349.6	29351.7	29368.4	29360.1	29349.6	29822.4	34103.3
880.28	34734.1	34618.1	29327	29329.1	29346	29337.7	29327	29849	34064.4
880.18	34549.6	34622.2	29304.5	29306.6	29323.7	29315.3	29304.5	29879.3	34015.3
880.08	34189.4	34620.2	29282.1	29284.2	29301.4	29293	29282.1	29913.4	33956.5
879.98	34773.7	34612.4	29259.8	29261.9	29279.3	29270.8	29259.8	29951.5	33888.1
879.88	34720.9	34598.9	29237.2	29239.4	29256.9	29248.3	29237.2	29993.1	33810
879.78	34595.9	34580.2	29214.7	29216.8	29234.5	29225.9	29214.7	30038.7	33722.9
879.68	34399.8	34556.8	29192.1	29194.3	29212.2	29203.5	29192.1	30088.1	33627.2
879.58	34950.9	34529.1	29169.7	29171.9	29189.9	29181.2	29169.7	30141.5	33523.4
879.48	34904	34497.2	29147	29149.3	29167.4	29158.6	29147	30198.3	33411.7
879.38	34676.8	34461.8	29124.3	29126.6	29144.9	29136.1	29124.3	30258.8	33292.8
879.28	34806	34423.4	29101.7	29104	29122.5	29113.6	29101.8	30322.8	33167.4
879.18	34911.9	34382.2	29079.1	29081.4	29100	29091.1	29079.1	30390.2	33035.9
879.08	34659	34338.7	29056.4	29058.7	29077.5	29068.5	29056.4	30460.4	32899
878.98	34709.8	34293.3	29033.8	29036.1	29055.1	29046	29033.8	30533.7	32757.5
878.88	34646.6	34246.4	29011.1	29013.5	29032.6	29023.5	29011.1	30609.3	32611.9
878.78	34623.3	34198.2	28988.5	28990.8	29010.2	29001	28988.5	30687.1	32462.9
878.68	34471.8	34148.9	28965.8	28968.2	28987.8	28978.5	28965.9	30766.7	32311
878.58	34633.2	34099	28943.3	28945.7	28965.4	28956.1	28943.4	30847.6	32157.2
878.48	34441.6	34048.3	28920.6	28923.1	28943	28933.6	28920.8	30929.3	32001.7
878.38	34311	33997.3	28898	28900.5	28920.6	28911.2	28898.3	31011.4	31845.5
878.28	33920.6	33945.9	28875.5	28878	28898.3	28888.8	28875.8	31093.4	31689.2
878.18	33703.7	33894.4	28853.2	28855.7	28876.2	28866.6	28853.6	31175	31533.2
878.08	34264.5	33842.6	28830.9	28833.4	28854.1	28844.5	28831.6	31255.3	31378.2
877.98	33750.6	33790.1	28808.4	28810.9	28831.8	28822.2	28809.4	31333.5	31224.2
877.88	33526.7	33737.4	28786.1	28788.6	28809.8	28800	28787.5	31409.4	31072.4
877.78	33377.8	33684.2	28763.9	28766.5	28787.8	28778	28766	31482.3	30923
877.68	33051.4	33630.3	28741.7	28744.3	28765.8	28756	28744.7	31551.7	30776.3
877.58	33701.9	33575.8	28719.7	28722.3	28744.1	28734.2	28724	31616.9	30632.9
877.48	33229.3	33520	28697.4	28700	28722	28712	28703.4	31677	30492.4
877.38	33091.5	33463.3	28675.3	28678	28700.1	28690.1	28683.7	31731.8	30355.9
877.28	33019.2	33405.5	28653.2	28655.9	28678.3	28668.2	28664.9	31780.8	30223.4
877.18	32970.4	33346.5	28631.2	28633.9	28656.5	28646.4	28647.3	31823.4	30094.9
877.08	32774.4	33286.5	28609.1	28611.9	28634.8	28624.5	28631.1	31859	29970.8
876.98	32896.4	33225.5	28587.2	28590	28613.1	28602.8	28617	31887.5	29851.1
876.88	33115.9	33163.7	28565.2	28568	28591.3	28581	28605.2	31908.2	29735.9
876.78	32134	33101.4	28543.1	28545.9	28569.5	28559.1	28596.4	31920.7	29625.1
876.68	32572.3	33039.7	28521.4	28524.3	28548.1	28537.6	28592	31925.5	29519.3
876.58	32725.7	32978.8	28499.5	28502.4	28526.5	28515.9	28592.1	31921.5	29417.8
876.48	32686.8	32919.6	28477.5	28480.5	28504.8	28494.2	28598.1	31908.9	29320.8
876.38	32666.9	32863.4	28455.6	28458.5	28483.1	28472.4	28611.3	31887.6	29228.3
876.28	32757.8	32811.6	28433.6	28436.6	28461.4	28450.7	28633	31857.7	29140.2
876.18	32441.3	32765.5	28411.6	28414.6	28439.7	28428.9	28665	31819	29056.2
876.08	32926.9	32727.4	28389.7	28392.8	28418.1	28407.2	28709.2	31772	28976.6
875.98	32764.1	32698.8	28367.6	28370.7	28396.3	28385.4	28767.2	31716.5	28900.8
875.88	32625	32682.2	28345.5	28348.6	28374.6	28363.6	28841.2	31653	28828.9
875.78	32932.2	32679.8	28323.5	28326.7	28352.9	28341.8	28933.6	31581.8	28760.8
875.68	33216.6	32693.8	28301.4	28304.6	28331.1	28319.9	29046.2	31503	28696
875.58	32856.4	32726.7	28279.1	28282.3	28309.1	28297.9	29181.2	31417.2	28634.6
875.48	33416.6	32780.9	28257	28260.2	28287.3	28276	29340.9	31325	28576.4
875.38	33412.4	32858.1	28234.6	28237.8	28265.2	28253.9	29526.5	31226.5	28521.1
875.28	33429.5	32960.3	28212.2	28215.4	28243.1	28231.7	29739.8	31122.5	28468.5
875.18	33943.1	33089	28189.7	28193	28221	28209.6	29981.7	31013.5	28418.7
875.08	33845.5	33244.4	28167	28170.4	28198.7	28187.2	30252.3	30900	28371
874.98	34082.1	33427.2	28144.4	28147.8	28176.4	28164.8	30551.7	30782.7	28325.8
874.88	33885.2	33636.4	28121.6	28125	28154	28142.4	30878.4	30662.1	28282.5
874.78	34403	33870.6	28098.9	28102.4	28131.7	28120	31230.7	30539.1	28241.4
874.68	34484.8	34127.3	28076	28079.5	28109.1	28097.3	31605.7	30413.8	28201.8
874.58	34529.2	34403	28053	28056.5	28086.5	28074.7	31999.2	30287.1	28164
874.48	34086.3	34693.6	28030	28033.5	28063.9	28052	32406.9	30159.6	28127.6
874.38	34556.2	34993.7	28007.2	28010.8	28041.5	28029.5	32822.8	30032.1	28092.8
874.28	34939.3	35296.9	27984.1	27987.8	28018.8	28006.8	33240.3	29904.6	28059.1
874.18	35345.4	35596.6	27960.9	27964.5	27996	27983.9	33652.4	29777.6	28026.4
874.08	35684.3	35885.3	27937.4	27941.1	27973	27960.8	34051	29651.8	27994.6
873.98	36096.3	36155.5	27913.8	27917.6	27949.8	27937.5	34428.7	29527.4	27963.6
873.88	36159.3	36399.4	27890	27893.8	27926.4	27914.1	34776.8	29405	27933.2
873.78	36588.2	36609.6	27866.1	27870	27903	27890.6	35088.2	29284.9	27903.6
873.68	36240.2	36779.2	27842.1	27846	27879.4	27867	35355.5	29167.4	27874.4
873.58	36829.6	36902	27818.1	27822.1	27855.9	27843.5	35572.2	29053	27846.1
873.48	36753.4	36972.3	27793.9	27797.9	27832.2	27819.7	35732.7	28941.6	27818
873.38	36682.3	36986.1	27769.8	27773.8	27808.5	27795.9	35832.6	28833.7	27790.4
873.28	36952	36940.8	27745.6	27749.7	27784.8	27772.2	35869.3	28729.5	27763.3
873.18	36550	36834.6	27721.3	27725.4	27761	27748.3	35841.2	28628.8	27736.5
873.08	35982.5	36668.1	27697.2	27701.4	27737.4	27724.7	35748.4	28532.1	27710.1
872.98	36133.6	36442.9	27673.3	27677.5	27714	27701.3	35592.9	28439.5	27684.3
872.88	36546.7	36162	27649.4	27653.7	27690.6	27677.8	35377.4	28350.8	27658.7
872.78	35216.2	35829.6	27625.2	27629.5	27667	27654.2	35106.2	28265.7	27633.2
872.68	35535.6	35451.8	27601.7	27606.1	27644	27631.2	34785.6	28185	27608.4
872.58	35689.4	35034.7	27578	27582.4	27620.8	27608	34421.9	28107.9	27583.7
872.48	35050.4	34585.4	27554.2	27558.7	27597.6	27584.8	34022	28034.4	27559
872.38	34192.7	34112.2	27530.7	27535.2	27574.7	27561.8	33594.5	27964.8	27534.7
872.28	34225.1	33623	27507.6	27512.2	27552.2	27539.3	33147.4	27899	27511
872.18	33580.7	33124.7	27484.5	27489.1	27529.6	27516.8	32687.8	27836.4	27487.3
872.08	33433.6	32625.8	27461.6	27466.3	27507.4	27494.6	32224.3	27777.3	27464
871.98	32863.3	32132.4	27438.8	27443.6	27485.2	27472.5	31763.2	27721.3	27440.8
871.88	31824.5	31651.5	27416.3	27421.1	27463.3	27450.7	31311.5	27668.4	27418
871.78	30997.3	31188.5	27394.3	27399.1	27441.9	27429.4	30875	27618.7	27395.6
871.68	31192	30747.5	27372.6	27377.5	27420.9	27408.5	30458	27571.9	27373.7
871.58	29735.6	30332.3	27350.8	27355.8	27399.8	27387.5	30064.1	27527.3	27351.7
871.48	29810.1	29945.7	27329.7	27334.7	27379.4	27367.3	29696.6	27485.7	27330.5
871.38	29586	29589.1	27308.5	27313.6	27358.9	27347.1	29357	27446	27309.2
871.28	28730.6	29263.3	27287.5	27292.6	27338.6	27327	29046.2	27408.3	27288
871.18	28431.9	28968.6	27266.8	27272	27318.6	27307.4	28764.6	27372.8	27267.2
871.08	28356.8	28704.4	27246.3	27251.5	27298.8	27288	28511.8	27338.9	27246.6
870.98	28227.9	28469.2	27225.7	27231.1	27279.1	27268.7	28286.3	27306.6	27226
870.88	27677	28261.7	27205.3	27210.7	27259.4	27249.6	28087.2	27275.6	27205.5
870.78	27714.2	28080	27185	27190.6	27240	27230.8	27912.5	27246.1	27185.2
870.68	27446.2	27921.7	27164.8	27170.4	27220.5	27212.2	27760	27217.7	27165
870.58	27040.1	27785	27144.7	27150.3	27201.2	27193.8	27627.9	27190.3	27144.8
870.48	26648.9	27667.4	27124.7	27130.5	27182.2	27175.7	27513.8	27164.1	27124.8
870.38	27286.9	27566.8	27104.9	27110.8	27163.2	27158	27415.8	27138.7	27105
870.28	27202.7	27480.7	27084.9	27090.8	27144.1	27140.2	27331.2	27113.8	27084.9
870.18	26877.6	27407.2	27064.8	27070.8	27124.9	27122.7	27258.5	27089.6	27064.8
870.08	26953.7	27344.8	27044.9	27050.9	27105.9	27105.5	27195.9	27066	27044.9
869.98	27007.4	27291.7	27024.9	27031.1	27086.9	27088.7	27141.8	27042.9	27025
869.88	26889.2	27246.3	27004.9	27011.2	27067.9	27072.1	27094.6	27020.2	27005
869.78	26961.6	27207.5	26985	26991.3	27049	27056	27053.3	26997.9	26985
869.68	26419.6	27174.1	26965	26971.4	27030	27040.2	27016.6	26975.9	26965
869.58	26843.5	27145.6	26945.3	26951.8	27011.3	27025.2	26983.9	26954.4	26945.3
869.48	26901	27120.7	26925.3	26931.9	26992.5	27010.5	26954	26933	26925.3
869.38	26712.9	27099	26905.3	26912	26973.6	26996.4	26926.5	26911.8	26905.3
869.28	26761.1	27080.1	26885.4	26892.2	26954.8	26983	26900.9	26890.8	26885.4
869.18	26842.2	27063.5	26865.5	26872.3	26936	26970.4	26876.7	26870	26865.5
869.08	26657	27049	26845.5	26852.5	26917.2	26958.5	26853.6	26849.2	26845.5
868.98	26968.2	27036.5	26825.6	26832.6	26898.5	26947.6	26831.3	26828.7	26825.6
868.88	26554	27025.6	26805.5	26812.7	26879.7	26937.6	26809.6	26808.1	26805.5
868.78	26707	27016.6	26785.6	26792.9	26861.1	26928.9	26788.5	26787.7	26785.6
868.68	27267.1	27009.2	26765.7	26773	26842.5	26921.3	26767.7	26767.4	26765.7
868.58	27301.5	27003.3	26745.4	26752.9	26823.6	26914.8	26746.8	26746.8	26745.4
868.48	27221.2	26999.1	26725.2	26732.8	26804.7	26909.8	26726.1	26726.3	26725.2
868.38	27654.2	26996.8	26704.9	26712.7	26785.9	26906.5	26705.6	26705.9	26704.9
868.28	27337.1	26996.2	26684.5	26692.3	26766.9	26904.7	26684.9	26685.3	26684.5
868.18	27074.9	26997.9	26664.2	26672.2	26748.1	26905	26664.5	26664.8	26664.2
868.08	26922.4	27001.8	26644	26652.1	26729.5	26907.5	26644.2	26644.5	26644
867.98	27175.1	27008.3	26623.9	26632.1	26710.9	26912.5	26624	26624.3	26623.9
867.88	27693.8	27017.2	26603.6	26612	26692.3	26919.7	26603.7	26603.9	26603.6
867.78	27519.1	27028.6	26583.1	26591.6	26673.5	26929.3	26583.2	26583.4	26583.1
867.68	27555.4	27043	26562.7	26571.3	26654.8	26942	26562.7	26562.9	26562.7
867.58	27471	27060.5	26542.2	26551	26636.1	26957.7	26542.2	26542.4	26542.2
867.48	27754.9	27081.5	26521.8	26530.7	26617.5	26976.7	26521.8	26521.9	26521.8
867.38	27387.7	27105.9	26501.2	26510.3	26598.8	26999.1	26501.2	26501.3	26501.2
867.28	27568.7	27134.3	26480.8	26490	26580.3	27025.5	26480.8	26480.9	26480.8
867.18	27261.7	27166.7	26460.3	26469.7	26561.8	27055.8	26460.3	26460.3	26460.3
867.08	27816.3	27203.6	26439.9	26449.5	26543.5	27090.4	26439.9	26440	26439.9
866.98	27470.5	27244.7	26419.2	26429	26524.9	27129.2	26419.2	26419.3	26419.2
866.88	27675.6	27290.7	26398.8	26408.7	26506.6	27172.9	26398.8	26398.8	26398.8
866.78	28018.6	27341.7	26378.2	26388.2	26488.3	27221.4	26378.2	26378.2	26378.2
866.68	28484.9	27397.7	26357.4	26367.7	26469.8	27275	26357.4	26357.4	26357.4
866.58	28232	27459	26336.4	26346.8	26451.2	27333.7	26336.4	26336.4	26336.4
866.48	28084.5	27526.1	26315.5	26326.2	26432.8	27398.1	26315.5	26315.5	26315.5
866.38	28314.6	27599.1	26294.7	26305.5	26414.6	27468.4	26294.7	26294.7	26294.7
866.28	28476	27678.1	26273.8	26284.8	26396.2	27544.5	26273.8	26273.8	26273.8
866.18	28018	27763.3	26252.7	26264	26378	27626.8	26252.7	26252.7	26252.7
866.08	28110.6	27855	26231.9	26243.3	26359.9	27715.5	26231.9	26231.9	26231.9
865.98	28368.7	27953.3	26211	26222.7	26342	27810.7	26211	26211	26211
865.88	27767.6	28058	26190	26201.9	26324	27912.2	26190	26190	26190
865.78	28734.6	28169.7	26169.3	26181.4	26306.3	28020.6	26169.3	26169.3	26169.3
865.68	28802.8	28287.8	26148.1	26160.4	26288.4	28135.2	26148.1	26148.1	26148.1
865.58	28157.4	28412.5	26126.8	26139.5	26270.5	28256.3	26126.8	26126.9	26126.8
865.48	28564.5	28544.4	26105.9	26118.8	26253	28384.5	26105.9	26105.9	26105.9
865.38	28893	28682.6	26084.8	26097.9	26235.4	28518.9	26084.8	26084.8	26084.8
865.28	28680.4	28827.3	26063.5	26076.8	26217.8	28659.5	26063.5	26063.5	26063.5
865.18	29116.9	28978.5	26042.2	26055.9	26200.5	28806.7	26042.2	26042.2	26042.2
865.08	29468	29135.7	26020.8	26034.7	26183	28959.5	26020.8	26020.8	26020.8
864.98	29400.4	29298.8	25999.2	26013.4	26165.5	29118.2	25999.2	25999.2	25999.2
864.88	29646.9	29467.5	25977.6	25992.1	26148.3	29282.2	25977.6	25977.6	25977.6
864.78	29786.9	29641.3	25955.9	25970.7	26131	29451.4	25955.9	25955.9	25955.9
864.68	29777.9	29820.2	25934.1	25949.3	26113.9	29625.3	25934.1	25934.1	25934.1
864.58	29326.6	30003.6	25912.3	25927.8	26096.9	29803.4	25912.3	25912.3	25912.3
864.48	29944.3	30191.2	25890.7	25906.5	26080.4	29985.7	25890.7	25890.7	25890.7
864.38	30151.2	30382	25868.8	25885	26063.7	30170.9	25868.8	25868.8	25868.8
864.28	30079.6	30575.5	25846.8	25863.4	26047.2	30358.6	25846.8	25846.8	25846.8
864.18	30060	30771.5	25824.9	25841.8	26030.9	30548.5	25824.9	25824.9	25824.9
864.08	30728.2	30968.9	25802.9	25820.2	26014.9	30739.6	25802.9	25802.9	25802.9
863.98	31050	31167.1	25780.6	25798.3	25998.8	30931.2	25780.6	25780.6	25780.6
863.88	30986.2	31365.1	25758.1	25776.3	25982.8	31122.3	25758.1	25758.1	25758.1
863.78	31352.2	31562.5	25735.7	25754.3	25967.1	31312.5	25735.7	25735.7	25735.7
863.68	31025.7	31758.4	25713.1	25732.1	25951.5	31500.9	25713.1	25713.1	25713.1
863.58	31860.6	31952	25690.6	25710.1	25936.4	31686.7	25690.6	25690.6	25690.6
863.48	32145.4	32142.2	25667.7	25687.7	25921.2	31868.7	25667.7	25667.7	25667.7
863.38	32212.3	32328.1	25644.7	25665.2	25906.3	32046	25644.7	25644.7	25644.7
863.28	32395.1	32509	25621.6	25642.6	25891.7	32217.9	25621.6	25621.6	25621.6
863.18	32271.6	32684.2	25598.5	25620	25877.5	32383.6	25598.5	25598.5	25598.5
863.08	32728.2	32852.6	25575.4	25597.5	25863.7	32542.1	25575.4	25575.4	25575.4
862.98	32640.8	33013.3	25552	25574.7	25850.1	32692.5	25552	25552	25552
862.88	32396.1	33165.4	25528.7	25552	25837.1	32833.8	25528.7	25528.7	25528.7
862.78	33599.6	33308.5	25505.5	25529.5	25824.7	32965.3	25505.5	25505.5	25505.5
862.68	33387.4	33441	25481.7	25506.3	25812.3	33085.8	25481.7	25481.7	25481.7
862.58	33352.4	33562.7	25458	25483.3	25800.7	33194.8	25458	25458	25458
862.48	33711.5	33672.9	25434.4	25460.4	25789.7	33291.7	25434.4	25434.4	25434.4
862.38	34259.8	33770.7	25410.5	25437.2	25779.2	33375.4	25410.5	25410.5	25410.5
862.28	34054.9	33855.5	25386.4	25413.9	25769.1	33445.2	25386.4	25386.4	25386.4
862.18	34276.6	33927.2	25362.3	25390.7	25760	33501.2	25362.3	25362.3	25362.3
862.08	33624	33984.9	25338.2	25367.4	25751.7	33542.3	25338.2	25338.2	25338.2
861.98	34215.4	34029	25314.3	25344.4	25744.5	33568.7	25314.3	25314.3	25314.3
861.88	34048	34058.5	25290.2	25321.2	25738.1	33579.5	25290.2	25290.2	25290.2
861.78	34211.7	34073.6	25266.1	25298	25732.9	33574.8	25266.1	25266.1	25266.1
861.68	33898.5	34074.2	25241.9	25274.9	25728.8	33554.4	25241.9	25241.9	25241.9
861.58	34103.7	34060.6	25217.9	25251.9	25726	33518.4	25217.9	25217.9	25217.9
861.48	34566.7	34032.6	25193.7	25228.9	25724.6	33466.6	25193.7	25193.7	25193.7
861.38	34120.1	33990.6	25169.4	25205.7	25724.4	33399.2	25169.4	25169.4	25169.4
861.28	34048	33935.3	25145.2	25182.7	25726.1	33316.8	25145.2	25145.2	25145.2
861.18	34063.8	33867	25121	25159.9	25729.6	33219.6	25121	25121	25121
861.08	34171.2	33786.4	25096.9	25137.1	25735	33108	25096.9	25096.9	25096.9
860.98	34099.6	33694	25072.6	25114.3	25742.5	32982.5	25072.6	25072.6	25072.6
860.88	33802	33591	25048.4	25091.6	25752.4	32843.9	25048.4	25048.4	25048.4
860.78	33870.9	33478.1	25024.3	25069.1	25764.9	32692.8	25024.3	25024.3	25024.3
860.68	33949	33356.2	25000.2	25046.6	25780.2	32529.8	25000.2	25000.2	25000.2
860.58	33760	33226.5	24976	25024.2	25798.6	32355.8	24976	24976	24976
860.48	33840.3	33090.1	24952	25002	25820.4	32171.5	24952	24952	24952
860.38	33300.6	32948.1	24927.8	24979.8	25845.9	31978	24927.8	24927.8	24927.8
860.28	33300.9	32802.3	24903.9	24958	25875.8	31776.2	24903.9	24903.9	24903.9
860.18	33292	32653.4	24880	24936.4	25910.4	31566.7	24880	24880	24880
860.08	32245	32503.3	24856.1	24914.9	25949.9	31350.6	24856.1	24856.1	24856.1
859.98	32356.9	32353.5	24832.6	24894	25995.7	31129.1	24832.6	24832.6	24832.6
859.88	32850.8	32205.5	24809.1	24873.2	26047.6	30902.8	24809.1	24809.1	24809.1
859.78	32163.9	32060.5	24785.3	24852.5	26106.3	30672.4	24785.3	24785.3	24785.3
859.68	31863.8	31920.7	24761.9	24832.4	26173.1	30439.1	24761.9	24761.9	24761.9
859.58	31251.1	31788	24738.6	24812.7	26248.7	30203.8	24738.6	24738.6	24738.6
859.48	31060	31664.3	24715.6	24793.8	26334.2	29967.4	24715.6	24715.6	24715.6
859.38	30508.8	31551.7	24692.6	24775.5	26430.7	29730.7	24692.6	24692.6	24692.6
859.28	30964	31452.4	24669.9	24758.3	26539.4	29494.5	24669.9	24669.9	24669.9
859.18	30900.3	31368.4	24647	24742	26661.4	29258.9	24647	24647	24647
859.08	30809	31302.5	24624	24727.1	26798.2	29025.3	24624	24624	24624
858.98	30905.8	31257.5	24601.2	24714.3	26951.7	28793.9	24601.2	24601.2	24601.2
858.88	31533.6	31236.4	24578.2	24704.1	27123.2	28565.5	24578.2	24578.2	24578.2
858.78	30798.1	31242.2	24555	24697.3	27314.3	28340.5	24555	24555	24555
858.68	30997.7	31278.9	24532.1	24695.9	27527.3	28119.8	24532.1	24532.1	24532.1
858.58	31304.4	31349.6	24509	24701	27763.1	27903.6	24509	24509	24509
858.48	31671.7	31458	24485.9	24714.8	28022.8	27692.2	24485.9	24485.9	24485.9
858.38	31769.3	31607.3	24462.5	24740	28306.3	27486	24462.5	24462.5	24462.5
858.28	32153.1	31800.7	24439.1	24780.2	28613.3	27285.5	24439.1	24439.1	24439.1
858.18	32344.7	32040.2	24415.5	24839.3	28941.3	27090.6	24415.5	24415.5	24415.5
858.08	32093.4	32326.3	24391.8	24922.3	29285.7	26902	24391.8	24391.8	24391.8
857.98	32697.6	32658.4	24368.2	25035.3	29639.8	26719.7	24368.2	24368.2	24368.2
857.88	33563	33031.9	24344.3	25184.4	29992.5	26543.7	24344.3	24344.3	24344.3
857.78	33225.2	33440.7	24320	25376.8	30330.1	26373.8	24320	24320	24320
857.68	34118.9	33876.9	24295.9	25621.2	30636.7	26210.7	24295.9	24295.9	24295.9
857.58	33888.6	34329.4	24271.3	25925.1	30893	26053.9	24271.3	24271.3	24271.3
857.48	34486.7	34789.3	24246.8	26297.8	31081.5	25903.7	24246.8	24246.8	24246.8
857.38	34790	35248	24222	26746.2	31186.1	25759.9	24222	24222	24222
857.28	35202.4	35702.8	24197.1	27277.8	31196.8	25622.4	24197.1	24197.1	24197.1
857.18	35580.7	36156.4	24172	27898.6	31110.8	25491	24172	24172	24172
857.08	36846.4	36616.4	24146.7	28611.2	30932.9	25365.7	24146.7	24146.7	24146.7
856.98	37303.8	37095.5	24120.8	29416.8	30674.4	25245.8	24120.8	24120.8	24120.8
856.88	37890.6	37606.9	24094.6	30312	30352.5	25131.6	24094.6	24094.6	24094.6
856.78	38387.1	38162.6	24068.2	31290.6	29985.5	25022.9	24068.2	24068.2	24068.2
856.68	39081.6	38770.1	24041.5	32342.4	29591.4	24919.3	24041.5	24041.5	24041.5
856.58	39756	39428.8	24014.5	33450.6	29186.4	24820.8	24014.5	24014.5	24014.5
856.48	40559.8	40132.5	23987.1	34596.9	28782.9	24726.9	23987.1	23987.1	23987.1
856.38	41097.9	40865.4	23959.4	35755.8	28390.9	24637.5	23959.4	23959.4	23959.4
856.28	41650.6	41606.9	23931.4	36900.7	28016.7	24552.4	23931.4	23931.4	23931.4
856.18	42241.1	42330.8	23903.1	38001.9	27663.8	24471.4	23903.1	23903.1	23903.1
856.08	42429.1	43005.9	23874.6	39026.1	27334.7	24394.2	23874.6	23874.6	23874.6
855.98	43486.7	43601	23845.9	39942.5	27029.6	24320.8	23845.9	23845.9	23845.9
855.88	43523.3	44083.1	23816.8	40718.3	26747.8	24250.5	23816.8	23816.8	23816.8
855.78	43905.2	44423.2	23787.6	41326.1	26488.6	24183.7	23787.6	23787.6	23787.6
855.68	44498.1	44595.9	23758.2	41742.4	26250.2	24119.8	23758.2	23758.2	23758.2
855.58	43608.2	44581.6	23728.5	41949	26031	24058.6	23728.5	23728.5	23728.5
855.48	44043.2	44369.5	23699.3	41937.6	25829.9	24000.6	23699.3	23699.3	23699.3
855.38	43672.1	43956.8	23669.8	41706.7	25644.7	23944.9	23669.8	23669.8	23669.8
855.28	43413.1	43350	23640.5	41264.9	25474.2	23891.8	23640.5	23640.5	23640.5
855.18	42429.8	42563.1	23611.2	40627.8	25316.8	23841	23611.2	23611.2	23611.2
855.08	41894	41618.8	23582.5	39819.5	25171.6	23792.6	23582.5	23582.5	23582.5
854.98	40727.6	40542	23553.9	38866.4	25037	23746.4	23553.9	23553.9	23553.9
854.88	39834.6	39364	23525.9	37801	24912.5	23702.3	23525.9	23525.9	23525.9
854.78	38883.3	38115.2	23498.3	36654.7	24796.8	23660.3	23498.3	23498.3	23498.3
854.68	37427.7	36825.9	23471.1	35459	24689.1	23620.1	23471.1	23471.1	23471.1
854.58	35914.9	35527.7	23444.6	34246.1	24588.9	23581.8	23444.6	23444.6	23444.6
854.48	33958.7	34246.1	23418.8	33042.8	24495.5	23545.5	23418.8	23418.8	23418.8
854.38	32575.7	33006.7	23393.9	31875	24408.4	23511	23393.9	23393.9	23393.9
854.28	31842.4	31828.5	23369.6	30762.4	24327	23478.2	23369.6	23369.6	23369.6
854.18	30135.3	30725.8	23345.7	29720.2	24250.3	23446.6	23345.7	23345.7	23345.7
854.08	29698	29711.7	23322.5	28761.6	24178.5	23416.6	23322.5	23322.5	23322.5
853.98	28727.4	28791.2	23299.5	27892.2	24110.5	23387.4	23299.5	23299.5	23299.5
853.88	27504.6	27968.4	23277	27116.7	24046.3	23359.4	23277	23277	23277
853.78	27205.9	27242.5	23255	26434.4	23985.7	23332.4	23255	23255	23255
853.68	26538	26609.2	23233.2	25841.5	23927.9	23306.1	23233.2	23233.2	23233.2
853.58	26058.2	26064	23211.6	25333.7	23873	23280.5	23211.6	23211.6	23211.6
853.48	24972.9	25599	23190.3	24903.5	23820.5	23255.6	23190.3	23190.3	23190.3
853.38	25495.9	25206.8	23169.5	24543.7	23770.6	23231.5	23169.5	23169.5	23169.5
853.28	24987.6	24878.1	23148.4	24245	23722.3	23207.5	23148.4	23148.4	23148.4
853.18	24837.1	24604.5	23127.5	23999.5	23676	23184	23127.5	23127.5	23127.5
853.08	24380.5	24378	23106.7	23799.1	23631.5	23160.8	23106.7	23106.7	23106.7
852.98	24456.2	24190.8	23086.1	23636.5	23588.5	23138	23086.1	23086.1	23086.1
852.88	23998.2	24036.1	23065.5	23504.7	23546.9	23115.4	23065.5	23065.5	23065.5
852.78	24012.4	23908	23045	23398.1	23506.8	23093.2	23045	23045	23045
852.68	23685.6	23801	23024.6	23311.3	23467.8	23071.1	23024.6	23024.6	23024.6
852.58	23458.9	23711	23004.3	23240.2	23430	23049.3	23004.3	23004.3	23004.3
852.48	24247.3	23634.2	22984.1	23181.3	23393.3	23027.7	22984.1	22984.1	22984.1
852.38	23272.3	23567.4	22963.5	23131.4	23357.2	23005.8	22963.5	22963.5	22963.5
852.28	23611.1	23508.9	22943.3	23088.8	23322.3	22984.5	22943.3	22943.3	22943.3
852.18	23452.3	23456.4	22923	23051.3	23288.1	22963.1	22923	22923	22923
852.08	23444.5	23408.7	22902.8	23017.8	23254.7	22941.8	22902.8	22902.8	22902.8
851.98	23095.8	23364.5	22882.5	22987.1	23221.9	22920.6	22882.5	22882.5	22882.5
851.88	22959.5	23323.4	22862.4	22958.7	23190	22899.6	22862.4	22862.4	22862.4
851.78	23074.8	23284.4	22842.4	22931.8	23158.7	22878.7	22842.4	22842.4	22842.4
851.68	22694.5	23247.2	22822.3	22906	23127.9	22857.8	22822.3	22822.3	22822.3
851.58	22738.7	23211.5	22802.3	22881.3	23097.8	22837.1	22802.3	22802.3	22802.3
851.48	22601.9	23176.9	22782.4	22857.1	23068.2	22816.4	22782.4	22782.4	22782.4
851.38	22522.5	23143.4	22762.5	22833.5	23039.1	22795.8	22762.5	22762.5	22762.5
851.28	22957.1	23110.7	22742.6	22810.2	23010.4	22775.2	22742.6	22742.6	22742.6
851.18	22822.1	23078.6	22722.5	22787.1	22981.9	22754.5	22722.5	22722.5	22722.5
851.08	23162.3	23047.1	22702.4	22764.2	22953.9	22733.8	22702.4	22702.4	22702.4
850.98	22830.2	23016.1	22682.2	22741.4	22926	22713	22682.2	22682.2	22682.2
850.88	22770.3	22985.7	22662.1	22718.9	22898.7	22692.4	22662.1	22662.1	22662.1
850.78	22917.1	22955.9	22642.1	22696.6	22871.7	22671.8	22642.1	22642.1	22642.1
850.68	22734.5	22926.4	22622	22674.3	22844.9	22651.2	22622	22622	22622
850.58	22516.3	22897.5	22601.9	22652.3	22818.4	22630.6	22601.9	22601.9	22601.9
850.48	22170.7	22869	22582	22630.4	22792.3	22610.1	22582	22582	22582
850.38	22866.3	22841.1	22562.1	22608.8	22766.7	22589.8	22562.1	22562.1	22562.1
850.28	23185.4	22813.1	22542	22587	22740.9	22569.2	22542	22542	22542
850.18	22478.1	22785.4	22521.7	22565.1	22715.2	22548.5	22521.7	22521.7	22521.7
850.08	22545.9	22758.2	22501.7	22543.6	22690	22528.1	22501.7	22501.7	22501.7
849.98	22481.7	22731.4	22481.7	22522.1	22665	22507.6	22481.7	22481.7	22481.7
849.88	22249.8
849.78	22582
849.68	22639.5
849.58	22454
849.48	22813.6
849.38	22570.1
849.28	22525.2
849.18	22639.4
849.08	21920.3
848.98	22192.2
848.88	22227.2
848.78	22530.2
848.68	22669.8
848.58	22474.7
848.48	22501.2
848.38	22142.7
848.28	22300.2
848.18	22577.2
848.08	22412.2
847.98	22635.6
847.88	22664.4
847.78	22467
847.68	22260.7
847.58	22259.7
847.48	22034
847.38	22362.7
847.28	22432.6
847.18	22231
847.08	22208.4
846.98	22202.8
846.88	22452.8
846.78	22289.1
846.68	22505.1
846.58	22530.5
846.48	22615.9
846.38	22557.8
846.28	22216.3
846.18	22417.3
846.08	22875.4
845.98	22398.8
845.88	22015.1
845.78	21939.2
845.68	21949.5
845.58	22302.4
845.48	22287.4
845.38	22376.2
845.28	22354.5
845.18	21796.4
845.08	22180.3
844.98	22427
844.88	22032.5
844.78	22566.9
844.68	22313.9
844.58	21998.8
844.48	22019.8
844.38	22442.7
844.28	22556.9
844.18	22396.9
844.08	22556.3

## Sheet: Supplementary Fig. 9b
Mn 2p spectrum of Ni1Mn1-MOF
Binding energy (eV)	Intensity (a.u.)	Intensity (a.u.)	Intensity (a.u.)	Intensity (a.u.)	Intensity (a.u.)	Intensity (a.u.)	Intensity (a.u.)	Intensity (a.u.)	Intensity (a.u.)
658.08	5962.14	5947.78	5947.78	5947.78	5947.78	5947.8	5947.78	5947.78	5947.8
657.98	6011.62	5939.95	5939.95	5939.95	5939.95	5939.98	5939.95	5939.95	5939.98
657.88	5937.82	5925.48	5925.48	5925.48	5925.48	5925.53	5925.48	5925.48	5925.53
657.78	6020.08	5918.56	5918.56	5918.56	5918.56	5918.63	5918.56	5918.56	5918.63
657.68	5798.14	5915	5915	5915	5915	5915.11	5915	5915	5915.11
657.58	5877.52	5911.92	5911.92	5911.92	5911.92	5912.09	5911.92	5911.92	5912.09
657.48	5986.98	5910.15	5910.15	5910.15	5910.15	5910.4	5910.15	5910.15	5910.4
657.38	5903.3	5909.93	5909.93	5909.93	5909.93	5910.29	5909.93	5909.93	5910.29
657.28	5984.82	5906.08	5906.08	5906.08	5906.08	5906.6	5906.08	5906.08	5906.6
657.18	5983.34	5900.88	5900.88	5900.88	5900.88	5901.63	5900.88	5900.88	5901.64
657.08	5928.54	5896.5	5896.5	5896.51	5896.5	5897.58	5896.5	5896.5	5897.58
656.98	5919.34	5892.67	5892.67	5892.67	5892.67	5894.18	5892.67	5892.67	5894.19
656.88	5853.98	5888.63	5888.63	5888.63	5888.63	5890.74	5888.63	5888.63	5890.74
656.78	5976.89	5886.25	5886.25	5886.25	5886.25	5889.17	5886.25	5886.25	5889.17
656.68	5877.29	5885.14	5885.14	5885.15	5885.14	5889.14	5885.14	5885.14	5889.15
656.58	5849.43	5884.82	5884.82	5884.83	5884.82	5890.24	5884.82	5884.82	5890.25
656.48	5871.34	5883.24	5883.24	5883.25	5883.24	5890.5	5883.24	5883.24	5890.52
656.38	5916.29	5882.26	5882.26	5882.28	5882.26	5891.9	5882.26	5882.26	5891.92
656.28	5935.88	5880.25	5880.25	5880.28	5880.26	5892.91	5880.25	5880.25	5892.94
656.18	5923.96	5878.17	5878.17	5878.22	5878.18	5894.61	5878.17	5878.17	5894.66
656.08	5842.51	5873.74	5873.74	5873.81	5873.75	5894.87	5873.74	5873.74	5894.94
655.98	5982.69	5869.11	5869.11	5869.21	5869.13	5895.97	5869.11	5869.11	5896.08
655.88	5905.65	5864.36	5864.36	5864.5	5864.39	5898.12	5864.36	5864.36	5898.29
655.78	5920.94	5858.52	5858.52	5858.71	5858.57	5900.47	5858.52	5858.52	5900.72
655.68	5959.43	5851.55	5851.55	5851.82	5851.65	5903.07	5851.55	5851.55	5903.45
655.58	5875.3	5847.77	5847.77	5848.16	5847.94	5910.29	5847.77	5847.77	5910.85
655.48	5786.43	5844.18	5844.18	5844.72	5844.46	5919.1	5844.18	5844.18	5919.94
655.38	5879.42	5841.84	5841.84	5842.59	5842.31	5930.48	5841.84	5841.84	5931.72
655.28	5840.57	5841.83	5841.83	5842.87	5842.6	5945.31	5841.83	5841.83	5947.14
655.18	5827.45	5841.81	5841.81	5843.24	5843.05	5960.94	5841.81	5841.81	5963.62
655.08	5975.73	5841.75	5841.76	5843.7	5843.71	5976.94	5841.75	5841.75	5980.85
654.98	5985.49	5841.7	5841.7	5844.32	5844.72	5992.81	5841.7	5841.7	5998.47
654.88	5905.93	5841.62	5841.63	5845.13	5846.22	6007.93	5841.62	5841.62	6016.05
654.78	5953.15	5841.54	5841.55	5846.19	5848.41	6021.64	5841.54	5841.54	6033.18
654.68	5900.32	5841.45	5841.46	5847.58	5851.53	6033.27	5841.45	5841.45	6049.51
654.58	6005.92	5841.32	5841.35	5849.34	5855.88	6042.18	5841.32	5841.32	6064.77
654.48	6175.13	5841.19	5841.21	5851.58	5861.81	6047.87	5841.19	5841.19	6078.92
654.38	6024.88	5841.02	5841.06	5854.4	5869.72	6049.99	5841.02	5841.02	6092.1
654.28	6109.53	5840.86	5840.91	5857.94	5880.05	6048.44	5840.86	5840.86	6104.75
654.18	5886.99	5840.7	5840.76	5862.34	5893.2	6043.3	5840.7	5840.7	6117.49
654.08	5985.5	5840.55	5840.63	5867.74	5909.51	6034.86	5840.55	5840.55	6131.08
653.98	6106.13	5840.38	5840.47	5874.26	5929.12	6023.57	5840.38	5840.38	6146.29
653.88	6219.39	5840.19	5840.31	5882.08	5951.98	6010.04	5840.19	5840.19	6163.82
653.78	6144.34	5839.97	5840.13	5891.31	5977.67	5994.9	5839.97	5839.97	6184.09
653.68	6109.63	5839.75	5839.94	5902.13	6005.42	5978.87	5839.75	5839.75	6207.12
653.58	6044.35	5839.5	5839.74	5914.66	6033.97	5962.55	5839.5	5839.5	6232.41
653.48	6231.35	5839.26	5839.56	5929	6061.68	5946.51	5839.26	5839.26	6258.97
653.38	6168.04	5839	5839.37	5945.17	6086.55	5931.18	5839	5839	6285.28
653.28	6301.47	5838.7	5839.16	5963.13	6106.52	5916.87	5838.7	5838.7	6309.59
653.18	6311.79	5838.36	5838.93	5982.78	6119.76	5903.79	5838.36	5838.36	6330.2
653.08	6344.21	5837.99	5838.7	6003.95	6124.96	5892.07	5837.99	5837.99	6345.72
652.98	6378.21	5837.59	5838.47	6026.33	6121.55	5881.75	5837.59	5837.59	6355.34
652.88	6387.81	5837.2	5838.28	6049.56	6109.88	5872.84	5837.2	5837.2	6358.97
652.78	6236.59	5836.82	5838.14	6073.13	6091.07	5865.25	5836.82	5836.82	6357.14
652.68	6261.98	5836.44	5838.06	6096.4	6066.8	5858.87	5836.44	5836.44	6350.82
652.58	6310.42	5836.09	5838.06	6118.7	6039.13	5853.58	5836.08	5836.08	6341.23
652.48	6229.52	5835.75	5838.15	6139.27	6010.06	5849.25	5835.75	5835.75	6329.5
652.38	6270.13	5835.42	5838.32	6157.32	5981.34	5845.72	5835.41	5835.41	6316.5
652.28	6260.35	5835.07	5838.59	6172.14	5954.36	5842.86	5835.06	5835.06	6302.77
652.18	6275.12	5834.75	5838.99	6183.11	5930.07	5840.57	5834.74	5834.74	6288.54
652.08	6194.13	5834.43	5839.52	6189.71	5908.96	5838.72	5834.41	5834.41	6273.71
651.98	6239.32	5834.12	5840.21	6191.66	5891.19	5837.25	5834.09	5834.09	6258.07
651.88	6220.18	5833.81	5841.1	6188.83	5876.65	5836.07	5833.78	5833.78	6241.35
651.78	6204.78	5833.53	5842.2	6181.36	5865.06	5835.13	5833.48	5833.48	6223.34
651.68	6172.3	5833.22	5843.52	6169.53	5855.98	5834.33	5833.16	5833.16	6203.93
651.58	6349.58	5832.91	5845.1	6153.85	5849.03	5833.66	5832.84	5832.84	6183.2
651.48	6273.55	5832.64	5847.03	6135.02	5843.84	5833.12	5832.55	5832.55	6161.44
651.38	5969.97	5832.41	5849.34	6113.74	5840.02	5832.69	5832.29	5832.29	6139.02
651.28	6018.2	5832.21	5852.06	6090.78	5837.26	5832.33	5832.06	5832.06	6116.4
651.18	6004.57	5832.03	5855.26	6066.89	5835.28	5832.03	5831.85	5831.85	6094.1
651.08	6209.29	5831.86	5858.94	6042.73	5833.86	5831.75	5831.63	5831.63	6072.63
650.98	6333.04	5831.67	5863.15	6018.89	5832.8	5831.46	5831.38	5831.38	6052.46
650.88	6168.46	5831.48	5867.95	5995.9	5832.01	5831.16	5831.11	5831.11	6034.05
650.78	6116.48	5831.29	5873.43	5974.16	5831.39	5830.87	5830.83	5830.83	6017.8
650.68	6078.52	5831.15	5879.67	5954	5830.91	5830.6	5830.58	5830.58	6004.02
650.58	6076.39	5831.08	5886.77	5935.62	5830.56	5830.38	5830.36	5830.36	5992.95
650.48	6029.93	5831.06	5894.78	5919.09	5830.29	5830.18	5830.17	5830.17	5984.71
650.38	6049.69	5831.09	5903.76	5904.43	5830.06	5829.99	5829.99	5829.99	5979.37
650.28	6056.29	5831.16	5913.78	5891.57	5829.85	5829.82	5829.81	5829.81	5976.93
650.18	6032.04	5831.29	5924.89	5880.42	5829.65	5829.63	5829.63	5829.63	5977.37
650.08	6140.08	5831.45	5937.13	5870.83	5829.42	5829.41	5829.41	5829.41	5980.61
649.98	6229.51	5831.69	5950.61	5862.69	5829.2	5829.19	5829.19	5829.19	5986.61
649.88	6045.13	5832.01	5965.36	5855.83	5828.97	5828.97	5828.97	5828.97	5995.28
649.78	6101.91	5832.42	5981.43	5850.09	5828.72	5828.72	5828.72	5828.72	6006.5
649.68	6180.35	5832.95	5998.84	5845.33	5828.47	5828.47	5828.47	5828.47	6020.2
649.58	6176.79	5833.64	6017.65	5841.43	5828.22	5828.22	5828.23	5828.22	6036.29
649.48	6177.88	5834.47	6037.81	5838.2	5827.94	5827.94	5827.95	5827.94	6054.61
649.38	6274.55	5835.51	6059.34	5835.57	5827.66	5827.66	5827.67	5827.66	6075.11
649.28	6072.24	5836.78	6082.19	5833.42	5827.37	5827.37	5827.38	5827.37	6097.65
649.18	6251.47	5838.31	6106.29	5831.67	5827.08	5827.08	5827.09	5827.08	6122.13
649.08	6224.34	5840.15	6131.55	5830.22	5826.77	5826.77	5826.79	5826.77	6148.4
648.98	6258.99	5842.37	6157.86	5829.06	5826.48	5826.48	5826.5	5826.48	6176.36
648.88	6179.69	5844.96	6185.03	5828.05	5826.14	5826.14	5826.17	5826.14	6205.79
648.78	6345.31	5848.01	6212.88	5827.2	5825.79	5825.79	5825.83	5825.79	6236.55
648.68	6314.26	5851.6	6241.23	5826.47	5825.44	5825.44	5825.5	5825.44	6268.46
648.58	6222.81	5855.76	6269.78	5825.82	5825.07	5825.07	5825.14	5825.07	6301.29
648.48	6428.5	5860.56	6298.25	5825.19	5824.65	5824.65	5824.74	5824.65	6334.78
648.38	6471.57	5866.11	6326.37	5824.61	5824.23	5824.23	5824.34	5824.23	6368.75
648.28	6385.36	5872.52	6353.81	5824.08	5823.81	5823.81	5823.95	5823.81	6402.94
648.18	6281.68	5879.84	6380.21	5823.55	5823.36	5823.36	5823.54	5823.36	6437.06
648.08	6384.6	5888.19	6405.23	5823.03	5822.9	5822.9	5823.13	5822.9	6470.88
647.98	6499.77	5897.68	6428.51	5822.53	5822.44	5822.44	5822.73	5822.44	6504.14
647.88	6521.92	5908.39	6449.71	5822.02	5821.95	5821.95	5822.32	5821.95	6536.58
647.78	6497.97	5920.42	6468.47	5821.48	5821.44	5821.44	5821.9	5821.44	6567.97
647.68	6491.08	5933.91	6484.5	5820.93	5820.9	5820.9	5821.49	5820.9	6598.12
647.58	6486.96	5948.95	6497.53	5820.37	5820.35	5820.35	5821.08	5820.35	6626.89
647.48	6628.91	5965.66	6507.33	5819.79	5819.78	5819.78	5820.7	5819.78	6654.14
647.38	6633.63	5984.11	6513.72	5819.19	5819.18	5819.18	5820.32	5819.18	6679.81
647.28	6689.68	6004.42	6516.58	5818.56	5818.55	5818.55	5819.97	5818.55	6703.87
647.18	6629.53	6026.65	6515.83	5817.89	5817.89	5817.89	5819.65	5817.89	6726.35
647.08	6749.52	6050.87	6511.47	5817.19	5817.19	5817.19	5819.36	5817.19	6747.32
646.98	6852.82	6077.12	6503.57	5816.45	5816.44	5816.44	5819.12	5816.44	6766.92
646.88	6916.76	6105.42	6492.23	5815.65	5815.65	5815.65	5818.93	5815.65	6785.29
646.78	7036.35	6135.83	6477.69	5814.84	5814.84	5814.84	5818.86	5814.84	6802.69
646.68	6651.94	6168.29	6460.16	5814.02	5814.02	5814.02	5818.92	5814.02	6819.33
646.58	6881.06	6202.74	6439.92	5813.18	5813.18	5813.18	5819.14	5813.18	6835.45
646.48	6952.38	6239.12	6417.29	5812.34	5812.34	5812.34	5819.58	5812.34	6851.3
646.38	6890.81	6277.3	6392.65	5811.54	5811.54	5811.54	5820.29	5811.54	6867.15
646.28	6810.95	6316.99	6366.23	5810.68	5810.68	5810.68	5821.23	5810.68	6883.1
646.18	7020.92	6358.02	6338.46	5809.81	5809.81	5809.81	5822.5	5809.81	6899.36
646.08	6947.64	6400.09	6309.66	5808.92	5808.92	5808.92	5824.13	5808.92	6916.04
645.98	7054.15	6442.85	6280.19	5808.01	5808.01	5808.01	5826.19	5808.01	6933.21
645.88	7067.36	6485.92	6250.35	5807.06	5807.06	5807.06	5828.74	5807.06	6950.88
645.78	6981	6528.89	6220.47	5806.11	5806.11	5806.11	5831.87	5806.11	6969.01
645.68	7100.37	6571.29	6190.82	5805.13	5805.13	5805.13	5835.65	5805.13	6987.5
645.58	7088.67	6612.63	6161.66	5804.15	5804.15	5804.15	5840.21	5804.15	7006.2
645.48	7044.82	6652.36	6133.19	5803.14	5803.14	5803.14	5845.62	5803.14	7024.89
645.38	7262.89	6689.97	6105.61	5802.12	5802.12	5802.12	5852.01	5802.12	7043.34
645.28	7069.34	6724.95	6079.11	5801.13	5801.13	5801.13	5859.54	5801.13	7061.34
645.18	6898.83	6756.75	6053.77	5800.13	5800.13	5800.13	5868.32	5800.13	7078.58
645.08	7143.98	6784.87	6029.71	5799.14	5799.14	5799.14	5878.5	5799.14	7094.81
644.98	6940.25	6808.86	6006.99	5798.16	5798.16	5798.16	5890.25	5798.16	7109.78
644.88	7216.06	6828.25	5985.6	5797.14	5797.14	5797.14	5903.66	5797.14	7123.24
644.78	7358.68	6842.67	5965.52	5796.04	5796.04	5796.04	5918.9	5796.04	7135
644.68	7335.06	6851.94	5946.83	5794.96	5794.96	5794.96	5936.2	5794.96	7145.05
644.58	7080.11	6855.84	5929.48	5793.86	5793.86	5793.86	5955.74	5793.86	7153.35
644.48	7042.84	6854.34	5913.49	5792.78	5792.78	5792.78	5977.73	5792.78	7160
644.38	7070.71	6847.43	5898.79	5791.71	5791.71	5791.71	6002.35	5791.71	7165.14
644.28	7246.74	6835.2	5885.34	5790.66	5790.66	5790.66	6029.78	5790.66	7169
644.18	7271.02	6817.85	5873.04	5789.6	5789.6	5789.6	6060.18	5789.6	7171.86
644.08	7105.34	6795.64	5861.84	5788.54	5788.54	5788.54	6093.71	5788.54	7174.1
643.98	7049.56	6768.9	5851.63	5787.45	5787.45	5787.45	6130.49	5787.45	7176.12
643.88	7276.79	6738.1	5842.39	5786.37	5786.37	5786.37	6170.67	5786.37	7178.43
643.78	7165.1	6703.71	5834.06	5785.3	5785.3	5785.3	6214.37	5785.3	7181.53
643.68	7146.17	6666.22	5826.52	5784.23	5784.23	5784.23	6261.61	5784.23	7185.89
643.58	7160.93	6626.11	5819.69	5783.12	5783.12	5783.12	6312.37	5783.12	7191.94
643.48	7331.81	6583.97	5813.54	5782.01	5782.01	5782.01	6366.67	5782.01	7200.17
643.38	7213.75	6540.35	5808.01	5780.9	5780.9	5780.9	6424.41	5780.9	7210.96
643.28	7133.55	6495.75	5803.02	5779.79	5779.79	5779.79	6485.41	5779.79	7224.6
643.18	7213.32	6450.64	5798.5	5778.65	5778.65	5778.65	6549.46	5778.65	7241.29
643.08	7293.43	6405.52	5794.43	5777.52	5777.52	5777.52	6616.26	5777.52	7261.17
642.98	7287.51	6360.78	5790.73	5776.37	5776.37	5776.37	6685.41	5776.37	7284.18
642.88	7377.24	6316.76	5787.32	5775.16	5775.16	5775.16	6756.42	5775.16	7310.18
642.78	7483.1	6273.81	5784.18	5773.91	5773.91	5773.91	6828.76	5773.91	7338.92
642.68	7406.99	6232.22	5781.3	5772.66	5772.66	5772.66	6901.82	5772.66	7370.03
642.58	7380.05	6192.2	5778.61	5771.35	5771.35	5771.35	6974.88	5771.35	7402.98
642.48	7588.85	6153.96	5776.1	5770.03	5770.03	5770.03	7047.17	5770.03	7437.17
642.38	7500.48	6117.61	5773.73	5768.66	5768.66	5768.66	7117.86	5768.66	7471.87
642.28	7720.83	6083.26	5771.49	5767.28	5767.28	5767.28	7186.08	5767.28	7506.28
642.18	7552.09	6051	5769.39	5765.9	5765.9	5765.9	7250.96	5765.9	7539.55
642.08	7350.55	6020.86	5767.42	5764.53	5764.53	5764.53	7311.59	5764.53	7570.81
641.98	7467.65	5992.79	5765.52	5763.13	5763.13	5763.13	7367.03	5763.13	7599.07
641.88	7724.41	5966.81	5763.71	5761.75	5761.75	5761.75	7416.47	5761.75	7623.49
641.78	7569.62	5942.87	5762	5760.39	5760.39	5760.39	7459.11	5760.39	7643.19
641.68	7439.09	5920.84	5760.32	5759	5759	5759	7494.17	5759	7657.33
641.58	7529.25	5900.67	5758.67	5757.6	5757.6	5757.6	7521.08	5757.6	7665.22
641.48	7537.38	5882.27	5757.08	5756.21	5756.21	5756.21	7539.37	5756.21	7666.3
641.38	7634.47	5865.55	5755.54	5754.83	5754.83	5754.83	7548.7	5754.83	7660.12
641.28	7512.22	5850.38	5754.01	5753.44	5753.44	5753.44	7548.85	5753.44	7646.36
641.18	7496.49	5836.65	5752.5	5752.05	5752.05	5752.05	7539.82	5752.05	7624.88
641.08	7548.78	5824.27	5751.03	5750.66	5750.66	5750.66	7521.74	5750.66	7595.72
640.98	7460.4	5813.15	5749.6	5749.31	5749.31	5749.31	7494.93	5749.31	7559.07
640.88	7432.23	5803.17	5748.2	5747.97	5747.97	5747.97	7459.81	5747.97	7515.25
640.78	7419.48	5794.22	5746.82	5746.63	5746.63	5746.63	7416.94	5746.63	7464.72
640.68	7448.94	5786.24	5745.48	5745.33	5745.33	5745.33	7367.03	5745.33	7408.08
640.58	7325.15	5779.09	5744.16	5744.04	5744.04	5744.04	7310.83	5744.04	7345.99
640.48	7408.22	5772.71	5742.86	5742.77	5742.77	5742.77	7249.2	5742.77	7279.23
640.38	7301.02	5767	5741.57	5741.5	5741.5	5741.5	7183	5741.5	7208.57
640.28	7380.29	5761.91	5740.31	5740.25	5740.25	5740.25	7113.17	5740.25	7134.88
640.18	7318.1	5757.35	5739.06	5739.02	5739.02	5739.02	7040.6	5739.02	7058.98
640.08	7228.71	5753.29	5737.85	5737.81	5737.81	5737.81	6966.21	5737.81	6981.72
639.98	7214.63	5749.68	5736.68	5736.66	5736.66	5736.66	6890.86	5736.66	6903.91
639.88	6974.11	5746.5	5735.59	5735.56	5735.56	5735.56	6815.35	5735.56	6826.3
639.78	6970.77	5743.73	5734.6	5734.58	5734.58	5734.58	6740.45	5734.58	6749.62
639.68	6624.36	5741.28	5733.66	5733.65	5733.65	5733.65	6666.78	5733.65	6674.42
639.58	6892.11	5739.13	5732.79	5732.78	5732.78	5732.78	6594.91	5732.78	6601.26
639.48	6772.35	5737.22	5731.97	5731.96	5731.96	5731.96	6525.31	5731.96	6530.58
639.38	6669.75	5735.57	5731.22	5731.22	5731.22	5731.22	6458.43	5731.22	6462.79
639.28	6468.56	5734.12	5730.53	5730.53	5730.53	5730.53	6394.56	5730.53	6398.15
639.18	6292.82	5732.85	5729.9	5729.9	5729.9	5729.9	6333.97	5729.9	6336.92
639.08	6476.03	5731.74	5729.32	5729.32	5729.32	5729.32	6276.81	5729.32	6279.23
638.98	6481.16	5730.79	5728.81	5728.81	5728.81	5728.81	6223.24	5728.81	6225.22
638.88	6189.74	5729.99	5728.38	5728.38	5728.38	5728.38	6173.29	5728.38	6174.9
638.78	6001.45	5729.3	5728	5727.99	5727.99	5727.99	6126.96	5727.99	6128.27
638.68	5947.92	5728.76	5727.7	5727.7	5727.7	5727.7	6084.23	5727.7	6085.29
638.58	5914.18	5728.35	5727.5	5727.5	5727.5	5727.5	6045.02	5727.5	6045.88
638.48	5887.47	5728.03	5727.34	5727.34	5727.34	5727.34	6009.19	5727.34	6009.88
638.38	5898.94	5727.78	5727.23	5727.23	5727.23	5727.23	5976.58	5727.23	5977.14
638.28	5693.91	5727.58	5727.14	5727.14	5727.14	5727.14	5947.03	5727.14	5947.47
638.18	5820.94	5727.4	5727.05	5727.05	5727.05	5727.05	5920.33	5727.05	5920.69
638.08	5908.42	5727.25	5726.97	5726.97	5726.97	5726.97	5896.32	5726.97	5896.6
637.98	5640.21	5727.13	5726.9	5726.9	5726.9	5726.9	5874.82	5726.9	5875.05
637.88	5620.88	0	0	0	0	0	0	0	5749.85
637.78	5644.06	0	0	0	0	0	0	0	5756
637.68	5543	0	0	0	0	0	0	0	5639.85
637.58	5506.63	0	0	0	0	0	0	0	5590.17
637.48	5427.85	0	0	0	0	0	0	0	5499.7
637.38	5572.11	0	0	0	0	0	0	0	5633.71
637.28	5524.51	0	0	0	0	0	0	0	5577.17
637.18	5578.43	0	0	0	0	0	0	0	5623.31
637.08	5348.19	0	0	0	0	0	0	0	5386.33
636.98	5253.96	0	0	0	0	0	0	0	5286.27
636.88	5052.11	0	0	0	0	0	0	0	5079.4
636.78	5322.98	0	0	0	0	0	0	0	5345.96
636.68	5271.36	0	0	0	0	0	0	0	5290.67
636.58	5059.26	0	0	0	0	0	0	0	5075.42
636.48	5169.35	0	0	0	0	0	0	0	5182.84
636.38	4968.93	0	0	0	0	0	0	0	4980.16
636.28	5063.08	0	0	0	0	0	0	0	5072.4
636.18	4943.43	0	0	0	0	0	0	0	4951.14
636.08	4832.36	0	0	0	0	0	0	0	4838.72
635.98	5008.75	0	0	0	0	0	0	0	5013.98
635.88	4757.45	0	0	0	0	0	0	0	4761.74
635.78	4716.64	0	0	0	0	0	0	0	4720.15
635.68	4752.4	0	0	0	0	0	0	0	4755.26
635.58	4811.97	0	0	0	0	0	0	0	4814.3
635.48	4841.11	0	0	0	0	0	0	0	4843
635.38	4684.88	0	0	0	0	0	0	0	4686.41
635.28	4743.93	0	0	0	0	0	0	0	4745.16
635.18	4656.06	0	0	0	0	0	0	0	4657.05
635.08	4663.77	0	0	0	0	0	0	0	4664.57
634.98	4595.77	0	0	0	0	0	0	0	4596.4
634.88	4746.96	0	0	0	0	0	0	0	4747.47
634.78	4551.66	0	0	0	0	0	0	0	4552.06
634.68	4534.19	0	0	0	0	0	0	0	4534.5
634.58	4505.4	0	0	0	0	0	0	0	4505.65
634.48	4511.79	0	0	0	0	0	0	0	4511.99
634.38	4606.86	0	0	0	0	0	0	0	4607.02
634.28	4571.57	0	0	0	0	0	0	0	4571.69
634.18	4398.54	0	0	0	0	0	0	0	4398.63
634.08	4512	0	0	0	0	0	0	0	4512.08
633.98	4457.7	0	0	0	0	0	0	0	4457.76
633.88	4266.94	0	0	0	0	0	0	0	4266.98
633.78	4441.09	0	0	0	0	0	0	0	4441.12
633.68	4382.56	0	0	0	0	0	0	0	4382.58
633.58	4312.38	0	0	0	0	0	0	0	4312.4
633.48	4280.52	0	0	0	0	0	0	0	4280.53
633.38	4360.63	0	0	0	0	0	0	0	4360.64
633.28	4448.98	0	0	0	0	0	0	0	4448.99
633.18	4121.9	0	0	0	0	0	0	0	4121.9
633.08	4327.18	0	0	0	0	0	0	0	4327.18
632.98	4295.17	0	0	0	0	0	0	0	4295.18
632.88	4318.85	0	0	0	0	0	0	0	4318.85
632.78	4175.1	0	0	0	0	0	0	0	4175.1
632.68	4221.94	0	0	0	0	0	0	0	4221.95
632.58	4420.02	0	0	0	0	0	0	0	4420.02
632.48	4331.15	0	0	0	0	0	0	0	4331.15
632.38	4140.95	0	0	0	0	0	0	0	4140.95
632.28	4187.79	0	0	0	0	0	0	0	4187.79
632.18	4306	0	0	0	0	0	0	0	4306
632.08	4302.43	0	0	0	0	0	0	0	4302.43

## Sheet: Supplementary Fig. 10a
Ni 2p spectrum of Ni1Mn1-MOF-Se/NF
Binding energy (eV)	Intensity (a.u.)	Intensity (a.u.)	Intensity (a.u.)	Intensity (a.u.)	Intensity (a.u.)	Intensity (a.u.)	Intensity (a.u.)	Intensity (a.u.)	Intensity (a.u.)	Intensity (a.u.)	Intensity (a.u.)
888.08	47258.3	47277.3	47254.3	47254.3	47257.9	47266.7	47254.3	47254.3	47254.3	47259.9	47255.7
887.98	47017.2	47274.5	47250.3	47250.3	47253.9	47262.7	47250.3	47250.3	47250.3	47256.9	47251.7
887.88	46940	47272.8	47247.2	47247.3	47250.9	47259.8	47247.2	47247.2	47247.2	47255.1	47248.7
887.78	46912	47271.7	47244.5	47244.6	47248.2	47257.2	47244.5	47244.5	47244.5	47253.9	47246
887.68	47089.1	47270.9	47241.9	47241.9	47245.6	47254.6	47241.9	47241.9	47241.9	47253	47243.4
887.58	47095.1	47269.6	47238.6	47238.6	47242.3	47251.3	47238.6	47238.6	47238.6	47251.6	47240.1
887.48	46667.7	47268.7	47235.2	47235.2	47238.9	47248	47235.2	47235.2	47235.2	47250.5	47236.7
887.38	47202.8	47269.9	47233.5	47233.6	47237.3	47246.5	47233.5	47233.5	47233.5	47251.6	47235.1
887.28	47079.5	47269.2	47229.6	47229.7	47233.4	47242.7	47229.6	47229.6	47229.6	47250.8	47231.2
887.18	47273.6	47269.6	47226.3	47226.3	47230.1	47239.4	47226.3	47226.3	47226.3	47251	47227.9
887.08	47680	47269.6	47222.1	47222.1	47225.9	47235.3	47222.1	47222.1	47222.1	47250.9	47223.7
886.98	47018.8	47268.6	47216.2	47216.2	47220	47229.5	47216.2	47216.2	47216.2	47249.8	47217.8
886.88	47413.8	47271	47213	47213	47216.9	47226.4	47213	47213	47213	47252	47214.6
886.78	47465.6	47272.5	47208.2	47208.2	47212.1	47221.6	47208.2	47208.2	47208.2	47253.4	47209.8
886.68	47348.2	47274.7	47203.1	47203.1	47207	47216.7	47203.1	47203.1	47203.1	47255.4	47204.8
886.58	47547.2	47278.2	47198.5	47198.5	47202.4	47212.2	47198.5	47198.5	47198.5	47258.8	47200.2
886.48	46999.4	47282.1	47193	47193.1	47197	47206.8	47193	47193	47193	47262.5	47194.8
886.38	46998.8	47289.4	47189.8	47189.9	47193.9	47203.7	47189.8	47189.8	47189.8	47269.7	47191.6
886.28	47189.8	47298	47186.6	47186.7	47190.7	47200.6	47186.6	47186.6	47186.6	47278.1	47188.4
886.18	46609.2	47307.2	47182.6	47182.6	47186.7	47196.7	47182.6	47182.6	47182.6	47287.2	47184.4
886.08	46479.4	47320.5	47181	47181	47185.1	47195.2	47181	47181	47181	47300.3	47182.8
885.98	47014.7	47336.1	47179.9	47179.9	47184.1	47194.2	47179.9	47179.9	47179.9	47315.8	47181.8
885.88	47017.5	47351.3	47176.6	47176.6	47180.8	47191	47176.6	47176.6	47176.6	47330.9	47178.5
885.78	46468.9	47368.7	47173.3	47173.3	47177.5	47187.7	47173.3	47173.3	47173.3	47348.1	47175.2
885.68	47539.8	47390.6	47172.2	47172.2	47176.4	47186.8	47172.2	47172.2	47172.2	47369.8	47174.2
885.58	46961.1	47410.5	47166.7	47166.7	47170.9	47181.3	47166.7	47166.7	47166.7	47389.6	47168.7
885.48	47264.1	47435.5	47163.5	47163.6	47167.8	47178.3	47163.5	47163.5	47163.5	47414.3	47165.5
885.38	47602.9	47462	47159.1	47159.1	47163.4	47174	47159.1	47159.1	47159.1	47440.7	47161.2
885.28	47424.2	47490.2	47153.3	47153.3	47157.6	47168.2	47153.3	47153.3	47153.3	47468.7	47155.3
885.18	47654.7	47522.4	47148.1	47148.2	47152.5	47163.2	47148.1	47148.1	47148.1	47500.8	47150.2
885.08	46805.5	47557	47142	47142.1	47146.4	47157.2	47142	47142	47142	47535.3	47144.2
884.98	47242.2	47598.9	47139.4	47139.5	47143.9	47154.7	47139.4	47139.4	47139.4	47577	47141.6
884.88	48337.7	47642.8	47135	47135	47139.5	47150.4	47135	47135	47135	47620.7	47137.2
884.78	48282.6	47686.3	47126	47126	47130.5	47141.5	47126	47126	47126	47663.9	47128.2
884.68	47818	47734.2	47117.2	47117.2	47121.7	47132.8	47117.2	47117.2	47117.2	47711.7	47119.4
884.58	47518.6	47788.4	47110.2	47110.3	47114.8	47126	47110.2	47110.2	47110.2	47765.7	47112.6
884.48	47780.1	47848.5	47104.6	47104.6	47109.1	47120.4	47104.6	47104.6	47104.6	47825.7	47106.9
884.38	47722.6	47912.2	47097.7	47097.8	47102.4	47113.8	47097.7	47097.7	47097.7	47889.2	47100.1
884.28	49077.7	47981.1	47091.1	47091.2	47095.8	47107.3	47091.1	47091.1	47091.1	47957.8	47093.6
884.18	48023.1	48049.3	47078.9	47078.9	47083.6	47095.1	47078.9	47078.9	47078.9	48025.8	47081.3
884.08	47844	48126.8	47070.9	47071	47075.7	47087.3	47070.9	47070.9	47070.9	48103.2	47073.4
883.98	48388	48210.3	47063.7	47063.8	47068.5	47080.2	47063.7	47063.7	47063.7	48186.5	47066.3
883.88	48586.4	48296.6	47054.2	47054.2	47059	47070.8	47054.2	47054.2	47054.2	48272.6	47056.8
883.78	48591	48387.2	47043.8	47043.9	47048.6	47060.6	47043.8	47043.8	47043.8	48362.9	47046.5
883.68	48764.3	48482.9	47033.4	47033.4	47038.2	47050.2	47033.4	47033.4	47033.4	48458.4	47036.1
883.58	48673.2	48582.7	47022.2	47022.2	47027.1	47039.2	47022.2	47022.2	47022.2	48558	47024.9
883.48	48057.6	48687.8	47011.3	47011.3	47016.2	47028.4	47011.3	47011.3	47011.3	48662.9	47014.1
883.38	49764.4	48800.1	47002.9	47003	47007.9	47020.2	47002.9	47002.9	47002.9	48774.9	47005.8
883.28	48840.9	48909.6	46987.4	46987.5	46992.4	47004.8	46987.4	46987.4	46987.4	48884.3	46990.3
883.18	48914.8	49027.2	46975.7	46975.8	46980.8	46993.3	46975.7	46975.7	46975.7	49001.7	46978.7
883.08	49544	49148.3	46963.7	46963.7	46968.7	46981.3	46963.7	46963.7	46963.7	49122.5	46966.6
882.98	48688.5	49270.3	46948.9	46948.9	46954	46966.7	46948.9	46948.9	46948.9	49244.3	46951.9
882.88	49501	49398.8	46937.7	46937.7	46942.8	46955.6	46937.7	46937.7	46937.7	49372.5	46940.8
882.78	49564.7	49526.4	46923	46923	46928.2	46941.1	46923	46923	46923	49499.9	46926.2
882.68	50089.6	49656	46908	46908	46913.2	46926.2	46908	46908	46908.1	49629.2	46911.2
882.58	49447.9	49784.8	46890.7	46890.8	46896	46909.1	46890.7	46890.7	46890.8	49757.7	46894
882.48	49759.9	49917.2	46876.1	46876.1	46881.4	46894.6	46876.1	46876.1	46876.2	49889.9	46879.4
882.38	49873.7	50048.5	46860.1	46860.1	46865.4	46878.8	46860.1	46860.1	46860.2	50020.9	46863.5
882.28	49961.4	50178.9	46843.5	46843.6	46848.9	46862.4	46843.5	46843.5	46843.7	50151	46847
882.18	50475.5	50308	46826.6	46826.6	46832	46845.5	46826.6	46826.6	46826.8	50279.7	46830.1
882.08	51155	50433	46807.4	46807.4	46812.8	46826.5	46807.4	46807.4	46807.7	50404.4	46811
881.98	50497.5	50552.7	46785.3	46785.3	46790.8	46804.6	46785.3	46785.3	46785.7	50523.7	46788.9
881.88	51075.1	50671.7	46765.8	46765.8	46771.3	46785.2	46765.8	46765.8	46766.4	50642.3	46769.6
881.78	50806.5	50784.3	46743.9	46743.9	46749.4	46763.5	46743.9	46743.9	46744.6	50754.4	46747.7
881.68	50975.2	50893.3	46722.9	46723	46728.6	46742.7	46722.9	46722.9	46724	50862.9	46726.9
881.58	50555.6	50995.9	46701.2	46701.3	46706.9	46721.2	46701.2	46701.2	46702.6	50964.9	46705.2
881.48	51166.3	51094.1	46681.2	46681.2	46686.9	46701.3	46681.2	46681.2	46683	51062.4	46685.3
881.38	50976.4	51182.8	46658.5	46658.6	46664.3	46678.8	46658.5	46658.5	46660.8	51150.2	46662.7
881.28	51624.9	51264.6	46636.5	46636.6	46642.3	46657	46636.5	46636.5	46639.5	51231.1	46640.8
881.18	52102.2	51335.6	46611.8	46611.8	46617.6	46632.4	46611.8	46611.8	46615.6	51300.8	46616.1
881.08	51108.5	51395.7	46584.9	46584.9	46590.8	46605.7	46584.9	46584.9	46589.8	51359.6	46589.4
880.98	51284.6	51450.7	46562.1	46562.1	46568	46583	46562.1	46562.1	46568.3	51412.9	46566.6
880.88	51480.3	51495.2	46538.4	46538.4	46544.4	46559.5	46538.4	46538.4	46546.4	51455.4	46543.1
880.78	51548.5	51528.8	46513.8	46513.9	46519.9	46535.2	46513.8	46513.8	46523.9	51486.6	46518.6
880.68	51582.4	51551.8	46488.9	46488.9	46494.9	46510.4	46488.9	46488.9	46501.6	51506.6	46493.7
880.58	51355.7	51564	46463.7	46463.7	46469.8	46485.3	46463.7	46463.7	46479.6	51515.2	46468.7
880.48	51056.8	51566.5	46439.3	46439.3	46445.5	46461.2	46439.3	46439.3	46459.1	51513.4	46444.4
880.38	50897	51559.5	46416.1	46416.1	46422.3	46438.1	46416.1	46416.1	46440.7	51501.3	46421.3
880.28	51071.6	51542.6	46393.4	46393.4	46399.7	46415.7	46393.4	46393.4	46423.8	51478.2	46398.8
880.18	51254	51514.5	46369.9	46370	46376.3	46392.4	46369.9	46369.9	46407.4	51442.7	46375.4
880.08	51627.5	51475.5	46345.6	46345.6	46352	46368.2	46345.6	46345.6	46391.4	51394.9	46351.2
879.98	50975.6	51425.2	46319.6	46319.6	46326	46342.4	46319.6	46319.6	46375.5	51334.1	46325.4
879.88	51216.2	51368.3	46296.2	46296.2	46302.7	46319.3	46296.2	46296.2	46364	51264.9	46302.1
879.78	51999.3	51301.8	46271.7	46271.8	46278.3	46295	46271.7	46271.7	46353.7	51183.8	46277.8
879.68	51451.4	51223.9	46243.9	46243.9	46250.5	46267.3	46243.9	46243.9	46342.4	51089	46250.1
879.58	51887.1	51141.2	46218.2	46218.2	46224.9	46241.9	46218.2	46218.2	46336.1	50986.4	46224.6
879.48	51100.2	51050.2	46190.6	46190.6	46197.3	46214.5	46190.6	46190.6	46331.1	50872.4	46197.2
879.38	50868.2	50957.1	46166.1	46166.2	46172.9	46190.3	46166.1	46166.1	46332.7	50752.8	46172.9
879.28	50898.3	50860.6	46142.6	46142.6	46149.4	46166.9	46142.6	46142.6	46339.2	50625.7	46149.5
879.18	50506	50760.6	46118.8	46118.8	46125.7	46143.3	46118.8	46118.8	46349.9	50490.8	46125.9
879.08	50254.2	50660.1	46096.5	46096.5	46103.4	46121.3	46096.5	46096.5	46366.9	50350.5	46103.8
878.98	51016.3	50559.5	46075.2	46075.2	46082.2	46100.2	46075.2	46075.2	46390	50204.9	46082.7
878.88	50688.2	50455.8	46050.6	46050.6	46057.7	46075.9	46050.6	46050.6	46415.5	50050.7	46058.4
878.78	50664.1	50354.8	46027.3	46027.3	46034.4	46052.8	46027.3	46027.3	46448.4	49893	46035.3
878.68	50203.4	50256.2	46004	46004	46011.2	46029.7	46004	46004	46487.6	49731.2	46012.2
878.58	50691.4	50163	45982.5	45982.5	45989.8	46008.5	45982.5	45982.5	46535.5	49568.2	45991
878.48	50033	50072.3	45958.9	45958.9	45966.2	45985.1	45958.9	45958.9	46588.3	49400.4	45967.7
878.38	50259.4	49989.8	45937.9	45938	45945.3	45964.4	45937.9	45937.9	46650.9	49233.8	45947
878.28	49907.9	49912.8	45915.9	45916	45923.4	45942.7	45915.9	45915.9	46720	49065	45925.3
878.18	50032.3	49844.3	45895.3	45895.4	45902.8	45922.3	45895.3	45895.3	46798	48897.3	45905
878.08	50166.9	49783.1	45874.1	45874.1	45881.7	45901.3	45874.1	45874.1	46882.8	48729.4	45884.1
877.98	49775	49729.6	45852.2	45852.2	45859.9	45879.7	45852.2	45852.2	46974.4	48561.8	45862.5
877.88	49441.6	49686.3	45831.9	45831.9	45839.6	45859.7	45831.9	45831.9	47074.4	48397.4	45842.5
877.78	50156.4	49653.2	45812.8	45812.9	45820.7	45840.9	45812.8	45812.9	47182.5	48236.5	45823.9
877.68	49907.8	49625.8	45790.8	45790.8	45798.6	45819.1	45790.8	45790.8	47293.6	48075.1	45802.2
877.58	49478.1	49607.8	45769.6	45769.7	45777.6	45798.2	45769.6	45769.7	47411	47917.8	45781.4
877.48	49484.3	49599.9	45750.2	45750.2	45758.2	45779.1	45750.2	45750.3	47534.9	47765.7	45762.4
877.38	49724.2	49599.4	45730.6	45730.7	45738.7	45759.8	45730.6	45730.9	47662.1	47617.4	45743.4
877.28	49238.6	49604.7	45710	45710.1	45718.2	45739.5	45710	45710.5	47790.9	47472.3	45723.2
877.18	49118.6	49617.9	45691.3	45691.3	45699.6	45721.1	45691.3	45692.2	47923	47333.5	45705
877.08	49942.8	49636.5	45673	45673.1	45681.4	45703.1	45673	45674.4	48055.4	47199.9	45687.3
876.98	49194.2	49655.4	45651.2	45651.3	45659.7	45681.7	45651.2	45653.6	48183	47067.6	45666.1
876.88	49641.5	49679.9	45632.5	45632.6	45641	45663.2	45632.5	45636.2	48310.6	46943.4	45648
876.78	49998.6	49703.9	45611.8	45611.9	45620.4	45642.9	45611.8	45617.6	48431.8	46822.4	45627.9
876.68	49389	49726.6	45589.5	45589.6	45598.2	45620.9	45589.5	45598.4	48545.4	46704.9	45606.3
876.58	49184.4	49750.9	45569.7	45569.8	45578.5	45601.4	45569.7	45583.3	48653.9	46595	45587.2
876.48	49828.2	49774.2	45550.7	45550.7	45559.5	45582.7	45550.7	45571.1	48754.1	46491	45569
876.38	49773.9	49792.2	45528.8	45528.9	45537.8	45561.2	45528.8	45559.2	48840.9	46389.4	45548
876.28	49805.1	49807.7	45507.2	45507.2	45516.2	45539.9	45507.2	45551.5	48915.8	46292.9	45527.2
876.18	49195.7	49820.4	45485.3	45485.3	45494.4	45518.4	45485.3	45549.2	48977.5	46201	45506.3
876.08	49930.9	49833.4	45465.8	45465.9	45475	45499.3	45465.8	45556.8	49027.2	46116.3	45487.9
875.98	49608.7	49842.5	45443.2	45443.3	45452.5	45477	45443.2	45570.9	49058.7	46033.1	45466.4
875.88	49609	49853.7	45421.9	45422	45431.3	45456.1	45421.9	45598.5	49075.4	45955.6	45446.2
875.78	49842.1	49868	45400.4	45400.5	45409.9	45435	45400.4	45641.4	49075.6	45882.2	45426.1
875.68	50233.3	49887.7	45378	45378	45387.5	45412.9	45378	45702.2	49058.1	45811.8	45404.9
875.58	49932.5	49915.6	45353.7	45353.8	45363.4	45389	45353.7	45784	49021.9	45743.6	45382.2
875.48	49586.7	49958.5	45330.7	45330.7	45340.4	45366.4	45330.7	45893.7	48970.3	45680.2	45360.8
875.38	50340.5	50020.9	45308.9	45309	45318.8	45345.1	45308.9	46035.4	48903.8	45621.6	45340.9
875.28	50030.8	50102.3	45284	45284.1	45294	45320.5	45284	46208.4	48818.4	45563.1	45317.9
875.18	50777.2	50211.1	45260.2	45260.3	45270.3	45297.2	45260.2	46420.4	48719.4	45508.7	45296.3
875.08	50833.5	50345.8	45233.3	45233.3	45243.4	45270.6	45233.3	46668.9	48603.3	45454	45271.7
874.98	50426.6	50511.4	45205.9	45206	45216.2	45243.7	45205.9	46958.2	48474.1	45401.6	45247.1
874.88	51212.6	50710	45180.2	45180.3	45190.6	45218.4	45180.2	47289	48335.2	45353.3	45224.5
874.78	51654.7	50935.5	45151.1	45151.2	45161.6	45189.7	45151.1	47653.8	48183	45303.8	45199
874.68	51481.4	51185.9	45120	45120.1	45130.6	45159.1	45120	48049.4	48020.2	45254.5	45172.1
874.58	51708.1	51457.7	45089.5	45089.6	45100.2	45129.1	45089.5	48470.6	47851.1	45207.6	45146.6
874.48	52024.7	51741.6	45058	45058	45068.8	45098	45058	48906.6	47675.6	45161.5	45121
874.38	52098.3	52026.9	45024.9	45025	45035.9	45065.4	45024.9	49344.8	47494.8	45115.5	45095.2
874.28	51909.5	52303.1	44991.5	44991.6	45002.6	45032.5	44991.5	49773.3	47311.3	45070.5	45070.4
874.18	51985.4	52558.7	44958.7	44958.8	44969.9	45000.1	44958.7	50178.7	47127.5	45027.4	45048.3
874.08	52480	52779	44925.4	44925.5	44936.8	44967.4	44925.4	50544.7	46944	44985.1	45028.1
873.98	52658.3	52949.9	44890	44890.1	44901.4	44932.4	44890	50855.6	46760	44941.7	45008.6
873.88	52798	53060.9	44853.6	44853.7	44865.2	44896.6	44853.6	51099	46578.2	44898.3	44991.6
873.78	53113.1	53102.7	44816.6	44816.6	44828.3	44860.1	44816.6	51264.3	46399.8	44855.1	44977.9
873.68	52537	53067.8	44778	44778.1	44789.8	44822	44778	51342.6	46224.7	44811.2	44967.3
873.58	52541.4	52956.2	44741.7	44741.8	44753.7	44786.3	44741.7	51332.7	46057.7	44770.2	44964.1
873.48	52719.7	52765.4	44705.2	44705.3	44717.3	44750.4	44705.2	51231.1	45896.8	44729.6	44966.2
873.38	52125.8	52498.2	44667.8	44667.9	44680.1	44713.6	44667.8	51039.9	45742	44688.7	44973.2
873.28	52596.2	52164.5	44632.8	44632.9	44645.2	44679.1	44632.8	50768.5	45596.6	44650.6	44988.5
873.18	51721.1	51769.1	44595.6	44595.7	44608.2	44642.5	44595.6	50421.8	45456.4	44610.8	45007.5
873.08	51394.4	51329.6	44562	44562.1	44574.6	44609.4	44562	50017.8	45327.3	44574.8	45035.4
872.98	51561.9	50856.3	44529.5	44529.6	44542.3	44577.6	44529.5	49567.6	45206.8	44540.4	45069
872.88	51032	50361	44496.2	44496.3	44509.2	44544.9	44496.2	49084.4	45092.9	44505.4	45105.2
872.78	50001.4	49859.2	44465	44465.1	44478.2	44514.4	44465	48585.6	44988.3	44472.8	45145
872.68	49469.5	49364.2	44438	44438.1	44451.2	44488	44438	48087.1	44894.8	44444.5	45188.3
872.58	48936.6	48884	44413	44413.1	44426.5	44463.7	44413	47600.2	44810	44418.5	45230.1
872.48	48687.7	48425.1	44390.2	44390.3	44403.8	44441.5	44390.2	47135.1	44733.6	44394.8	45267.1
872.38	48158	47991.2	44368.3	44368.4	44382.1	44420.3	44368.3	46699.8	44664	44372.1	45294.3
872.28	47285.9	47585.5	44348.5	44348.6	44362.4	44401.2	44348.6	46301.4	44602	44351.7	45309.1
872.18	46874	47209.7	44332.3	44332.4	44346.4	44385.7	44332.3	45945.3	44548.5	44334.9	45310
872.08	47062.7	46862	44317.7	44317.8	44332	44371.9	44317.8	45631.7	44501.4	44319.9	45293.5
871.98	46681.7	46539.3	44302.3	44302.4	44316.7	44357.2	44302.3	45357.7	44457.5	44304.1	45257.3
871.88	46097.6	46244.4	44288.3	44288.4	44303	44344	44288.4	45124.5	44419	44289.9	45205.6
871.78	45386.8	45978	44276.8	44276.9	44291.7	44333.3	44276.9	44930	44386.3	44278.1	45142.5
871.68	45331.6	45740.4	44268.2	44268.3	44283.2	44325.4	44268.3	44771.4	44359.5	44269.2	45072.4
871.58	45648.7	45528.7	44259.8	44259.9	44275	44317.8	44260	44642.1	44335.6	44260.6	44996.2
871.48	45099.9	45340	44250	44250.1	44265.4	44308.9	44250.2	44536.4	44312.6	44250.7	44915.7
871.38	45225.9	45176.7	44242.4	44242.6	44258.1	44302.2	44242.7	44454.1	44294	44243	44837.3
871.28	45395.5	45034	44234.3	44234.5	44250.2	44294.9	44234.7	44388.5	44276.5	44234.8	44760.3
871.18	44889.6	44909.8	44225.5	44225.6	44241.5	44287	44225.9	44336.3	44259.9	44225.9	44686.2
871.08	44847.1	44804.9	44218.8	44218.9	44235	44281.1	44219.3	44297.2	44246.7	44219.1	44618.9
870.98	44357.9	44715.4	44212.1	44212.2	44228.6	44275.4	44212.8	44267	44234.7	44212.4	44557.3
870.88	44900.5	44641.5	44207.5	44207.6	44224.2	44271.8	44208.3	44245.3	44225.7	44207.7	44503.5
870.78	45063.6	44577	44200.6	44200.8	44217.5	44265.8	44201.6	44226.3	44215.1	44200.8	44453.4
870.68	45008.2	44521.9	44193.1	44193.2	44210.2	44259.2	44194.3	44210.3	44204.6	44193.2	44408.4
870.58	44309.2	44475.8	44185.7	44185.8	44203	44252.8	44187.1	44197	44194.8	44185.8	44369
870.48	44624.7	44439.9	44181.1	44181.3	44198.7	44249.4	44182.9	44188.6	44188.4	44181.2	44337.5
870.38	44465.1	44409	44175.3	44175.4	44193.1	44244.6	44177.5	44180.1	44181	44175.4	44309.1
870.28	44685.5	44384	44170.1	44170.2	44188.2	44240.4	44172.7	44173.1	44174.5	44170.1	44285.3
870.18	44207.3	44362.3	44163.9	44164.1	44182.3	44235.4	44167.1	44165.8	44167.4	44164	44263.8
870.08	43475.1	44346.1	44159.8	44159.9	44178.3	44232.3	44163.6	44160.9	44162.4	44159.8	44247.1
869.98	44025.8	44335.8	44158.6	44158.7	44177.5	44232.4	44163.2	44159.3	44160.7	44158.6	44235.7
869.88	44797.5	44325.5	44155.2	44155.3	44174.3	44230.1	44160.7	44155.6	44156.8	44155.2	44223.8
869.78	44395.6	44313.9	44148.5	44148.6	44167.9	44224.6	44155.1	44148.7	44149.7	44148.5	44210.2
869.68	44175.3	44305.6	44143.5	44143.6	44163.1	44220.8	44151.3	44143.6	44144.4	44143.5	44199.5
869.58	44759.1	44299.4	44139.3	44139.5	44159.3	44218	44148.6	44139.4	44140	44139.3	44190.5
869.48	44347.3	44291.9	44132.8	44132.9	44153	44212.7	44143.8	44132.8	44133.3	44132.8	44179.9
869.38	43656.5	44287	44127.9	44128	44148.4	44209.2	44140.9	44127.9	44128.2	44127.9	44171.5
869.28	43852.7	44285.9	44125.8	44125.9	44146.7	44208.5	44141.3	44125.8	44126.1	44125.8	44166.4
869.18	44163.4	44284.8	44122.9	44123.1	44144.1	44207	44141.2	44123	44123.2	44123	44160.9
869.08	44372.8	44283.2	44118.8	44118.9	44140.3	44204.3	44140.3	44118.8	44118.9	44118.8	44154.4
868.98	44287.7	44281.5	44113.7	44113.9	44135.6	44200.7	44139	44113.7	44113.8	44113.7	44147.2
868.88	43926.1	44281	44109	44109.2	44131.2	44197.5	44138.6	44109	44109.1	44109	44140.5
868.78	43980	44282.9	44105.8	44105.9	44128.3	44195.8	44140.3	44105.8	44105.8	44105.8	44135.6
868.68	44128.8	44285.5	44102.3	44102.4	44125.2	44194	44142.6	44102.3	44102.3	44102.3	44130.5
868.58	44186	44288.5	44098.2	44098.3	44121.4	44191.5	44145.1	44098.2	44098.2	44098.2	44124.9
868.48	44725.7	44292.4	44093.8	44094	44117.4	44188.8	44148.3	44093.8	44093.8	44093.8	44119.2
868.38	44076.7	44295.2	44087.2	44087.3	44111.2	44183.9	44150.2	44087.2	44087.2	44087.2	44111.3
868.28	44861.1	44302.1	44083.2	44083.4	44107.6	44181.8	44156.1	44083.2	44083.2	44083.2	44106.1
868.18	44633	44307.2	44076	44076.2	44100.8	44176.3	44160.1	44076	44076	44076	44097.8
868.08	44845.7	44314.8	44069.7	44069.8	44094.8	44171.9	44166.4	44069.7	44069.7	44069.7	44090.5
867.98	44462.7	44323.3	44062.4	44062.6	44088	44166.6	44173.5	44062.4	44062.4	44062.4	44082.3
867.88	44556.3	44335.3	44056.8	44056.9	44082.8	44162.9	44184	44056.8	44056.8	44056.8	44075.8
867.78	44449.5	44349.1	44050.7	44050.9	44077.1	44158.9	44196.1	44050.7	44050.7	44050.7	44068.9
867.68	44514.4	44365.6	44045	44045.2	44071.9	44155.3	44210.8	44045	44045	44045	44062.4
867.58	44972.9	44384.3	44039.1	44039.2	44066.4	44151.5	44227.7	44039.1	44039.1	44039.1	44055.8
867.48	44999.3	44404	44031.2	44031.4	44059	44145.9	44245.3	44031.2	44031.2	44031.2	44047.2
867.38	44725.8	44426.5	44023.2	44023.3	44051.5	44140.2	44265.6	44023.2	44023.2	44023.2	44038.5
867.28	45237.6	44453.3	44016.2	44016.4	44045	44135.6	44290.2	44016.2	44016.2	44016.2	44031
867.18	45293.6	44481.6	44007.1	44007.3	44036.5	44128.9	44316.1	44007.1	44007.1	44007.1	44021.3
867.08	44455.1	44513.4	43997.8	43998	44027.6	44122.1	44345.4	43997.8	43997.8	43997.8	44011.4
866.98	44641.3	44552.7	43991.9	43992.1	44022.3	44118.8	44382	43991.9	43991.9	43991.9	44005
866.88	44853.9	44595.5	43985.2	43985.4	44016.1	44114.8	44422.1	43985.2	43985.2	43985.2	43997.8
866.78	45061.2	44642	43977.6	43977.8	44009.1	44109.9	44465.8	43977.6	43977.6	43977.6	43989.8
866.68	45237.3	44692.6	43969.1	43969.2	44001.1	44104.2	44513.4	43969.1	43969.1	43969.1	43980.8
866.58	45235.2	44747.6	43959.8	43960	43992.5	44097.9	44565.2	43959.8	43959.8	43959.8	43971.1
866.48	44787.8	44808.1	43950.5	43950.7	43983.8	44091.6	44622.5	43950.5	43950.5	43950.5	43961.4
866.38	44939.5	44876.2	43943	43943.2	43976.9	44087.3	44687.1	43943	43943	43943	43953.6
866.28	45147	44949.6	43934.8	43935	43969.4	44082.3	44757	43934.8	43934.8	43934.8	43945.1
866.18	45394	45028.5	43925.8	43926	43961	44076.7	44832.2	43925.8	43925.8	43925.8	43935.7
866.08	44773.8	45112.7	43915.7	43915.9	43951.6	44070	44912.6	43915.7	43915.7	43915.7	43925.3
865.98	45120.3	45206.3	43908.1	43908.3	43944.8	44066	45002.2	43908.1	43908.1	43908.1	43917.4
865.88	45066.5	45305.3	43899	43899.3	43936.4	44060.7	45097	43899	43899	43899	43908.1
865.78	45387.4	45411.5	43890.2	43890.4	43928.3	44055.7	45198.9	43890.2	43890.2	43890.2	43898.9
865.68	45552.6	45523.7	43879.9	43880.2	43918.9	44049.4	45306.6	43879.9	43879.9	43879.9	43888.4
865.58	46373.6	45642.3	43869	43869.2	43908.7	44042.5	45420.5	43869	43869	43869	43877.2
865.48	46477.3	45764.9	43854.6	43854.8	43895.1	44032.4	45538.2	43854.6	43854.6	43854.6	43862.5
865.38	46077.1	45894.2	43839.6	43839.9	43881.1	44021.9	45662.5	43839.6	43839.6	43839.6	43847.4
865.28	45592.2	46032.4	43826.3	43826.6	43868.6	44013.2	45795.5	43826.3	43826.3	43826.3	43833.8
865.18	46037.4	46179.8	43815	43815.2	43858.2	44006.6	45937.4	43815	43815	43815	43822.3
865.08	46703.8	46332.2	43801.7	43802	43845.8	43998.3	46084.1	43801.7	43801.7	43801.7	43808.8
864.98	46510	46488.7	43785.6	43785.9	43830.7	43987.3	46234.7	43785.6	43785.6	43785.6	43792.5
864.88	46539.5	46652.2	43770.3	43770.5	43816.4	43977.3	46392.1	43770.3	43770.3	43770.3	43777
864.78	46477.8	46821.8	43754.8	43755	43801.9	43967.4	46555.2	43754.8	43754.8	43754.8	43761.3
864.68	46747.2	46997.3	43739.4	43739.7	43787.6	43957.8	46724	43739.4	43739.4	43739.4	43745.8
864.58	46820	47176.7	43722.9	43723.2	43772.2	43947.3	46896.5	43722.9	43722.9	43722.9	43729.1
864.48	46941.2	47360.6	43706	43706.3	43756.5	43936.7	47073.1	43706	43706	43706	43712.1
864.38	47679.6	47547.8	43688.5	43688.8	43740.2	43925.7	47252.7	43688.5	43688.5	43688.5	43694.4
864.28	48094.6	47735.2	43667.9	43668.2	43720.8	43911.9	47432.3	43667.9	43667.9	43667.9	43673.7
864.18	47330.7	47923.6	43645.5	43645.8	43699.6	43896.6	47612.4	43645.5	43645.5	43645.5	43651.1
864.08	48679.1	48116.8	43626.1	43626.4	43681.6	43884.7	47797.1	43626.1	43626.1	43626.1	43631.6
863.98	48590.7	48305.5	43601.1	43601.4	43657.9	43867.3	47976.7	43601.1	43601.1	43601.1	43606.4
863.88	48400.2	48494.4	43576.3	43576.6	43634.6	43850.7	48156.2	43576.3	43576.3	43576.3	43581.5
863.78	48841.4	48683.1	43552.2	43552.5	43611.9	43835	48335.2	43552.2	43552.2	43552.2	43557.3
863.68	48518.4	48868.2	43526.2	43526.5	43587.4	43817.8	48510	43526.2	43526.2	43526.2	43531.2
863.58	48438.2	49051.7	43501.4	43501.7	43564.2	43802.3	48682.8	43501.4	43501.4	43501.4	43506.3
863.48	49317.7	49231.8	43476.8	43477.2	43541.3	43787.5	48851.6	43476.8	43476.8	43476.8	43481.6
863.38	49702.3	49403.1	43448.5	43448.9	43514.7	43769.3	49011.1	43448.5	43448.5	43448.5	43453.2
863.28	49161.4	49566.9	43418.5	43418.8	43486.4	43749.9	49162.6	43418.5	43418.5	43418.5	43423
863.18	49575.9	49726.1	43390.6	43390.9	43460.4	43733.2	49308.9	43390.6	43390.6	43390.6	43395
863.08	50264.8	49875.6	43360.8	43361.2	43432.6	43715.2	49444.7	43360.8	43360.8	43360.8	43365.2
862.98	49911.5	50013.4	43328.1	43328.4	43401.8	43694.8	49568.3	43328.1	43328.1	43328.1	43332.3
862.88	50054.2	50142.8	43296.7	43297	43372.5	43676.4	49682.7	43296.7	43296.7	43296.7	43300.8
862.78	50900.3	50260.9	43264.5	43264.9	43342.6	43658	49785	43264.5	43264.5	43264.5	43268.6
862.68	50974.1	50364.2	43228.7	43229.1	43309	43636.6	49871.6	43228.7	43228.7	43228.7	43232.7
862.58	50907.5	50454.9	43192.5	43192.9	43275.2	43615.6	49944.8	43192.5	43192.5	43192.5	43196.4
862.48	50153.1	50533	43156.3	43156.8	43241.5	43595.5	50004.4	43156.3	43156.3	43156.3	43160.2
862.38	50600.5	50600.9	43123.2	43123.6	43211	43579.4	50052.8	43123.2	43123.2	43123.2	43127
862.28	50464.9	50653	43088.1	43088.5	43178.6	43562.2	50084.3	43088.1	43088.1	43088.1	43091.8
862.18	50238	50691.5	43053.4	43053.8	43146.7	43546.5	50101	43053.4	43053.4	43053.4	43057
862.08	50631	50716.5	43019.4	43019.9	43115.8	43532.7	50102.9	43019.4	43019.4	43019.4	43023
861.98	50092.1	50725.2	42983.8	42984.2	43083.2	43518.4	50087.2	42983.8	42983.8	42983.8	42987.2
861.88	50472.4	50721.4	42950.2	42950.6	43052.9	43507.5	50057.6	42950.2	42950.2	42950.2	42953.6
861.78	49775.8	50701.6	42914.8	42915.3	43021	43496.2	50010.2	42914.8	42914.8	42914.8	42918.2
861.68	51077	50670.2	42882.3	42882.8	42992	43489.3	49949.7	42882.3	42882.3	42882.3	42885.5
861.58	50535.6	50619.5	42844.2	42844.7	42957.7	43478.5	49867.9	42844.2	42844.2	42844.2	42847.4
861.48	50411	50557.4	42808.1	42808.6	42925.7	43471.6	49772.7	42808.1	42808.1	42808.1	42811.3
861.38	50538.8	50482.8	42772.5	42773	42894.2	43467	49662.9	42772.5	42772.5	42772.5	42775.6
861.28	50381.4	50395.3	42736.1	42736.7	42862.3	43463.9	49537.8	42736.1	42736.1	42736.1	42739.2
861.18	51012.6	50296.9	42700.3	42700.8	42831.2	43463.6	49399.2	42700.3	42700.3	42700.3	42703.3
861.08	50307.7	50185.3	42661.7	42662.3	42797.5	43463.1	49244.6	42661.7	42661.7	42661.7	42664.6
860.98	49996.9	50067	42625.8	42626.4	42766.9	43468.2	49080.1	42625.8	42625.8	42625.8	42628.7
860.88	50376.1	49941.4	42591.2	42591.8	42737.7	43477.3	48905.2	42591.2	42591.2	42591.2	42594
860.78	50401.5	49806.9	42554.7	42555.4	42707.2	43488.2	48717.6	42554.7	42554.7	42554.7	42557.5
860.68	50066.3	49666.1	42518.1	42518.7	42676.7	43502.4	48519.8	42518.1	42518.1	42518.1	42520.8
860.58	50024.1	49522.1	42482.6	42483.3	42647.9	43521.8	48314.3	42482.6	42482.6	42482.6	42485.3
860.48	49314	49374.8	42447.2	42447.9	42619.5	43545.6	48100.9	42447.2	42447.2	42447.2	42449.9
860.38	49970.8	49228.9	42414.6	42415.3	42594.3	43577.1	47883.5	42414.6	42414.6	42414.6	42417.2
860.28	49926.3	49080	42379.2	42379.9	42566.8	43611	47657.3	42379.2	42379.2	42379.2	42381.7
860.18	48737.6	48932.6	42343.8	42344.5	42539.9	43650.8	47426.2	42343.8	42343.8	42343.8	42346.2
860.08	48647.3	48793.4	42313.1	42313.9	42518.3	43701.8	47196.3	42313.1	42313.1	42313.1	42315.6
859.98	48907.5	48659.3	42282.8	42283.5	42497.7	43760.2	46963.8	42282.8	42282.8	42282.8	42285.2
859.88	48098	48530.9	42251.2	42252	42476.5	43825.2	46728.4	42251.2	42251.2	42251.2	42253.6
859.78	48189.1	48414.5	42222.8	42223.7	42459.4	43902	46495.5	42222.8	42222.8	42222.8	42225.2
859.68	48680.7	48308	42194	42194.8	42442.7	43987.9	46262.2	42194	42194	42194	42196.3
859.58	48580.8	48212	42163	42163.8	42425	44082	46027.9	42163	42163	42163	42165.2
859.48	47922.6	48130.9	42132.2	42133.2	42408.8	44187.9	45795.6	42132.2	42132.2	42132.2	42134.5
859.38	47626.7	48069.1	42104.1	42105.1	42396.7	44308.8	45568.8	42104.1	42104.1	42104.1	42106.3
859.28	47666.9	48027.2	42077.1	42078.1	42387.5	44444.3	45346.4	42077.1	42077.1	42077.1	42079.3
859.18	48264.1	48006.1	42049.9	42050.9	42380.5	44594.4	45127.8	42049.9	42049.9	42049.9	42052
859.08	48034.5	48005.6	42020	42021	42373.7	44757.4	44911.3	42020	42020	42020	42022.1
858.98	47481.1	48031.6	41990.9	41992	42371.6	44938	44700.8	41990.9	41990.9	41990.9	41993
858.88	48081.2	48087.6	41964.1	41965.2	42376.6	45137.8	44498.2	41964.1	41964.1	41964.1	41966.1
858.78	48335.1	48170.9	41934.6	41935.8	42385.4	45352.5	44299.1	41934.6	41934.6	41934.6	41936.6
858.68	47991.3	48285.1	41904	41905.2	42401.5	45583.3	44105.1	41904	41904	41904	41905.9
858.58	47693.3	48434.2	41874.6	41875.8	42429.8	45831.4	43919.1	41874.6	41874.6	41874.6	41876.6
858.48	48575.9	48619.4	41846.4	41847.7	42473.4	46094.5	43741.1	41846.4	41846.4	41846.4	41848.3
858.38	48981.7	48836.2	41814.4	41815.7	42531.4	46363.9	43566.3	41814.4	41814.4	41814.4	41816.3
858.28	48969.3	49086.2	41780.5	41781.9	42610.6	46636.5	43396.9	41780.5	41780.5	41780.5	41782.4
858.18	49393.5	49370.1	41746.6	41748	42718.7	46906.9	43234.4	41746.6	41746.6	41746.6	41748.4
858.08	49827.7	49683.5	41710.7	41712.2	42860.4	47164.1	43077.2	41710.7	41710.7	41710.7	41712.6
857.98	49376.5	50023.6	41672.9	41674.5	43043.5	47397.5	42925.1	41672.9	41672.9	41672.9	41674.7
857.88	50222.7	50389.9	41636.9	41638.5	43279.8	47598.8	42781.8	41636.9	41636.9	41636.9	41638.6
857.78	50274.2	50774.1	41597.1	41598.8	43572.6	47750.8	42641.5	41597.1	41597.1	41597.1	41598.9
857.68	51674.1	51177.6	41557	41558.8	43934.4	47846.1	42507.6	41557	41557	41557	41558.7
857.58	51365.5	51594.1	41510.9	41512.7	44367.3	47870.8	42374.1	41510.9	41510.9	41510.9	41512.6
857.48	52147	52033.8	41465.8	41467.8	44886.3	47827.5	42248	41465.8	41465.8	41465.8	41467.5
857.38	53037.6	52496.7	41417.3	41419.4	45491.7	47711.5	42124.5	41417.3	41417.3	41417.3	41419
857.28	53053.6	52989.4	41365	41367.1	46186.1	47526.6	42002.8	41365	41365	41365	41366.6
857.18	53936.7	53523.6	41312.3	41314.6	46973.3	47284.6	41886.4	41312.3	41312.3	41312.3	41313.9
857.08	54257.8	54100.6	41255.7	41258.1	47844.3	46992.6	41771.2	41255.7	41255.7	41255.7	41257.3
856.98	54771.9	54726.2	41197.6	41200.1	48793.3	46664.6	41659.4	41197.6	41197.6	41197.6	41199.2
856.88	55590.8	55396.1	41137.1	41139.7	49804.2	46311.9	41549.9	41137.1	41137.1	41137.1	41138.6
856.78	55572	56100.4	41072.9	41075.7	50856.9	45943.8	41441.1	41072.9	41072.9	41072.9	41074.4
856.68	56166.8	56827	41008.5	41011.4	51930.6	45572.8	41336.2	41008.5	41008.5	41008.5	41010
856.58	57421.9	57549.2	40941.4	40944.5	52991.2	45203.9	41232.3	40941.4	40941.4	40941.4	40942.9
856.48	57990.5	58235.2	40868.8	40872.1	54002.2	44839.3	41126.5	40868.8	40868.8	40868.8	40870.2
856.38	59069.7	58851.1	40793.5	40797	54925.9	44485.9	41021.3	40793.5	40793.5	40793.5	40794.9
856.28	59732.2	59355.6	40713.4	40717.1	55719.2	44143.6	40914.3	40713.4	40713.4	40713.4	40714.8
856.18	59341.1	59709.7	40630.2	40634.2	56342.4	43815.3	40807	40630.2	40630.2	40630.2	40631.6
856.08	59418	59879.4	40548.3	40552.5	56760.9	43505.8	40703.5	40548.3	40548.3	40548.3	40549.7
855.98	59784.9	59832.7	40465.7	40470.3	56943.7	43212.8	40601.7	40465.7	40465.7	40465.7	40467.1
855.88	59206.9	59550.9	40381.3	40386.2	56872.3	42934.7	40500.1	40381.3	40381.3	40381.3	40382.6
855.78	58821.1	59036.1	40298.9	40304.3	56550.2	42674.4	40402.5	40298.9	40298.9	40298.9	40300.2
855.68	58711.1	58301	40217.7	40223.8	55991.4	42429.9	40307.9	40217.7	40217.7	40217.7	40219.1
855.58	57692.2	57372.8	40136.7	40143.6	55223.9	42199.2	40215	40136.7	40136.7	40136.7	40138.1
855.48	56377.6	56290.7	40059.6	40067.8	54288.2	41985	40127.4	40059.6	40059.6	40059.6	40060.9
855.38	54914.8	55097.8	39987.7	39997.8	53228.1	41787.4	40046.3	39987.7	39987.7	39987.7	39989
855.28	54142.3	53835.4	39921.5	39934.8	52085.8	41606.1	39972.1	39921.5	39921.5	39921.5	39922.8
855.18	52237.5	52539.2	39858.3	39876.8	50897.1	41437.2	39901.8	39858.3	39858.3	39858.3	39859.6
855.08	51155.1	51251	39802.8	39829.6	49703.7	41284.7	39840.1	39802.8	39802.8	39802.8	39804
854.98	49912.3	49997.6	39751.5	39791.6	48531.5	41144.3	39783.5	39751.5	39751.5	39751.5	39752.7
854.88	48239.8	48808.2	39705.2	39765.9	47408.1	41016	39732.5	39705.2	39705.2	39705.2	39706.4
854.78	48068.1	47706.3	39665.7	39757.6	46354.6	40901	39688.9	39665.7	39665.7	39665.7	39666.9
854.68	46892.6	46703.3	39626.7	39764.4	45378.9	40792.3	39646.5	39626.7	39626.7	39626.7	39627.9
854.58	45251.8	45818.1	39592.4	39795.2	44495.9	40693.8	39609.2	39592.4	39592.4	39592.4	39593.6
854.48	44805.9	45060.9	39564.9	39857	43711.5	40606.7	39579.1	39564.9	39564.9	39564.9	39566
854.38	44526.1	44433	39539	39949.6	43022.4	40525.9	39551.1	39539	39539	39539	39540.2
854.28	44336	43933.8	39514.3	40076.2	42424.8	40450.1	39524.4	39514.3	39514.3	39514.3	39515.4
854.18	43945.8	43559	39490.2	40238.2	41913	40378.6	39498.7	39490.2	39490.2	39490.2	39491.3
854.08	43253.1	43301.3	39467.6	40435.1	41481.2	40312	39474.8	39467.6	39467.6	39467.6	39468.7
853.98	43187	43148	39447.9	40663.5	41121.9	40251.2	39453.9	39447.9	39447.9	39447.9	39449
853.88	43530.8	43078.4	39428.3	40911.2	40824.3	40193.4	39433.3	39428.3	39428.3	39428.3	39429.4
853.78	43595.4	43068.2	39407.2	41163.2	40577.5	40136.7	39411.4	39407.2	39407.2	39407.2	39408.3
853.68	42497.6	43093.3	39385.8	41404.1	40374.3	40081.9	39389.2	39385.8	39385.8	39385.8	39386.8
853.58	42661.1	43131.8	39368.8	41619.7	40212.1	40033.8	39371.7	39368.8	39368.8	39368.8	39369.9
853.48	42935.5	43152.9	39351.1	41786.3	40078.6	39986.8	39353.5	39351.1	39351.1	39351.1	39352.2
853.38	42921	43133.8	39332.2	41887.2	39967.5	39940.5	39334.2	39332.2	39332.2	39332.2	39333.2
853.28	42762.3	43059.6	39313.2	41912.5	39875.1	39895.9	39314.9	39313.2	39313.2	39313.2	39314.3
853.18	42796.7	42922.3	39294.9	41858.6	39797.8	39853.3	39296.2	39294.9	39294.9	39294.9	39295.9
853.08	43037.9	42721.1	39276.3	41728.1	39731.5	39812	39277.4	39276.3	39276.3	39276.3	39277.3
852.98	42585.6	42462.8	39256.6	41530.6	39672.8	39770.9	39257.5	39256.6	39256.6	39256.6	39257.6
852.88	42252.8	42164.1	39238.8	41284.6	39622.5	39732.9	39239.5	39238.8	39238.8	39238.8	39239.8
852.78	42510.9	41841.2	39222.2	41008.3	39578.6	39697.2	39222.8	39222.2	39222.2	39222.2	39223.2
852.68	41077.5	41508.9	39204.5	40717.6	39537.4	39661.6	39205	39204.5	39204.5	39204.5	39205.5
852.58	41327.9	41190.8	39192.7	40437.2	39505.1	39632.7	39193.1	39192.7	39192.7	39192.7	39193.7
852.48	41097.5	40892.8	39179.8	40173.4	39474.1	39603.7	39180.2	39179.8	39179.8	39179.8	39180.8
852.38	40241.9	40626.4	39167.9	39938.5	39445.9	39576.5	39168.1	39167.9	39167.9	39167.9	39168.8
852.28	40499.2	40398.9	39159.4	39740.2	39422.8	39553.5	39159.6	39159.4	39159.4	39159.4	39160.3
852.18	40167.2	40207	39149.8	39575.4	39399.9	39530.2	39150	39149.8	39149.8	39149.8	39150.7
852.08	39785.2	40051.5	39141.6	39445.3	39379.4	39508.9	39141.7	39141.6	39141.6	39141.6	39142.5
851.98	39068.1	39928.7	39134.9	39346.3	39361.3	39489.9	39135	39134.9	39134.9	39134.9	39135.8
851.88	40019.2	39835.2	39131.2	39275.1	39347.1	39474.4	39131.3	39131.2	39131.2	39131.2	39132.1
851.78	39578.2	39758.8	39123.5	39219.7	39329.6	39455.4	39123.5	39123.5	39123.5	39123.5	39124.3
851.68	39229.8	39700.4	39117.6	39181.2	39314.6	39438.9	39117.6	39117.6	39117.6	39117.6	39118.4
851.58	39350.3	39655.6	39113.1	39155.1	39301.6	39424.2	39113.2	39113.1	39113.1	39113.1	39114
851.48	40028.2	39618.9	39108.1	39136.1	39288.6	39409.5	39108.2	39108.1	39108.1	39108.1	39109
851.38	40115.3	39585.4	39100.3	39119.5	39273.3	39392.4	39100.3	39100.3	39100.3	39100.3	39101.1
851.28	39866.9	39555.8	39092.1	39105.8	39258	39375.3	39092.1	39092.1	39092.1	39092.1	39092.9
851.18	39210.6	39530.1	39084.8	39095.2	39244.1	39359.6	39084.9	39084.8	39084.8	39084.8	39085.7
851.08	39349.5	39509.2	39080.3	39088.6	39233.4	39347	39080.3	39080.3	39080.3	39080.3	39081.1
850.98	39075.2	39489.1	39075.2	39082.2	39222.4	39334.1	39075.2	39075.2	39075.2	39075.2	39076
850.88	39446.5
850.78	38879.1
850.68	38864.6
850.58	39221.6
850.48	39585.6
850.38	39481.7
850.28	38939
850.18	39621.2
850.08	39660.8
849.98	40060.1
849.88	39455.2
849.78	39558.8
849.68	39374
849.58	39046.5
849.48	39562.2
849.38	39002.6
849.28	39426.9
849.18	39217.6
849.08	39574.3
848.98	39078
848.88	39208
848.78	39544.3
848.68	39453.7
848.58	39211.8
848.48	39278
848.38	39152.8
848.28	39596.2
848.18	39632.2
848.08	39216.3
847.98	39642
847.88	39633.6
847.78	39504.1
847.68	39251
847.58	38985.5
847.48	39424.3
847.38	39357.5
847.28	39325.9
847.18	39892.7
847.08	39275
846.98	39422.4
846.88	38992.8
846.78	39453.1
846.68	39118.6
846.58	39246.8
846.48	39095.8
846.38	39217.3
846.28	39133
846.18	39557.8
846.08	39798.5
845.98	39787.7
845.88	39696.9
845.78	39545.1
845.68	39400.2
845.58	39155.4
845.48	39026
845.38	39550.6
845.28	39500.5
845.18	39241.7
845.08	39541.6
844.98	39524.9
844.88	39510.4
844.78	39443.3
844.68	39431.7
844.58	39740.5
844.48	39422.5
844.38	39218.9
844.28	39027
844.18	39562.6
844.08	39440.5

## Sheet: Supplementary Fig. 10b
Mn 2p spectrum of Ni1Mn1-MOF-Se
Binding energy (eV)	Intensity (a.u.)	Intensity (a.u.)	Intensity (a.u.)	Intensity (a.u.)	Intensity (a.u.)	Intensity (a.u.)	Intensity (a.u.)	Intensity (a.u.)	Intensity (a.u.)	Intensity (a.u.)	Intensity (a.u.)
658.08	5095.77	5122.2	5122.2	5122.2	5122.2	5122.2	5122.2	5122.2	5124.12	5122.2	5124.13
657.98	5146.51	5122.02	5122.02	5122.02	5122.02	5122.02	5122.03	5122.04	5124.93	5122.02	5124.94
657.88	5069.7	5121.85	5121.85	5121.85	5121.85	5121.85	5121.85	5121.87	5126.16	5121.85	5126.19
657.78	5119.69	5121.67	5121.67	5121.67	5121.67	5121.67	5121.68	5121.71	5127.97	5121.67	5128.01
657.68	5170.35	5121.45	5121.45	5121.45	5121.45	5121.45	5121.46	5121.51	5130.48	5121.45	5130.55
657.58	5135.19	5121.25	5121.25	5121.25	5121.25	5121.25	5121.26	5121.35	5133.98	5121.25	5134.1
657.48	5125.45	5120.99	5120.99	5120.99	5120.99	5120.99	5121.02	5121.16	5138.63	5120.99	5138.83
657.38	5114.84	5120.76	5120.76	5120.76	5120.76	5120.76	5120.8	5121.04	5144.76	5120.76	5145.08
657.28	5090.85	5120.55	5120.55	5120.55	5120.55	5120.55	5120.61	5121	5152.59	5120.55	5153.1
657.18	5152.75	5120.34	5120.34	5120.34	5120.34	5120.34	5120.44	5121.05	5162.32	5120.34	5163.13
657.08	5126.78	5119.89	5119.89	5119.89	5119.89	5119.89	5120.04	5121	5173.82	5119.89	5175.08
656.98	5348.35	5119.16	5119.16	5119.16	5119.16	5119.16	5119.39	5120.85	5187.02	5119.16	5188.94
656.88	5377.06	5118.23	5118.23	5118.23	5118.23	5118.23	5118.57	5120.79	5201.81	5118.23	5204.72
656.78	5265.39	5117.04	5117.04	5117.04	5117.04	5117.04	5117.55	5120.87	5217.68	5117.04	5222.03
656.68	5386.33	5115.65	5115.65	5115.65	5115.65	5115.65	5116.41	5121.28	5234	5115.65	5240.38
656.58	5306.68	5114.41	5114.41	5114.41	5114.41	5114.41	5115.51	5122.56	5250.16	5114.41	5259.41
656.48	5201.55	5113.28	5113.28	5113.28	5113.28	5113.28	5114.87	5124.91	5264.96	5113.28	5278.19
656.38	5267.38	5112.07	5112.07	5112.07	5112.07	5112.07	5114.35	5128.43	5277.02	5112.07	5295.66
656.28	5329.22	5110.9	5110.9	5110.9	5110.9	5110.9	5114.14	5133.57	5285.29	5110.9	5311.19
656.18	5341.11	5109.68	5109.68	5109.68	5109.68	5109.68	5114.23	5140.62	5288.82	5109.68	5324.29
656.08	5348.98	5108.24	5108.24	5108.24	5108.24	5108.24	5114.56	5149.81	5286.97	5108.24	5334.86
655.98	5397.8	5106.68	5106.68	5106.68	5106.68	5106.68	5115.39	5161.67	5279.89	5106.68	5343.58
655.88	5368.76	5105.19	5105.19	5105.19	5105.19	5105.19	5117.07	5176.75	5268.3	5105.19	5351.74
655.78	5260.85	5103.59	5103.59	5103.59	5103.59	5103.59	5119.65	5195.19	5252.94	5103.59	5360.6
655.68	5429.23	5101.9	5101.9	5101.9	5101.9	5101.9	5123.4	5217.14	5235.01	5101.9	5371.75
655.58	5427.93	5100.1	5100.1	5100.1	5100.1	5100.1	5128.61	5242.52	5215.69	5100.1	5386.62
655.48	5485.89	5098.11	5098.11	5098.11	5098.11	5098.11	5135.53	5270.86	5196.04	5098.11	5406.22
655.38	5535.85	5095.79	5095.79	5095.79	5095.79	5095.79	5144.44	5301.28	5176.83	5095.79	5430.97
655.28	5554.87	5093.34	5093.34	5093.34	5093.34	5093.34	5155.95	5332.82	5158.91	5093.34	5461
655.18	5541.57	5090.87	5090.87	5090.87	5090.87	5090.87	5170.62	5364.05	5142.81	5090.87	5495.74
655.08	5433.98	5088.3	5088.3	5088.3	5088.3	5088.3	5188.85	5393.03	5128.61	5088.3	5533.88
654.98	5562.29	5085.69	5085.69	5085.69	5085.69	5085.7	5211.12	5417.78	5116.36	5085.69	5573.89
654.88	5560.99	5082.89	5082.89	5082.89	5082.89	5082.9	5237.69	5436.19	5105.79	5082.89	5613.89
654.78	5719.01	5080.06	5080.06	5080.06	5080.06	5080.07	5269	5446.73	5096.84	5080.06	5652.48
654.68	5562.12	5076.97	5076.97	5076.97	5076.97	5076.99	5304.98	5448.1	5089.05	5076.97	5688.22
654.58	5653.8	5073.62	5073.62	5073.62	5073.62	5073.67	5345.57	5439.9	5082.17	5073.62	5720.44
654.48	5783.66	5070.1	5070.1	5070.1	5070.1	5070.18	5390.53	5422.62	5076.04	5070.1	5749.08
654.38	5715.98	5066.44	5066.44	5066.44	5066.45	5066.58	5439.3	5397.46	5070.51	5066.44	5774.52
654.28	5818.2	5062.45	5062.45	5062.45	5062.45	5062.68	5490.68	5365.88	5065.17	5062.45	5797.08
654.18	5867.7	5058.32	5058.32	5058.32	5058.32	5058.7	5543.54	5330.07	5060.12	5058.32	5817.48
654.08	5750.68	5054.2	5054.2	5054.2	5054.2	5054.82	5596.32	5292.2	5055.37	5054.2	5836.12
653.98	5758.03	5049.95	5049.95	5049.95	5049.95	5050.94	5646.86	5253.98	5050.7	5049.95	5852.64
653.88	5822.52	5045.66	5045.66	5045.66	5045.67	5047.22	5693.07	5217.04	5046.13	5045.66	5866.48
653.78	5824.69	5041.38	5041.38	5041.38	5041.39	5043.77	5732.72	5182.56	5041.67	5041.38	5876.58
653.68	5844.74	5036.86	5036.86	5036.86	5036.87	5040.48	5763.42	5151	5037.03	5036.86	5881.37
653.58	5955.17	5032.39	5032.39	5032.39	5032.4	5037.78	5783.61	5123.04	5032.49	5032.39	5879.78
653.48	5688.81	5027.76	5027.76	5027.76	5027.78	5035.66	5791.77	5098.53	5027.83	5027.76	5870.51
653.38	5940.03	5023.13	5023.13	5023.13	5023.15	5034.48	5787.3	5077.47	5023.17	5023.13	5853.04
653.28	5810.87	5018.6	5018.6	5018.6	5018.63	5034.64	5770.31	5059.65	5018.62	5018.6	5827.44
653.18	5727.12	5014.16	5014.16	5014.16	5014.2	5036.42	5741.48	5044.69	5014.17	5014.16	5794.31
653.08	5850.84	5009.62	5009.62	5009.62	5009.66	5039.94	5701.96	5031.97	5009.62	5009.62	5754.69
652.98	5765.58	5005.29	5005.29	5005.29	5005.35	5045.84	5653.9	5021.42	5005.3	5005.29	5710.64
652.88	5709.8	5001.19	5001.19	5001.19	5001.27	5054.36	5599.44	5012.65	5001.19	5001.19	5664.16
652.78	5582.52	4997.32	4997.32	4997.33	4997.43	5065.67	5540.86	5005.35	4997.33	4997.32	5617.33
652.68	5489.06	4993.76	4993.76	4993.76	4993.9	5079.79	5480.43	4999.3	4993.76	4993.76	5572.13
652.58	5545.41	4990.32	4990.32	4990.32	4990.5	5096.25	5419.98	4994.08	4990.32	4990.32	5529.85
652.48	5641.36	4987	4987	4987	4987.23	5114.47	5361.22	4989.52	4987	4987	5491.45
652.38	5573.97	4983.78	4983.78	4983.78	4984.08	5133.51	5305.5	4985.45	4983.78	4983.78	5457.2
652.28	5468.72	4980.54	4980.54	4980.55	4980.93	5152	5253.66	4981.63	4980.54	4980.54	5426.6
652.18	5494.29	4977.5	4977.5	4977.51	4978	5168.68	5206.56	4978.2	4977.5	4977.5	5398.94
652.08	5342.24	4974.72	4974.72	4974.73	4975.36	5182.05	5164.59	4975.16	4974.72	4974.72	5373.01
651.98	5385.44	4972.23	4972.23	4972.24	4973.04	5190.72	5127.83	4972.51	4972.23	4972.23	5347.42
651.88	5290.47	4969.78	4969.78	4969.78	4970.81	5193.38	5095.89	4969.94	4969.78	4969.78	5320.7
651.78	5420.6	4967.43	4967.43	4967.43	4968.73	5189.59	5068.55	4967.53	4967.43	4967.43	5292.12
651.68	5383.09	4965.28	4965.28	4965.29	4966.92	5179.59	5045.51	4965.34	4965.28	4965.28	5261.53
651.58	5137.61	4963.35	4963.35	4963.37	4965.4	5164.17	5026.35	4963.39	4963.35	4963.35	5229.26
651.48	5171.21	4961.45	4961.45	4961.47	4964	5144.36	5010.41	4961.47	4961.45	4961.45	5195.92
651.38	5261.05	4959.75	4959.75	4959.78	4962.92	5121.88	4997.43	4959.76	4959.75	4959.75	5162.76
651.28	5214.21	4958.35	4958.35	4958.38	4962.26	5098.34	4987.06	4958.35	4958.35	4958.35	5131.01
651.18	5097.74	4956.96	4956.96	4957.01	4961.78	5074.87	4978.62	4956.96	4956.96	4956.96	5101.4
651.08	5115.03	4955.65	4955.65	4955.7	4961.56	5052.64	4971.83	4955.65	4955.65	4955.65	5074.79
650.98	5096.06	4954.41	4954.41	4954.48	4961.62	5032.41	4966.38	4954.41	4954.41	4954.41	5051.68
650.88	5181.43	4953.32	4953.32	4953.41	4962.09	5014.72	4962.09	4953.32	4953.32	4953.32	5032.36
650.78	5067.57	4952.18	4952.18	4952.3	4962.8	4999.53	4958.55	4952.18	4952.18	4952.18	5016.64
650.68	5132.43	4950.93	4950.93	4951.08	4963.73	4986.72	4955.51	4950.93	4950.93	4950.93	5004.26
650.58	5221.17	4949.56	4949.56	4949.76	4964.94	4976.11	4952.83	4949.56	4949.56	4949.56	4994.95
650.48	5186.54	4948.26	4948.26	4948.51	4966.64	4967.59	4950.56	4948.26	4948.26	4948.26	4988.52
650.38	5123.38	4946.79	4946.79	4947.1	4968.67	4960.61	4948.4	4946.79	4946.79	4946.79	4984.41
650.28	5209.83	4945.33	4945.33	4945.73	4971.26	4955.03	4946.44	4945.33	4945.33	4945.33	4982.48
650.18	5114.86	4943.98	4943.98	4944.49	4974.59	4950.68	4944.75	4943.98	4943.98	4943.98	4982.55
650.08	5103.3	4942.71	4942.71	4943.34	4978.67	4947.25	4943.23	4942.71	4942.71	4942.71	4984.36
649.98	5116.18	4941.38	4941.38	4942.16	4983.44	4944.4	4941.72	4941.38	4941.38	4941.38	4987.6
649.88	5169.06	4940.17	4940.17	4941.15	4989.16	4942.16	4940.41	4940.17	4940.17	4940.17	4992.35
649.78	5079.03	4939.09	4939.09	4940.3	4995.87	4940.36	4939.24	4939.09	4939.09	4939.09	4998.52
649.68	5000.43	4938.14	4938.14	4939.64	5003.67	4938.95	4938.24	4938.14	4938.14	4938.14	5006.08
649.58	4960.94	4937.21	4937.21	4939.06	5012.47	4937.72	4937.28	4937.21	4937.21	4937.21	5014.89
649.48	5100.47	4936.34	4936.34	4938.61	5022.37	4936.65	4936.38	4936.34	4936.34	4936.34	5024.99
649.38	5106.24	4935.36	4935.36	4938.14	5033.23	4935.55	4935.39	4935.36	4935.36	4935.36	5036.22
649.28	5170.84	4934.17	4934.17	4937.57	5044.95	4934.28	4934.18	4934.17	4934.17	4934.17	5048.48
649.18	5194.49	4932.72	4932.72	4936.86	5057.49	4932.78	4932.73	4932.72	4932.72	4932.72	5061.7
649.08	5196.91	4931.04	4931.04	4936.07	5070.85	4931.08	4931.05	4931.04	4931.04	4931.04	5075.92
648.98	5297.72	4929.39	4929.39	4935.47	5085.22	4929.41	4929.39	4929.39	4929.39	4929.39	5091.33
648.88	5078.28	4927.63	4927.63	4934.97	5100.39	4927.64	4927.63	4927.63	4927.63	4927.63	5107.75
648.78	5256.65	4925.79	4925.79	4934.62	5116.27	4925.8	4925.79	4925.79	4925.79	4925.79	5125.11
648.68	5264.01	4923.98	4923.98	4934.57	5132.81	4923.98	4923.98	4923.98	4923.98	4923.98	5143.4
648.58	5155.7	4922.22	4922.22	4934.87	5149.83	4922.22	4922.22	4922.22	4922.22	4922.22	5162.5
648.48	5247.81	4920.37	4920.37	4935.45	5167	4920.37	4920.37	4920.37	4920.37	4920.37	5182.09
648.38	5145.46	4918.56	4918.57	4936.48	5184.18	4918.56	4918.56	4918.56	4918.56	4918.56	5202.1
648.28	5205.29	4916.82	4916.82	4938.04	5201.1	4916.82	4916.82	4916.82	4916.82	4916.82	5222.32
648.18	5197.09	4915.09	4915.09	4940.13	5217.41	4915.09	4915.09	4915.09	4915.09	4915.09	5242.46
648.08	5135.21	4913.16	4913.17	4942.63	5232.57	4913.16	4913.16	4913.16	4913.16	4913.16	5262.05
647.98	5421.05	4911	4911.02	4945.56	5246.23	4911	4911	4911	4911	4911	5280.81
647.88	5347.4	4908.67	4908.68	4949.07	5258.12	4908.67	4908.67	4908.67	4908.67	4908.67	5298.54
647.78	5363.2	4906.11	4906.14	4953.2	5267.88	4906.11	4906.11	4906.11	4906.11	4906.11	5314.99
647.68	5388.43	4903.18	4903.22	4957.88	5275.1	4903.18	4903.18	4903.18	4903.18	4903.18	5329.83
647.58	5469.79	4900.29	4900.34	4963.62	5279.93	4900.29	4900.29	4900.29	4900.29	4900.29	5343.31
647.48	5373.18	4897.35	4897.42	4970.43	5282.12	4897.35	4897.35	4897.35	4897.35	4897.35	5355.27
647.38	5376.5	4894.43	4894.53	4978.48	5281.6	4894.43	4894.43	4894.43	4894.43	4894.43	5365.76
647.28	5327.65	4891.44	4891.58	4987.8	5278.24	4891.44	4891.44	4891.44	4891.44	4891.44	5374.73
647.18	5436.39	4888.46	4888.65	4998.54	5272.1	4888.46	4888.46	4888.46	4888.46	4888.46	5382.37
647.08	5455.27	4885.44	4885.7	5010.76	5263.24	4885.44	4885.44	4885.44	4885.44	4885.44	5388.82
646.98	5392.08	4882.32	4882.68	5024.52	5251.72	4882.32	4882.32	4882.32	4882.32	4882.32	5394.27
646.88	5449.22	4879.06	4879.55	5039.84	5237.71	4879.06	4879.06	4879.06	4879.06	4879.06	5398.97
646.78	5440.94	4875.77	4876.43	5056.9	5221.54	4875.77	4875.77	4875.77	4875.77	4875.77	5403.34
646.68	5461.12	4872.44	4873.32	5075.78	5203.53	4872.44	4872.44	4872.44	4872.44	4872.44	5407.76
646.58	5467.5	4868.85	4870.04	5096.28	5183.74	4868.85	4868.85	4868.85	4868.85	4868.85	5412.37
646.48	5618.51	4865.17	4866.76	5118.61	5162.68	4865.17	4865.17	4865.17	4865.17	4865.17	5417.71
646.38	5514.03	4861.43	4863.53	5142.77	5140.7	4861.43	4861.43	4861.43	4861.43	4861.43	5424.15
646.28	5484.18	4857.64	4860.42	5168.77	5118.14	4857.64	4857.64	4857.64	4857.64	4857.64	5432.04
646.18	5478.03	4853.74	4857.38	5196.44	5095.21	4853.74	4853.74	4853.74	4853.74	4853.74	5441.56
646.08	5566.36	4850.04	4854.8	5226.02	5072.54	4850.04	4850.04	4850.04	4850.04	4850.04	5453.28
645.98	5402.23	4846.2	4852.39	5257	5050.01	4846.2	4846.2	4846.2	4846.2	4846.2	5466.99
645.88	5627.41	4842.23	4850.22	5289.19	5027.84	4842.23	4842.23	4842.23	4842.23	4842.23	5482.8
645.78	5597.73	4838.14	4848.42	5322.38	5006.23	4838.14	4838.14	4838.14	4838.14	4838.14	5500.76
645.68	5563.89	4834.03	4847.18	5356.39	4985.43	4834.03	4834.03	4834.03	4834.03	4834.03	5520.94
645.58	5557.6	4829.72	4846.45	5390.67	4965.36	4829.72	4829.72	4829.72	4829.72	4829.72	5543.04
645.48	5578.04	4825.31	4846.49	5424.97	4946.19	4825.31	4825.31	4825.31	4825.31	4825.31	5567.03
645.38	5700.04	4820.82	4847.49	5458.89	4928	4820.82	4820.82	4820.82	4820.82	4820.82	5592.74
645.28	5651.51	4816.26	4849.67	5491.98	4910.82	4816.26	4816.26	4816.26	4816.26	4816.26	5619.95
645.18	5606.72	4811.59	4853.22	5523.72	4894.6	4811.59	4811.59	4811.59	4811.59	4811.59	5648.37
645.08	5635.72	4806.71	4858.31	5553.51	4879.23	4806.71	4806.71	4806.71	4806.71	4806.71	5677.64
644.98	5759.88	4801.8	4865.43	5581.03	4864.87	4801.8	4801.8	4801.8	4801.8	4801.8	5707.73
644.88	5698.75	4796.79	4874.82	5605.72	4851.38	4796.79	4796.79	4796.79	4796.79	4796.79	5738.34
644.78	5722.3	4791.62	4886.81	5627.03	4838.65	4791.62	4791.62	4791.62	4791.62	4791.62	5769.25
644.68	5733.77	4786.13	4901.62	5644.36	4826.46	4786.13	4786.13	4786.13	4786.13	4786.13	5800.18
644.58	5910.97	4780.3	4919.66	5657.3	4814.74	4780.3	4780.3	4780.3	4780.3	4780.3	5831.1
644.48	6044.68	4774.12	4941.35	5665.51	4803.4	4774.12	4774.12	4774.12	4774.12	4774.12	5862.01
644.38	6005.67	4767.44	4966.98	5668.55	4792.21	4767.43	4767.43	4767.43	4767.43	4767.43	5892.89
644.28	6169.87	4760.46	4997.25	5666.49	4781.34	4760.46	4760.46	4760.46	4760.46	4760.46	5924.16
644.18	5966.93	4753.19	5032.55	5659.21	4770.71	4753.19	4753.19	4753.19	4753.19	4753.19	5956.1
644.08	6158.69	4746.03	5073.7	5647.11	4760.66	4746.02	4746.02	4746.02	4746.02	4746.02	5989.45
643.98	5914.1	4738.63	5120.7	5629.95	4750.79	4738.61	4738.61	4738.61	4738.61	4738.61	6024.24
643.88	6195.73	4731.33	5174.13	5608.24	4741.39	4731.3	4731.3	4731.3	4731.3	4731.3	6061.19
643.78	6049.82	4723.91	5233.94	5582.01	4732.18	4723.85	4723.85	4723.85	4723.85	4723.85	6100.47
643.68	6055.53	4716.56	5300.34	5551.81	4723.33	4716.49	4716.49	4716.49	4716.49	4716.49	6142.57
643.58	6053.52	4708.77	5372.63	5517.48	4714.24	4708.65	4708.65	4708.65	4708.65	4708.65	6187.17
643.48	6320.62	4700.94	5450.9	5479.89	4705.33	4700.77	4700.77	4700.77	4700.77	4700.77	6234.75
643.38	6197.93	4692.67	5534.13	5439.1	4696.12	4692.42	4692.42	4692.42	4692.42	4692.42	6284.76
643.28	6457.36	4683.95	5621.48	5395.58	4686.57	4683.58	4683.58	4683.58	4683.58	4683.58	6336.84
643.18	6471.64	4674.92	5711.99	5349.97	4676.79	4674.38	4674.38	4674.38	4674.38	4674.38	6390.52
643.08	6350.13	4665.83	5804.53	5302.99	4666.98	4665.06	4665.06	4665.06	4665.06	4665.06	6445.16
642.98	6399.98	4656.58	5897.35	5255	4657.01	4655.48	4655.48	4655.48	4655.48	4655.48	6499.51
642.88	6393.35	4647.38	5988.77	5206.63	4647.04	4645.82	4645.82	4645.82	4645.82	4645.82	6552.36
642.78	6489.74	4638.33	6076.83	5158.36	4637.12	4636.15	4636.15	4636.15	4636.15	4636.15	6602.19
642.68	6432.95	4629.14	6158.99	5110.22	4626.88	4626.12	4626.12	4626.12	4626.12	4626.12	6646.88
642.58	6653.18	4620	6233.16	5062.68	4616.45	4615.85	4615.85	4615.85	4615.85	4615.85	6684.74
642.48	6570.5	4611.17	6297.35	5016.19	4606	4605.53	4605.53	4605.53	4605.53	4605.53	6714.12
642.38	6402.87	4602.69	6349.45	4970.95	4595.46	4595.09	4595.09	4595.09	4595.09	4595.09	6733.27
642.28	6547.42	4594.52	6387.51	4926.96	4584.66	4584.37	4584.37	4584.37	4584.37	4584.37	6740.52
642.18	6654.14	4586.91	6410.2	4884.5	4573.71	4573.49	4573.49	4573.49	4573.49	4573.49	6734.85
642.08	6758.5	4580.13	6416.61	4843.8	4562.72	4562.55	4562.55	4562.55	4562.55	4562.55	6715.59
641.98	6573.09	4574.25	6406.08	4804.79	4551.58	4551.45	4551.45	4551.45	4551.45	4551.45	6682.35
641.88	6515.09	4569.54	6378.65	4767.57	4540.33	4540.23	4540.23	4540.23	4540.23	4540.23	6635.41
641.78	6602.11	4566.37	6335	4732.32	4529.14	4529.06	4529.06	4529.06	4529.06	4529.06	6575.64
641.68	6554.39	4565.02	6276.18	4699.08	4518.08	4518.02	4518.02	4518.02	4518.02	4518.02	6504.3
641.58	6599.45	4565.86	6203.75	4667.94	4507.28	4507.23	4507.23	4507.23	4507.23	4507.23	6423.12
641.48	6282.16	4569.08	6119.47	4638.84	4496.73	4496.7	4496.7	4496.7	4496.7	4496.7	6334.01
641.38	6231.04	4574.98	6025.51	4611.84	4486.6	4486.57	4486.57	4486.57	4486.57	4486.57	6239.21
641.28	6180.08	4583.74	5924.11	4586.93	4476.93	4476.91	4476.91	4476.91	4476.91	4476.91	6140.98
641.18	6079.21	4595.37	5817.51	4564.02	4467.73	4467.72	4467.72	4467.72	4467.72	4467.72	6041.48
641.08	6111.32	4609.63	5707.71	4542.85	4458.85	4458.84	4458.84	4458.84	4458.84	4458.84	5942.51
640.98	5955.39	4626.4	5596.9	4523.45	4450.41	4450.4	4450.4	4450.4	4450.4	4450.4	5845.95
640.88	5774.85	4645.45	5487.09	4505.84	4442.55	4442.55	4442.55	4442.55	4442.55	4442.55	5753.29
640.78	5604.51	4666.19	5379.9	4489.93	4435.27	4435.26	4435.26	4435.26	4435.26	4435.26	5665.5
640.68	5511.15	4687.89	5276.72	4475.61	4428.55	4428.55	4428.55	4428.55	4428.55	4428.55	5583.13
640.58	5546.9	4709.6	5178.58	4462.72	4422.34	4422.34	4422.34	4422.34	4422.34	4422.34	5506.23
640.48	5456.44	4730.21	5086.24	4451.08	4416.54	4416.54	4416.54	4416.54	4416.54	4416.54	5434.45
640.38	5366.15	4748.29	4999.96	4440.27	4410.82	4410.82	4410.82	4410.82	4410.82	4410.82	5366.89
640.28	5504.77	4762.97	4920.29	4430.39	4405.36	4405.36	4405.36	4405.36	4405.36	4405.36	5302.93
640.18	5242.56	4773.46	4847.59	4421.56	4400.36	4400.36	4400.36	4400.36	4400.36	4400.36	5241.9
640.08	5092.76	4778.95	4781.85	4413.71	4395.8	4395.8	4395.8	4395.8	4395.8	4395.8	5182.9
639.98	5021.81	4778.8	4722.81	4406.67	4391.6	4391.6	4391.6	4391.6	4391.6	4391.6	5125.09
639.88	5019.1	4773	4670.43	4400.58	4387.93	4387.93	4387.93	4387.93	4387.93	4387.93	5068.14
639.78	4979.46	4761.44	4624.14	4395.19	4384.6	4384.6	4384.6	4384.6	4384.6	4384.6	5011.55
639.68	4917.96	4744.37	4583.35	4390.23	4381.41	4381.41	4381.41	4381.41	4381.41	4381.41	4955.14
639.58	4949.97	4722.53	4547.66	4385.7	4378.37	4378.36	4378.36	4378.36	4378.36	4378.36	4899.17
639.48	4866.5	4697.08	4516.82	4381.77	4375.69	4375.69	4375.69	4375.69	4375.69	4375.69	4844.29
639.38	4660.88	4668.93	4490.27	4378.28	4373.26	4373.26	4373.26	4373.26	4373.26	4373.26	4790.96
639.28	4742.14	4639.11	4467.47	4375.14	4371	4371	4371	4371	4371	4371	4739.72
639.18	4749.11	4608.88	4448.25	4372.53	4369.14	4369.14	4369.14	4369.14	4369.14	4369.14	4691.4
639.08	4567.25	4579.05	4432.08	4370.32	4367.54	4367.54	4367.54	4367.54	4367.54	4367.54	4646.37
638.98	4608.98	4550.29	4418.45	4368.36	4366.09	4366.09	4366.09	4366.09	4366.09	4366.09	4604.92
638.88	4516.66	4523.22	4407.07	4366.65	4364.81	4364.81	4364.81	4364.81	4364.81	4364.81	4567.32
638.78	4584.26	4498.52	4397.85	4365.42	4363.92	4363.92	4363.92	4363.92	4363.92	4363.92	4533.94
638.68	4371.03	4476.13	4390.18	4364.3	4363.09	4363.09	4363.09	4363.09	4363.09	4363.09	4504.44
638.58	4510.01	4456.22	4383.87	4363.32	4362.35	4362.35	4362.35	4362.35	4362.35	4362.35	4478.72
638.48	4526.26	4438.79	4378.69	4362.47	4361.68	4361.68	4361.68	4361.68	4361.68	4361.68	4456.58
638.38	4439.23	4423.79	4374.5	4361.75	4361.13	4361.13	4361.13	4361.13	4361.13	4361.13	4437.78
638.28	4481.05	4411.06	4371.12	4361.17	4360.67	4360.67	4360.67	4360.67	4360.67	4360.67	4422.02
638.18	4279.15	4400.48	4368.49	4360.76	4360.36	4360.36	4360.36	4360.36	4360.36	4360.36	4409.01
638.08	4365.03	4391.81	4366.49	4360.51	4360.19	4360.19	4360.19	4360.19	4360.19	4360.19	4398.43
637.98	4425.58	4384.79	4364.96	4360.36	4360.11	4360.11	4360.11	4360.11	4360.11	4360.11	4389.89
637.88	4376.29	0	0	0	0	0	0	0	0	0	4399.27
637.78	4354.52	0	0	0	0	0	0	0	0	0	4372.11
637.68	4264.79	0	0	0	0	0	0	0	0	0	4278.14
637.58	4322	0	0	0	0	0	0	0	0	0	4332.04
637.48	4355.37	0	0	0	0	0	0	0	0	0	4362.86
637.38	4316.29	0	0	0	0	0	0	0	0	0	4321.83
637.28	4172.2	0	0	0	0	0	0	0	0	0	4176.26
637.18	4164.16	0	0	0	0	0	0	0	0	0	4167.1
637.08	4142.63	0	0	0	0	0	0	0	0	0	4144.75
636.98	4196.27	0	0	0	0	0	0	0	0	0	4197.79
636.88	4184.58	0	0	0	0	0	0	0	0	0	4185.66
636.78	4091.44	0	0	0	0	0	0	0	0	0	4092.2
636.68	4144.89	0	0	0	0	0	0	0	0	0	4145.42
636.58	4229.93	0	0	0	0	0	0	0	0	0	4230.29
636.48	3952.6	0	0	0	0	0	0	0	0	0	3952.86
636.38	4006.68	0	0	0	0	0	0	0	0	0	4006.85
636.28	4126.64	0	0	0	0	0	0	0	0	0	4126.76
636.18	4001.42	0	0	0	0	0	0	0	0	0	4001.49
636.08	4008.68	0	0	0	0	0	0	0	0	0	4008.74
635.98	3917.91	0	0	0	0	0	0	0	0	0	3917.94
635.88	4107.47	0	0	0	0	0	0	0	0	0	4107.49
635.78	3933.54	0	0	0	0	0	0	0	0	0	3933.55
635.68	4003.8	0	0	0	0	0	0	0	0	0	4003.81
635.58	3978.47	0	0	0	0	0	0	0	0	0	3978.47
635.48	4045.64	0	0	0	0	0	0	0	0	0	4045.64
635.38	3910.24	0	0	0	0	0	0	0	0	0	3910.24
635.28	3925.53	0	0	0	0	0	0	0	0	0	3925.53
635.18	3979.02	0	0	0	0	0	0	0	0	0	3979.02
635.08	3769.79	0	0	0	0	0	0	0	0	0	3769.79
634.98	4034.63	0	0	0	0	0	0	0	0	0	4034.63
634.88	3724.46	0	0	0	0	0	0	0	0	0	3724.46
634.78	3953.68	0	0	0	0	0	0	0	0	0	3953.68
634.68	3970.61	0	0	0	0	0	0	0	0	0	3970.61
634.58	3862.39	0	0	0	0	0	0	0	0	0	3862.39
634.48	3846.35	0	0	0	0	0	0	0	0	0	3846.35
634.38	3879.61	0	0	0	0	0	0	0	0	0	3879.61
634.28	3842.47	0	0	0	0	0	0	0	0	0	3842.47
634.18	3667.78	0	0	0	0	0	0	0	0	0	3667.78
634.08	3842.08	0	0	0	0	0	0	0	0	0	3842.08
633.98	3690.41	0	0	0	0	0	0	0	0	0	3690.41
633.88	3725.03	0	0	0	0	0	0	0	0	0	3725.03
633.78	3887.15	0	0	0	0	0	0	0	0	0	3887.15
633.68	3831.46	0	0	0	0	0	0	0	0	0	3831.46
633.58	3797.91	0	0	0	0	0	0	0	0	0	3797.91
633.48	3934.69	0	0	0	0	0	0	0	0	0	3934.69
633.38	3807.05	0	0	0	0	0	0	0	0	0	3807.05
633.28	3886.65	0	0	0	0	0	0	0	0	0	3886.65
633.18	3817.84	0	0	0	0	0	0	0	0	0	3817.84
633.08	3764.76	0	0	0	0	0	0	0	0	0	3764.76
632.98	3661.17	0	0	0	0	0	0	0	0	0	3661.17
632.88	3689.71	0	0	0	0	0	0	0	0	0	3689.71
632.78	3744.45	0	0	0	0	0	0	0	0	0	3744.45
632.68	3705.1	0	0	0	0	0	0	0	0	0	3705.1
632.58	3783.99	0	0	0	0	0	0	0	0	0	3783.99
632.48	3699.32	0	0	0	0	0	0	0	0	0	3699.32
632.38	3838.14	0	0	0	0	0	0	0	0	0	3838.14
632.28	3649.67	0	0	0	0	0	0	0	0	0	3649.67
632.18	3703.67	0	0	0	0	0	0	0	0	0	3703.67
632.08	3795.14	0	0	0	0	0	0	0	0	0	3795.14
											--
											--
											--
											--
											--
											--
											--
											--
											--
											--
											--
											--
											--
											--
											--
											--
											--
											--
											--
											--
											--
											--
											--
											--
											--
											--
											--
											--
											--
											--
											--
											--
											--
											--
											--
											--
											--
											--
											--
											--
											--
											--
											--
											--
											--
											--
											--
											--
											--
											--
											--
											--
											--
											--
											--
											--
											--
											--
											--
											--
											--
											--
											--
											--
											--
											--
											--
											--
											--
											--
											--
											--
											--
											--
											--
											--
											--
											--
											--
											--
											--
											--
											--
											--
											--
											--
											--
											--
											--
											--
											--
											--
											--
											--
											--
											--
											--
											--
											--
											--
											--

## Sheet: Supplementary Fig. 11a
Ni 2p spectrum of Ni1Mn1-MOF-Se/NF after activation
Binding energy (eV)	Intensity (a.u.)	Intensity (a.u.)	Intensity (a.u.)	Intensity (a.u.)	Intensity (a.u.)	Intensity (a.u.)	Intensity (a.u.)	Intensity (a.u.)	Intensity (a.u.)
888.08	43949.6	44459.7	43949.6	43957	43963.4	43989.7	43965.7	43979.1	44352.8
887.98	43794	44470.8	43949.6	43957	43963.6	43990	43965.9	43979.6	44362.7
887.88	43532.1	44482.8	43950.3	43957.8	43964.3	43991	43966.9	43980.7	44373.6
887.78	43808	44496.6	43952.2	43959.7	43966.3	43993.2	43969	43983.1	44386.1
887.68	43273.5	44509.5	43952.8	43960.4	43967.1	43994.2	43969.9	43984.2	44397.9
887.58	44222.6	44525.3	43955.9	43963.5	43970.2	43997.6	43973.2	43987.8	44412.4
887.48	44583.8	44537.3	43954.7	43962.4	43969.1	43996.7	43972.2	43987.1	44423.2
887.38	44382.3	44548.2	43951.9	43959.6	43966.4	43994.2	43969.6	43984.8	44432.9
887.28	44249.3	44560.6	43949.9	43957.7	43964.5	43992.6	43968	43983.4	44444
887.18	44122.7	44574.2	43948.6	43956.4	43963.3	43991.6	43966.9	43982.6	44456.2
887.08	44005.6	44588.9	43947.8	43955.7	43962.6	43991.2	43966.4	43982.4	44469.7
886.98	44466.6	44604.9	43947.5	43955.5	43962.4	43991.2	43966.4	43982.8	44484.3
886.88	43366.3	44619.5	43945.2	43953.2	43960.2	43989.2	43964.3	43981	44497.5
886.78	44081.6	44639.8	43947.8	43955.8	43962.9	43992.2	43967.2	43984.2	44516.3
886.68	44647.8	44657.7	43947.2	43955.3	43962.4	43992	43966.9	43984.3	44532.8
886.58	43627.7	44673.9	43944	43952.2	43959.3	43989.2	43964.1	43981.8	44547.5
886.48	44012.8	44695.6	43945.5	43953.7	43960.9	43991	43965.8	43983.9	44567.7
886.38	44412.1	44716.5	43945.2	43953.4	43960.7	43991.1	43965.8	43984.3	44587.1
886.28	43937.6	44736.7	43943.1	43951.4	43958.7	43989.3	43964.1	43982.9	44605.7
886.18	44138	44760.2	43943.1	43951.4	43958.8	43989.7	43964.4	43983.6	44627.6
886.08	44317.9	44783.9	43942.2	43950.6	43958	43989.2	43963.9	43983.5	44649.7
885.98	44375.8	44808.1	43940.5	43949	43956.5	43987.9	43962.6	43982.6	44672.2
885.88	44814.4	44833.3	43938.6	43947.1	43954.6	43986.4	43960.9	43981.4	44695.7
885.78	44214.2	44858	43934.6	43943.2	43950.8	43982.8	43957.4	43978.2	44718.7
885.68	44441.2	44886.9	43933.3	43942	43949.6	43982	43956.5	43977.8	44745.8
885.58	44647.3	44916.4	43931.1	43939.8	43947.5	43980.1	43954.6	43976.4	44773.5
885.48	45365.7	44946.8	43927.8	43936.6	43944.3	43977.3	43951.8	43974	44801.9
885.38	44664.3	44975.6	43921.4	43930.2	43938	43971.2	43945.7	43968.5	44828.8
885.28	44836.7	45009.6	43918	43926.9	43934.8	43968.3	43942.8	43966.1	44860.8
885.18	44063.9	45044.8	43913.9	43922.8	43930.8	43964.6	43939.1	43962.9	44894.1
885.08	44370.8	45085.6	43913.2	43922.2	43930.2	43964.4	43938.8	43963.2	44932.8
884.98	45111.7	45127.4	43911.2	43920.2	43928.3	43962.8	43937.2	43962.1	44972.5
884.88	44754.7	45168.2	43905.7	43914.9	43923	43957.8	43932.3	43957.8	45011.2
884.78	45339.2	45213.2	43901.9	43911.1	43919.3	43954.5	43928.9	43955.1	45053.9
884.68	45011.6	45258.2	43895.4	43904.7	43912.9	43948.4	43923	43949.7	45096.7
884.58	45625	45307.5	43890.4	43899.7	43908	43943.9	43918.4	43945.8	45143.7
884.48	45675.1	45357	43882.6	43892	43900.3	43936.6	43911.2	43939.2	45190.8
884.38	45601	45409.3	43874.5	43884	43892.4	43929	43903.6	43932.4	45240.7
884.28	45128.9	45465.1	43866.8	43876.3	43884.8	43921.7	43896.4	43925.8	45294
884.18	45543.6	45526.5	43861.1	43870.7	43879.2	43916.5	43891.3	43921.5	45352.8
884.08	45675.1	45589.4	43853.5	43863.2	43871.8	43909.4	43884.3	43915.2	45413
883.98	45287.7	45655.4	43845.3	43855	43863.7	43901.7	43876.7	43908.4	45476.3
883.88	45782.2	45726.8	43838.8	43848.6	43857.4	43895.8	43870.8	43903.4	45544.9
883.78	46547.8	45799.8	43830.1	43839.9	43848.8	43887.5	43862.7	43896.2	45615.1
883.68	46404.8	45873.5	43817.8	43827.8	43836.7	43875.8	43851.1	43885.5	45685.8
883.58	46516.6	45951.8	43806.2	43816.2	43825.2	43864.7	43840.1	43875.4	45761.1
883.48	46317.3	46033.9	43794	43804	43813.1	43853	43828.6	43864.9	45840.1
883.38	46005.2	46121	43782.6	43792.8	43801.9	43842.2	43817.9	43855.2	45924
883.28	47118	46213.9	43772.6	43782.8	43792	43832.8	43808.7	43847	46013.6
883.18	46670.8	46306.3	43757.5	43767.8	43777.1	43818.3	43794.4	43833.8	46102.6
883.08	47325.1	46405	43744.4	43754.8	43764.1	43805.8	43782	43822.6	46197.8
882.98	47122.5	46505.3	43728.3	43738.7	43748.2	43790.2	43766.7	43808.5	46294.4
882.88	47005.8	46610.7	43713	43723.5	43733	43775.5	43752.3	43795.2	46396.2
882.78	46789.4	46721	43698.2	43708.8	43718.4	43761.3	43738.3	43782.6	46502.6
882.68	47137.5	46836.6	43684.3	43694.9	43704.6	43748	43725.3	43770.9	46614.2
882.58	47481.3	46954.6	43668.7	43679.5	43689.2	43733.1	43710.7	43757.7	46728.1
882.48	47222.1	47074.9	43651.6	43662.4	43672.2	43716.5	43694.4	43742.9	46844.2
882.38	47526.1	47199.9	43635.5	43646.4	43656.3	43701.1	43679.3	43729.4	46964.8
882.28	48219.9	47326.7	43618	43629	43638.9	43684.2	43662.8	43714.5	47087.1
882.18	47886.1	47453.2	43597.2	43608.3	43618.4	43664.1	43643.2	43696.5	47208.9
882.08	48419.4	47583.3	43577.9	43589.1	43599.2	43645.5	43624.9	43680	47334.1
881.98	47936.5	47712.6	43556.1	43567.4	43577.6	43624.4	43604.3	43661.2	47458.4
881.88	47778.7	47844.8	43536.4	43547.8	43558.1	43605.3	43585.7	43644.6	47585.4
881.78	48063.3	47977.7	43517.3	43528.7	43539.1	43586.9	43567.8	43628.7	47712.8
881.68	48246.3	48108.2	43496.8	43508.4	43518.9	43567.2	43548.6	43611.6	47837.8
881.58	48259.5	48235.7	43475.4	43487.1	43497.7	43546.5	43528.5	43593.8	47959.4
881.48	48508	48359.7	43453.9	43465.6	43476.3	43525.7	43508.4	43575.9	48077.3
881.38	48482.9	48477.7	43431.2	43442.9	43453.7	43503.7	43487	43557.1	48189.1
881.28	48223.7	48589.7	43408.4	43420.3	43431.2	43481.7	43465.7	43538.4	48294.5
881.18	48677.3	48695.1	43386.7	43398.7	43409.7	43460.8	43445.6	43520.9	48393.1
881.08	48770.9	48789.2	43362.9	43375	43386	43437.7	43423.3	43501.6	48480.1
880.98	48363.3	48872.2	43338.6	43350.7	43361.9	43414.1	43400.6	43481.9	48555.7
880.88	49028.8	48944.8	43315.9	43328.2	43339.4	43392.3	43379.7	43464.3	48620.5
880.78	49048.8	49000.8	43290.2	43302.6	43313.9	43367.4	43355.8	43443.7	48668.4
880.68	48483.4	49042	43264.3	43276.8	43288.2	43342.3	43331.7	43423.3	48701.1
880.58	48794.7	49069.9	43240.8	43253.3	43264.9	43319.6	43310.2	43405.5	48720.2
880.48	48675.5	49080	43215.8	43228.4	43240.1	43295.5	43287.2	43386.6	48721.1
880.38	48570.1	49073.8	43191.2	43204	43215.7	43271.8	43264.7	43368.4	48705.1
880.28	48681.2	49051	43167	43179.8	43191.7	43248.4	43242.7	43350.9	48672.2
880.18	48657.5	49010.9	43142.1	43155.1	43167.1	43224.5	43220.2	43333.3	48621.4
880.08	48846.3	48954.6	43117.3	43130.4	43142.5	43200.6	43197.8	43316	48553.8
879.98	48357.4	48881.8	43091.5	43104.7	43116.9	43175.7	43174.5	43298.2	48469.3
879.88	48478.3	48796.8	43067.8	43081.1	43093.4	43152.9	43153.4	43283	48371.8
879.78	48596.6	48698.1	43043.4	43056.9	43069.3	43129.5	43131.9	43267.7	48260
879.68	48522.4	48586.9	43018.4	43032	43044.5	43105.5	43109.8	43252.3	48135
879.58	48388.3	48465.9	42993.6	43007.3	43020	43081.7	43088.1	43237.8	47999.3
879.48	48186.2	48336.7	42969.3	42983.1	42995.9	43058.4	43067	43224.4	47854.7
879.38	48706.3	48201.5	42945.9	42959.8	42972.7	43035.9	43046.9	43212.6	47703
879.28	48299.8	48058.4	42919.9	42933.9	42947	43011	43024.5	43199.1	47542.5
879.18	47709.6	47913.2	42895.7	42909.8	42923	42987.8	43004.1	43188.2	47378.8
879.08	47983.7	47768.3	42874	42888.3	42901.6	42967.2	42986.3	43180.9	47214.1
878.98	48045.5	47620.9	42851	42865.4	42878.8	42945.3	42967.5	43173.3	47045.6
878.88	48022.4	47473.6	42827.6	42842.1	42855.7	42923.1	42948.5	43166.6	46875.7
878.78	47637.7	47327.7	42804.2	42818.9	42832.6	42900.8	42929.8	43161.2	46705.6
878.68	47338.5	47185.8	42782.5	42797.2	42811.1	42880.2	42913	43158.9	46537.8
878.58	47377.3	47048.9	42762	42776.8	42790.8	42860.8	42897.7	43159.7	46372.7
878.48	46619.9	46916	42741.2	42756.2	42770.3	42841.2	42882.5	43162.2	46209.4
878.38	46922.6	46791.7	42723.7	42738.9	42753.1	42825	42870.9	43170.2	46052.2
878.28	46689	46672.1	42704.8	42720.1	42734.5	42807.3	42858.3	43179.3	45896.7
878.18	46711.2	46560.2	42686.9	42702.3	42716.8	42790.7	42847	43192.3	45745.5
878.08	47038.6	46455.8	42668.8	42684.3	42699	42773.8	42836	43208.5	45597.9
877.98	46942.7	46358.2	42649.1	42664.8	42679.6	42755.5	42824	43226.9	45452.8
877.88	47006.6	46270	42629.7	42645.6	42660.6	42737.5	42812.8	43250.2	45312.2
877.78	46696.9	46191.4	42610	42626	42641.2	42719.1	42801.8	43278	45175.5
877.68	46173.6	46124.8	42591.6	42607.8	42623.1	42702.1	42792.7	43313	45044.3
877.58	46252.5	46072.1	42575.5	42591.8	42607.2	42687.4	42786.6	43356.7	44919.9
877.48	46627.4	46031.5	42558.9	42575.4	42591	42672.2	42780.8	43407.5	44799.4
877.38	46699.9	46002.8	42540.6	42557.2	42573	42655.4	42774	43464.8	44681.5
877.28	46348.7	45988.2	42521.9	42538.7	42554.6	42638.2	42767.8	43531	44567.4
877.18	46394.4	45990.7	42504.7	42521.6	42537.7	42622.4	42764.1	43609.1	44459.1
877.08	46442.5	46009.7	42487.2	42504.2	42520.5	42606.5	42761.2	43698.3	44354.7
876.98	46139.9	46046.2	42469.3	42486.6	42503	42590.3	42759.4	43799.7	44253.9
876.88	45946.8	46102.8	42452.8	42470.2	42486.8	42575.3	42760.1	43915.8	44158.5
876.78	46499.1	46180	42437.1	42454.7	42471.5	42561.2	42763.3	44047.2	44067.6
876.68	46822.8	46275.5	42418.8	42436.5	42453.5	42544.6	42765.6	44191.2	43977.9
876.58	46608.4	46390.8	42399	42416.9	42434.1	42526.5	42768.4	44349.5	43890.2
876.48	46728	46528.9	42380	42398.1	42415.5	42509.3	42774.4	44524.8	43806.8
876.38	47152.8	46688.1	42360.4	42378.7	42396.2	42491.5	42782.4	44715.2	43726.2
876.28	47043.9	46866.7	42338.8	42357.3	42375.1	42471.8	42791.3	44918.8	43646.7
876.18	46862.5	47065.8	42317.7	42336.3	42354.2	42452.4	42804.2	45136.2	43570.6
876.08	47156.7	47283.1	42297.2	42316	42334.2	42433.9	42822	45364.9	43498.2
875.98	46924.3	47513.1	42275.3	42294.3	42312.7	42413.9	42843.3	45598.5	43427.1
875.88	48033.7	47752.7	42254.4	42273.6	42292.1	42395	42871.4	45833	43359.6
875.78	47636.1	47988.8	42228.4	42247.8	42266.5	42371	42901.5	46054.4	43289.5
875.68	47925.5	48219.9	42204	42223.6	42242.6	42348.7	42942	46259.7	43223.4
875.58	47832.7	48432.8	42178.2	42198	42217.2	42325	42991.5	46434.1	43158.2
875.48	48406.6	48620	42152.8	42172.8	42192.2	42301.7	43054.2	46567.6	43095.4
875.38	48168.2	48769.8	42124.6	42144.8	42164.5	42275.8	43129.5	46646.5	43031.9
875.28	48810.6	48881.2	42097.4	42117.8	42137.7	42250.8	43224.3	46666.4	42971.3
875.18	48941	48950	42067.2	42087.8	42107.9	42222.9	43338.2	46619.7	42909.4
875.08	49056.1	48983.4	42036.2	42057.1	42077.4	42194.3	43477.3	46510.1	42848.5
874.98	48765.2	48991.7	42004.6	42025.7	42046.3	42165.1	43645.8	46343.4	42788.5
874.88	49142.5	48990.2	41974.2	41995.5	42016.3	42137.1	43849.7	46131.4	42731.2
874.78	49187.4	48991.5	41941.9	41963.4	41984.5	42107.4	44090	45882.4	42673.4
874.68	49256.8	49012.4	41909.3	41931	41952.4	42077.3	44372	45609.6	42616.6
874.58	50527.1	49065.8	41876.2	41898.2	41919.8	42046.9	44697.7	45323.8	42560.6
874.48	50114.2	49156.1	41837.3	41859.4	41881.3	42010.6	45062.7	45028.4	42499.8
874.38	49288.2	49295.2	41800	41822.4	41844.6	41976.1	45471.8	44738.4	42441.8
874.28	49791.9	49483.1	41766.3	41788.9	41811.4	41945.2	45919.9	44460.6	42388.4
874.18	49781.7	49702.9	41730.1	41753.1	41775.8	41912	46386.9	44192.4	42333.5
874.08	50152.2	49935	41693.9	41717.1	41740.1	41878.7	46850.6	43938.6	42279.4
873.98	49857.4	50144	41655.8	41679.2	41702.5	41843.7	47274.8	43698.5	42224.2
873.88	50026	50288.9	41618.9	41642.6	41666.2	41809.8	47617.8	43475.7	42171
873.78	49530.2	50321.5	41581	41605	41628.9	41775.2	47831.8	43268	42117.7
873.68	49525.1	50208.3	41545.2	41569.5	41593.7	41742.7	47883.8	43077.8	42067
873.58	49187.4	49932.9	41509.3	41533.8	41558.3	41710.1	47757.9	42902.3	42016.9
873.48	48795.9	49509.4	41474.7	41499.5	41524.4	41678.9	47469.3	42742.1	41968.7
873.38	49222	48973.8	41441.8	41466.8	41492	41649.5	47055	42596.5	41922.7
873.28	49391.5	48367.3	41406.7	41432.1	41457.6	41618.1	46557.2	42460.8	41875.2
873.18	48336.2	47733.7	41370.8	41396.4	41422.3	41585.9	46020.7	42334.9	41827.2
873.08	47664.8	47112.8	41339.4	41365.4	41391.6	41558.3	45486.7	42223.6	41784.4
872.98	46674.5	46525.2	41310.9	41337.2	41363.7	41533.7	44976.5	42123.8	41744.8
872.88	47264.9	45986.2	41286.8	41313.3	41340.3	41513.6	44506.5	42036.3	41710
872.78	45840.1	45494.6	41259.8	41286.7	41314	41490.8	44076.4	41953	41672.8
872.68	46014.2	45060.7	41239.2	41266.4	41294.1	41474.4	43697.4	41882.1	41642.4
872.58	45253.4	44676.3	41217.7	41245.3	41273.3	41457.3	43362.1	41815.7	41611.3
872.48	44694.7	44342	41199.6	41227.4	41255.9	41443.6	43071.7	41757.3	41584
872.38	44715.9	44053.2	41183.8	41212	41240.9	41432.4	42822.1	41705.4	41559.4
872.28	44154	43802.5	41167.9	41196.5	41225.7	41421.3	42606.6	41657	41535
872.18	43038.1	43587.6	41154.5	41183.4	41213.1	41412.7	42423.4	41614.2	41513.3
872.08	43430	43406.9	41146	41175.3	41205.3	41409.2	42271.2	41579.1	41496.8
871.98	43050.9	43249.1	41135.7	41165.3	41195.9	41404.1	42139.1	41544.5	41478.8
871.88	42254.8	43114.1	41127.1	41157.1	41188.1	41400.7	42027.2	41513.7	41462.7
871.78	42481.5	43000.2	41122	41152.4	41183.8	41401.1	41934.2	41488.2	41450.4
871.68	42349.5	42900	41115.9	41146.7	41178.5	41400.6	41852.9	41463.4	41437.3
871.58	42545.5	42812.7	41110.3	41141.5	41173.9	41400.8	41782.7	41440.5	41425
871.48	42013.9	42734.9	41103.9	41135.4	41168.3	41400.3	41720.1	41418.1	41412
871.38	41298.1	42668.1	41099.8	41131.8	41165.1	41402.4	41667.1	41399.1	41401.5
871.28	40740.7	42611.8	41098.9	41131.3	41165.1	41407.8	41623.1	41384.4	41394.4
871.18	41075.4	42564.2	41100.5	41133.3	41167.7	41415.9	41586.6	41373.1	41390.1
871.08	40747.9	42520.7	41100.6	41133.8	41168.8	41422.8	41552.7	41361.2	41384.4
870.98	41220	42483.2	41102.2	41135.9	41171.3	41431.3	41523.8	41351.5	41380.3
870.88	40782.6	42447.8	41101.7	41135.8	41171.8	41437.9	41495.7	41340.4	41374.3
870.78	40391.8	42418	41103.1	41137.7	41174.3	41446.8	41472.3	41332	41370.4
870.68	40843.1	42393.3	41106.3	41141.4	41178.5	41457.6	41452.9	41325.9	41368.5
870.58	41184.9	42369.5	41107.5	41143	41180.8	41466.7	41433.4	41318.3	41364.7
870.48	40700.3	42346.9	41107.1	41143.2	41181.5	41474.5	41414.2	41309.7	41359.4
870.38	40652.4	42329	41109	41145.5	41184.5	41484.8	41398.8	41303.7	41356.5
870.28	40812.3	42313.6	41111	41148.1	41187.7	41495.6	41384.9	41298.4	41354
870.18	40748.3	42299.6	41112.4	41149.9	41190.2	41505.9	41371.6	41292.8	41350.8
870.08	40534.5	42287.8	41114	41152.1	41193.1	41516.9	41359.8	41287.9	41348.1
869.98	40890.7	42278.9	41116.6	41155.3	41196.9	41529.2	41349.9	41284.3	41346.5
869.88	40976.2	42270.1	41117.6	41156.8	41199.2	41540.3	41339.3	41279.4	41343.3
869.78	40583	42262.6	41118.3	41158	41201.1	41551.3	41329.2	41274.4	41340
869.68	40945.8	42258.5	41120.7	41161	41204.8	41564.5	41321.6	41271.5	41338.4
869.58	40428.2	42254.2	41121.5	41162.4	41207	41576.4	41313.1	41267.2	41335.4
869.48	40877.2	42253.7	41124.6	41166.1	41211.5	41591.2	41307.5	41265.5	41334.8
869.38	40751.3	42252.5	41125.7	41167.9	41214	41604.3	41300.5	41262.1	41332.3
869.28	41273.8	42253.3	41127.4	41170.2	41217.1	41618.5	41294.6	41259.4	41330.5
869.18	40780.2	42253.1	41126.7	41170.2	41218	41630.9	41286.8	41254.6	41326.3
869.08	40834.6	42256.4	41128.3	41172.4	41221.1	41646	41281.7	41252.2	41324.6
868.98	41254.4	42260.7	41129.6	41174.4	41223.9	41661.4	41276.8	41249.7	41322.6
868.88	41145.7	42264.4	41129.1	41174.5	41225	41675.5	41270.3	41245.5	41318.8
868.78	41016	42269.9	41129	41175.2	41226.6	41690.8	41264.7	41242	41315.6
868.68	41148	42277.2	41129.5	41176.4	41228.8	41707.3	41259.9	41239.2	41313.1
868.58	41980.2	42285.2	41129.4	41177	41230.4	41723.9	41254.9	41235.9	41310.1
868.48	41416.2	42290.8	41125.6	41174	41228.4	41737.5	41246.4	41229.1	41303.3
868.38	41436.7	42300.2	41124.3	41173.4	41228.9	41754.4	41240.7	41224.9	41299.2
868.28	41555.8	42310.8	41122.9	41172.8	41229.3	41772.1	41235.1	41220.7	41295
868.18	41725.2	42322.3	41120.9	41171.7	41229.3	41790.2	41229.2	41216.1	41290.3
868.08	41586.6	42334.5	41118.2	41169.8	41228.6	41808.5	41222.7	41210.8	41285
867.98	41335.2	42348.7	41116.1	41168.6	41228.5	41828.5	41217.1	41206.2	41280.3
867.88	41408.6	42365.7	41115.1	41168.4	41229.6	41850.8	41212.7	41202.8	41276.8
867.78	41452.8	42383.9	41113.8	41168	41230.4	41873.9	41208.1	41199.2	41273
867.68	41842.6	42403.6	41112.2	41167.4	41231.1	41898.2	41203.6	41195.5	41269.1
867.58	41372.3	42423.4	41108.9	41165.1	41230.1	41922.1	41197.3	41190.1	41263.4
867.48	41762.7	42447.2	41107.8	41164.9	41231.2	41949.7	41193.4	41186.9	41259.9
867.38	42648	42471.2	41104.8	41162.9	41230.7	41977.1	41187.8	41182	41254.7
867.28	41861.2	42493.3	41097.9	41157	41226.2	42002.4	41178.3	41173.2	41245.6
867.18	42202.3	42521.2	41094.4	41154.6	41225.3	42033.1	41172.4	41167.9	41240
867.08	42326.6	42550	41089.4	41150.7	41222.9	42064.4	41165.1	41161.2	41232.9
866.98	42202.3	42580.8	41083.9	41146.2	41220.1	42097.3	41157.4	41153.9	41225.2
866.88	42038	42614.8	41078.8	41142.3	41217.8	42133.2	41150.2	41147.2	41218.2
866.78	42476.8	42652.5	41074.5	41139.2	41216.4	42172.4	41143.9	41141.3	41211.9
866.68	42867.6	42691.4	41068.2	41134.1	41213	42212.5	41135.6	41133.5	41203.7
866.58	42565	42731.8	41060.1	41127.2	41208	42253.8	41125.7	41123.9	41193.7
866.48	42411.9	42777.1	41053.3	41121.7	41204.3	42299.8	41117.1	41115.7	41185
866.38	42351	42826.8	41047.2	41116.9	41201.5	42349.9	41109.3	41108.2	41177.1
866.28	42304	42880.9	41041.3	41112.4	41199	42404	41101.7	41101.1	41169.4
866.18	42806.2	42939.5	41035.7	41108.1	41196.8	42462.3	41094.5	41094.1	41162
866.08	42676.4	43000.4	41027.7	41101.5	41192.4	42522.7	41085	41084.9	41152.3
865.98	42811.4	43066.8	41020.3	41095.6	41188.6	42588.3	41076.1	41076.2	41143.2
865.88	43218.1	43137.7	41012.2	41089	41184.4	42658.1	41066.6	41067	41133.5
865.78	43422.7	43212.2	41002.3	41080.7	41178.4	42731.2	41055.3	41055.9	41122
865.68	43673.9	43291.7	40991.4	41071.4	41171.6	42808.9	41043.1	41043.9	41109.5
865.58	43266.5	43376	40979.3	41060.9	41163.8	42891.3	41029.8	41030.8	41095.9
865.48	43555.3	43468.7	40969	41052.4	41157.9	42981.6	41018.3	41019.4	41084
865.38	43515.1	43566.8	40957.3	41042.5	41150.8	43077.1	41005.5	41006.8	41070.9
865.28	43591.6	43672.1	40945.8	41032.8	41144	43179.4	40992.8	40994.3	41057.9
865.18	43939.4	43784.5	40933.9	41022.7	41136.9	43288.5	40979.8	40981.4	41044.6
865.08	44429.7	43903	40920.4	41011.1	41128.5	43403.3	40965.2	40967	41029.6
864.98	44802.7	44027.3	40904.6	40997.3	41117.9	43523.7	40948.4	40950.3	41012.5
864.88	44355.5	44158	40887	40981.9	41105.8	43650.1	40929.9	40931.9	40993.6
864.78	45534.6	44299.3	40871.4	40968.4	41095.9	43786.7	40913.3	40915.4	40976.6
864.68	44736.2	44444	40850.4	40949.6	41080.8	43926.4	40891.4	40893.6	40954.3
864.58	45167.6	44601.1	40832.9	40934.4	41069.4	44078	40873	40875.3	40935.5
864.48	44610	44765.3	40813.4	40917.2	41056.2	44236.4	40852.6	40855	40914.8
864.38	44881.8	44941	40796.3	40902.6	41045.8	44405.8	40834.7	40837.2	40896.4
864.28	45873.7	45124.5	40777.9	40886.7	41034.2	44582.6	40815.5	40818.1	40876.8
864.18	45984.1	45312.5	40755	40866.4	41018.5	44763.5	40791.8	40794.4	40852.7
864.08	46057.8	45508.6	40731.4	40845.6	41002.4	44952	40767.5	40770.2	40828
863.98	46797.2	45712.7	40707.4	40824.4	40986.2	45148.1	40742.8	40745.5	40802.8
863.88	47060.3	45921.2	40680	40800	40966.9	45348	40714.6	40717.4	40774.3
863.78	46726.7	46135.5	40651.3	40774.3	40946.7	45553.2	40685.2	40688	40744.4
863.68	46539	46357.5	40623.9	40750.1	40928.2	45765.6	40657.2	40660.1	40716
863.58	46838.6	46585.2	40597.3	40726.7	40910.9	45983	40629.9	40632.8	40688.3
863.48	47501.8	46815.2	40569.2	40702.1	40892.5	46202.1	40601.2	40604.1	40659.1
863.38	47604.2	47043.7	40538	40674.4	40871.4	46419.2	40569.3	40572.3	40626.9
863.28	47889.8	47271.2	40506.2	40646.3	40850.2	46634.6	40536.9	40539.9	40594.1
863.18	47342	47494.8	40472.9	40616.9	40828.1	46845.3	40503.1	40506.1	40559.8
863.08	47811.2	47715.1	40442	40589.9	40808.9	47052	40471.6	40474.7	40527.9
862.98	47723.8	47924.6	40408.8	40560.9	40788	47247.1	40437.9	40441	40493.8
862.88	48029.5	48122.4	40375.9	40532.4	40767.9	47429.6	40404.4	40407.5	40459.9
862.78	48522.9	48303.2	40341.4	40502.4	40747	47594.3	40369.4	40372.6	40424.5
862.68	48298.1	48462.8	40304.6	40470.3	40724.4	47736.8	40332.1	40335.2	40386.7
862.58	47952.2	48600.6	40268.6	40439.3	40703.3	47856.7	40295.6	40298.8	40349.8
862.48	48319	48714.3	40234	40409.9	40684.5	47951.2	40260.5	40263.7	40314.3
862.38	48391	48797.6	40197.6	40378.9	40664.8	48014.2	40223.7	40226.8	40277.1
862.28	48997	48849.5	40160.7	40347.7	40645.4	48044.7	40186.3	40189.5	40239.3
862.18	48764.9	48866.2	40120.9	40313.8	40624.2	48038.6	40146.1	40149.3	40198.7
862.08	48127.5	48850.7	40082	40281.1	40604.9	47998.9	40106.7	40109.9	40158.9
861.98	48215.8	48804.8	40045.7	40251.4	40589.5	47927.4	40070.1	40073.3	40121.9
861.88	47822.1	48726.4	40008.9	40221.5	40574.7	47821.7	40032.9	40036.1	40084.3
861.78	48260.2	48619.4	39973.8	40193.5	40562.9	47685.8	39997.3	40000.5	40048.3
861.68	48761	48482.5	39936.5	40163.8	40550.4	47518.1	39959.6	39962.8	40010.2
861.58	48096.3	48318.7	39896.7	40132	40537.1	47321.4	39919.5	39922.7	39969.7
861.48	47471.1	48136.5	39859.8	40103.4	40528.3	47104.1	39882.2	39885.4	39932
861.38	47703.9	47939.6	39825.5	40078	40524	46869.9	39847.6	39850.8	39897
861.28	48000.4	47728	39790.1	40051.8	40520.6	46618.3	39811.7	39814.9	39860.8
861.18	47000.2	47505	39753.1	40024.7	40518.1	46352.5	39774.4	39777.6	39823.1
861.08	47548.1	47280.3	39720.5	40002.5	40522.3	46082	39741.5	39744.6	39789.8
860.98	47544.2	47050.2	39685.2	39978.2	40526.8	45802.5	39705.9	39709.1	39753.8
860.88	47160.4	46820.6	39649.8	39954.5	40534.2	45519.8	39670.2	39673.3	39717.7
860.78	46650	46595.9	39616	39933.1	40546.7	45237.8	39636.1	39639.2	39683.2
860.68	47421	46379.2	39584.3	39914.5	40565.2	44959	39604.1	39607.2	39650.9
860.58	46221.8	46167.3	39549.1	39893.2	40584.6	44679.8	39568.5	39571.6	39614.9
860.48	46880.4	45971	39519	39877.9	40614.2	44410.2	39538.1	39541.3	39584.2
860.38	45730.4	45784.2	39485.9	39860.6	40646.4	44143.4	39504.7	39507.8	39550.5
860.28	45614.3	45616.5	39457.7	39849.3	40690.2	43888.3	39476.3	39479.4	39521.7
860.18	45471.2	45465.1	39430	39839.6	40741.7	43640.8	39448.3	39451.4	39493.4
860.08	45523.4	45331.9	39402.8	39831.6	40802	43402	39420.9	39423.9	39465.6
859.98	45452.5	45217.6	39375.3	39824.7	40871.6	43171	39393	39396.1	39437.4
859.88	45846.7	45124.4	39347.9	39819.5	40952.2	42948.8	39365.4	39368.5	39409.4
859.78	45134.6	45051.9	39318.6	39814	41043.3	42733.4	39335.9	39338.9	39379.6
859.68	45479.6	45007	39292.4	39813.4	41151.3	42529.7	39309.5	39312.5	39352.8
859.58	45024.1	44986.7	39264.6	39813.1	41273.3	42333.1	39281.4	39284.4	39324.4
859.48	45235	44996.8	39238.7	39816.9	41414.9	42146.9	39255.2	39258.2	39297.9
859.38	45435.3	45036.1	39211.7	39822.2	41574.9	41968.1	39228	39230.9	39270.3
859.28	45907	45107.1	39183.6	39829.1	41755.5	41796.4	39199.7	39202.7	39241.8
859.18	46071.6	45210.6	39153.4	39836.8	41957.9	41630.4	39169.2	39172.2	39210.9
859.08	45953.1	45350.4	39122.2	39847.1	42185.2	41471.2	39137.9	39140.8	39179.3
858.98	46157.3	45530.1	39091.4	39861.5	42441.3	41319.7	39106.9	39109.8	39148
858.88	46032.8	45750.2	39059.6	39879.2	42726.5	41174.4	39074.9	39077.8	39115.7
858.78	46235.3	46014.6	39028.2	39902.3	43044.1	41036.2	39043.3	39046.2	39083.7
858.68	46304.1	46323.9	38995.8	39929.9	43394.6	40903.4	39010.6	39013.5	39050.8
858.58	46658.3	46680	38962.9	39963.6	43779.2	40776.3	38977.5	38980.4	39017.4
858.48	47505.6	47083.2	38928.2	40003.1	44197.5	40653.3	38942.7	38945.5	38982.2
858.38	47628.9	47531.3	38889.6	40047.6	44646.2	40531.9	38903.9	38906.7	38943.1
858.28	48049.4	48027.3	38850.3	40101.9	45127.1	40414.9	38864.3	38867.2	38903.3
858.18	48097.6	48568.5	38808.8	40166.8	45635.5	40300.7	38822.7	38825.5	38861.4
858.08	48682.4	49152.1	38767	40246.3	46166.8	40190.7	38780.7	38783.5	38819.1
857.98	49539.2	49770.8	38722.4	40341.5	46710.3	40082.2	38735.9	38738.7	38774
857.88	50283.5	50413.9	38673.7	40454.8	47252.1	39973.7	38687	38689.8	38724.9
857.78	50558.1	51070.5	38621.4	40591.1	47776.9	39865.4	38634.6	38637.3	38672.1
857.68	51181.3	51728.5	38567.6	40758.4	48267.2	39759.1	38580.7	38583.4	38618
857.58	51287.7	52368.4	38510.8	40960.9	48697.9	39653	38523.7	38526.4	38560.7
857.48	52258.5	52975.8	38453.3	41208.4	49047.2	39549.2	38466	38468.7	38502.8
857.38	53644.7	53529.7	38391.2	41504.4	49287.1	39443.6	38403.7	38406.4	38440.2
857.28	53507.8	54017.3	38322.5	41855.4	49396.6	39334.1	38334.9	38337.5	38371.1
857.18	54084.1	54441.7	38254.1	42277	49370.2	39227.3	38266.4	38269	38302.3
857.08	54999.1	54803.9	38182.8	42773.4	49201.6	39119.9	38194.9	38197.6	38230.6
856.98	55756.3	55116.9	38107.1	43351	48896	39010.1	38119.1	38121.7	38154.5
856.88	56304.6	55401.5	38027.6	44015	48469.9	38898.5	38039.5	38042.1	38074.6
856.78	56447	55682.1	37945.3	44768.6	47945.8	38785.9	37957	37959.6	37991.9
856.68	56903.9	55981.5	37862	45610.6	47349.2	38673.9	37873.6	37876.1	37908.2
856.58	57149.7	56309.6	37776.3	46526.2	46703.8	38561	37787.7	37790.2	37822.1
856.48	57900.1	56664.5	37689.1	47492.3	46031.6	38448.1	37700.3	37702.9	37734.5
856.38	57374.3	57018.6	37598.1	48462.6	45349.5	38332.7	37609.2	37611.7	37643.1
856.28	57419.9	57328.2	37509	49379.2	44677.2	38220.4	37520	37522.5	37553.7
856.18	57390.4	57517.7	37419.3	50156.3	44022.7	38108.7	37430.3	37432.7	37463.7
856.08	57747	57501.2	37329.4	50699.8	43394.5	37997.8	37340.2	37342.7	37373.4
855.98	56239.2	57199.8	37237.5	50926.7	42794.8	37885.9	37248.2	37250.6	37281.1
855.88	55586.6	56578.9	37151.9	50799	42235.7	37781.2	37162.5	37164.9	37195.2
855.78	55487.5	55642	37068.9	50319.5	41714.1	37680	37079.4	37081.8	37111.8
855.68	54040.4	54442.1	36986	49541.3	41227.4	37579.7	36996.3	36998.7	37028.6
855.58	52907.1	53072.6	36909.2	48558.2	40781.6	37486.2	36919.4	36921.8	36951.4
855.48	52137.2	51622	36837.2	47460.4	40373.3	37398.2	36847.2	36849.6	36879.1
855.38	50505.5	50168.5	36768.3	46327.3	39999.8	37314.1	36778.2	36780.6	36809.8
855.28	49158.7	48772.2	36706.4	45221.3	39662.8	37237.6	36716.3	36718.6	36747.7
855.18	48452.8	47467.4	36650.3	44179.2	39358.7	37167.4	36660.1	36662.4	36691.3
855.08	46707.8	46272.5	36597.2	43221	39082.9	37100.8	36606.9	36609.2	36637.8
854.98	46116.3	45198.4	36551.7	42360.2	38837.6	37042.2	36561.2	36563.6	36592
854.88	45106.6	44241	36508.6	41594.8	38615.6	36986.7	36518.1	36520.4	36548.6
854.78	44118.8	43396.8	36469.9	40923.3	38416.7	36935.9	36479.3	36481.5	36509.6
854.68	43617	42657.3	36435.5	40339.4	38238.8	36889.9	36444.7	36447	36474.8
854.58	41791	42012	36403.1	39834.2	38078.1	36846.4	36412.3	36414.5	36442.2
854.48	41163.4	41456.2	36378.9	39404.8	37938.6	36811.4	36387.9	36390.2	36417.6
854.38	40437.4	40975.1	36357.3	39038.1	37813.6	36779.5	36366.3	36368.5	36395.8
854.28	40581.6	40559.3	36338.9	38725.9	37702.1	36751.1	36347.8	36350	36377.1
854.18	40395.2	40195.9	36319.8	38456.8	37598.8	36722.3	36328.6	36330.8	36357.7
854.08	39379.1	39878.6	36301.5	38225.4	37504.4	36694.7	36310.2	36312.4	36339.1
853.98	38785.8	39603.9	36287.6	38029.4	37421.3	36671.8	36296.2	36298.4	36324.9
853.88	39046.7	39364.1	36276.4	37861.7	37347.1	36651.8	36284.9	36287.1	36313.4
853.78	38808.3	39149.9	36263.9	37714	37277.1	36630.9	36272.4	36274.5	36300.7
853.68	38454.1	38959.2	36252.5	37584.8	37212.8	36611.3	36260.8	36262.9	36288.9
853.58	38059	38789.2	36242.6	37471.7	37154.2	36593.5	36250.8	36252.9	36278.8
853.48	38835.9	38637	36234.4	37372.4	37101.2	36577.7	36242.6	36244.7	36270.3
853.38	38063.1	38495.1	36222.7	37279.8	37048	36558.6	36230.8	36232.8	36258.3
853.28	38495.5	38368.4	36214.4	37199.2	37001.1	36543.2	36222.4	36224.5	36249.8
853.18	38577.9	38249.8	36204.1	37123.9	36955	36526	36212.1	36214.1	36239.3
853.08	37837.7	38139.9	36193.4	37054.5	36910.9	36508.6	36201.3	36203.3	36228.3
852.98	37571.1	38041	36186	36993.8	36872.2	36494.6	36193.8	36195.8	36220.7
852.88	36956.6	37950.3	36179.8	36939.1	36836.8	36482.1	36187.5	36189.5	36214.2
852.78	37873.7	37868.6	36176.3	36891.3	36805.9	36472.5	36183.9	36185.9	36210.4
852.68	37771.8	37788.2	36168.6	36843.1	36772.4	36458.9	36176.2	36178.2	36202.6
852.58	37084.6	37713.3	36161.4	36798.6	36741	36445.9	36168.9	36170.9	36195.1
852.48	37044	37646.1	36157.2	36760.1	36714	36436.1	36164.7	36166.7	36190.7
852.38	37344.8	37583.1	36153.3	36724.5	36688.5	36426.7	36160.6	36162.6	36186.5
852.28	36477.5	37522.5	36147.9	36689.9	36662.9	36416	36155.2	36157.1	36180.9
852.18	36466.9	37469.2	36146.4	36661.3	36642.2	36409.4	36153.6	36155.6	36179.2
852.08	36645.7	37419.1	36145	36634.7	36622.6	36403	36152.1	36154.1	36177.5
851.98	36906.2	37371	36142.7	36609.1	36603.2	36395.8	36149.8	36151.7	36175
851.88	36367.3	37324.4	36139.3	36583.9	36583.4	36387.7	36146.3	36148.2	36171.3
851.78	35686.4	37282.7	36138.2	36562.6	36566.9	36382.1	36145.2	36147.1	36170.1
851.68	36472.4	37246.3	36140.3	36545.6	36554.3	36379.6	36147.2	36149.1	36171.9
851.58	36683.1	37208.4	36138.8	36526.4	36538.9	36373.8	36145.6	36147.5	36170.2
851.48	36516.4	37171.5	36136.3	36507.4	36523.1	36367.1	36143.1	36145	36167.5
851.38	36373.8	37137.2	36134.6	36490.1	36508.8	36361.3	36141.3	36143.2	36165.6
851.28	36143.5	37105.1	36133.6	36474.4	36495.7	36356.2	36140.2	36142	36164.3
851.18	36138.1	37075.6	36133.5	36460.6	36484.2	36352.2	36140.1	36141.9	36164.1
851.08	35934.5	37047.6	36133.5	36447.6	36473.2	36348.4	36140	36141.8	36163.8
850.98	36220.9	37021.8	36134.4	36436.3	36463.7	36345.6	36140.9	36142.7	36164.5
850.88	36506.5	36996	36134	36424.4	36453.3	36341.6	36140.4	36142.2	36163.9
850.78	36087	36970.1	36132.3	36411.9	36442.1	36336.4	36138.7	36140.5	36162.1
850.68	35687.8	36947.1	36132.5	36401.8	36433.2	36333.2	36138.8	36140.6	36162.1
850.58	36139.2	36927	36134.5	36394.1	36426.5	36331.8	36140.8	36142.5	36163.9
850.48	35492.2	36905.9	36134.5	36384.9	36418.1	36328.5	36140.7	36142.4	36163.6
850.38	36317.3	36888.6	36137.4	36379.1	36413	36328.2	36143.6	36145.3	36166.3
850.28	36322.5	36868.4	36136.6	36370	36404.6	36324.3	36142.7	36144.4	36165.3
850.18	35696.5	36848.9	36135.7	36361.3	36396.4	36320.4	36141.8	36143.5	36164.3
850.08	35631.7	36833.1	36137.7	36355.8	36391.3	36319.4	36143.7	36145.4	36166.1
849.98	36140	36818.3	36140	36350.9	36386.8	36318.8	36145.9	36147.6	36168.2

## Sheet: Supplementary Fig. 11b
Mn 2p spectrum of Ni1Mn1-MOF-Se after activation
Binding energy (eV)	Intensity (a.u.)	Intensity (a.u.)	Intensity (a.u.)	Intensity (a.u.)	Intensity (a.u.)	Intensity (a.u.)	Intensity (a.u.)	Intensity (a.u.)	Intensity (a.u.)
658.08	19151.1	19097.7	19097.7	19097.7	19097.7	19097.7	19099.1	19097.7	19099.1
657.98	18874.4	19097.5	19097.5	19097.5	19097.5	19097.5	19099.3	19097.5	19099.3
657.88	19027.9	19097.2	19097.2	19097.2	19097.2	19097.2	19099.6	19097.2	19099.6
657.78	19060.6	19096.4	19096.4	19096.4	19096.4	19096.4	19099.7	19096.4	19099.7
657.68	19370.3	19096	19096	19096	19096	19096	19100.4	19096	19100.4
657.58	18974.6	19091.8	19091.8	19091.8	19091.8	19091.8	19097.6	19091.8	19097.6
657.48	19139.2	19088.6	19088.6	19088.6	19088.6	19088.6	19096.2	19088.6	19096.2
657.38	18971.2	19084.3	19084.3	19084.3	19084.3	19084.3	19094.2	19084.3	19094.2
657.28	19071.3	19084	19084	19084	19084	19084	19096.8	19084	19096.8
657.18	18894.2	19083.7	19083.7	19083.7	19083.7	19083.7	19099.9	19083.7	19099.9
657.08	19152.6	19083.4	19083.4	19083.4	19083.4	19083.4	19104	19083.4	19104
656.98	19043	19079.8	19079.8	19079.8	19079.8	19079.8	19105.6	19079.8	19105.6
656.88	19299.2	19067.7	19067.7	19067.7	19067.7	19067.7	19099.9	19067.7	19099.9
656.78	19310.8	19046.7	19046.7	19046.7	19046.7	19046.7	19086.3	19046.7	19086.3
656.68	19121.9	19018.3	19018.3	19018.3	19018.3	19018.3	19066.8	19018.3	19066.8
656.58	19286.5	18994.2	18994.2	18994.2	18994.2	18994.2	19052.9	18994.2	19052.9
656.48	18789.1	18974.2	18974.2	18974.2	18974.2	18974.3	19044.6	18974.2	19044.7
656.38	19065.6	18960.9	18960.9	18960.9	18960.9	18961	19044.5	18960.9	19044.7
656.28	19016.8	18959.1	18959.1	18959.1	18959.2	18959.3	19057.5	18959.1	19057.7
656.18	18700.7	18959.1	18959.1	18959.1	18959.2	18959.4	19073.6	18959.1	19074
656.08	19223.4	18959	18959	18959	18959.2	18959.6	19090.8	18959	19091.6
655.98	19006	18958.8	18958.8	18958.8	18959	18959.8	19108.9	18958.8	19110.2
655.88	19288.4	18958.4	18958.4	18958.4	18958.8	18960.2	19127.4	18958.4	19129.6
655.78	19365	18957.7	18957.7	18957.7	18958.4	18960.9	19145.8	18957.7	19149.6
655.68	19154.7	18957.3	18957.3	18957.3	18958.3	18962.4	19163.9	18957.3	19170.1
655.58	18968	18956.7	18956.7	18956.7	18958.2	18965.1	19180.9	18956.7	19190.8
655.48	19121	18956.2	18956.2	18956.2	18958.4	18969.5	19196.4	18956.2	19211.9
655.38	19207.4	18955.8	18955.8	18955.8	18959.1	18976.4	19209.6	18955.8	19233.6
655.28	19167.2	18955.2	18955.2	18955.3	18960	18986.6	19219.9	18955.2	19256
655.18	19359.6	18954.6	18954.6	18954.6	18961.5	19001.3	19226.6	18954.6	19280.2
655.08	19267.7	18953.9	18953.9	18953.9	18963.7	19021.8	19229.6	18953.9	19307.3
654.98	19215	18953.2	18953.2	18953.2	18966.9	19049.7	19228.7	18953.2	19339
654.88	19138.9	18952.3	18952.3	18952.3	18971.4	19086.4	19223.8	18952.3	19377
654.78	19531.9	18951.5	18951.5	18951.5	18977.7	19133.3	19215.1	18951.5	19423.2
654.68	19362.5	18950.4	18950.4	18950.4	18986.1	19190.8	19203	18950.4	19479.1
654.58	19712.5	18949.1	18949.1	18949.1	18997	19258.8	19187.8	18949.1	19545.4
654.48	19613.6	18947.5	18947.5	18947.6	19011.1	19335.5	19170.1	18947.5	19621.8
654.38	19766.8	18945.8	18945.8	18945.9	19029.3	19418	19150.7	18945.8	19706.4
654.28	19721.2	18943.8	18943.8	18943.9	19052	19501	19130	18943.8	19795.4
654.18	20020.2	18941.8	18941.8	18942	19080.4	19578.2	19109	18941.8	19884
654.08	19664	18939.6	18939.6	18939.7	19114.9	19642	19087.9	18939.6	19965.7
653.98	20160.4	18937.3	18937.3	18937.5	19156.3	19685.5	19067.4	18937.3	20034.6
653.88	19808	18934.9	18934.9	18935.1	19204.8	19703.2	19047.7	18934.9	20086.2
653.78	20048.3	18932.3	18932.3	18932.6	19260.5	19692.8	19029.1	18932.3	20118.2
653.68	20281.1	18929.5	18929.5	18929.8	19323.1	19655	19011.7	18929.5	20131.3
653.58	20176.6	18926.8	18926.8	18927.2	19392.1	19594.5	18995.9	18926.8	20129.4
653.48	19882.6	18924.1	18924.1	18924.6	19465.8	19517.6	18981.7	18924.1	20117.5
653.38	19761.5	18921.5	18921.5	18922.1	19542.4	19431.7	18969.1	18921.5	20100.8
653.28	19784.8	18919.1	18919.1	18919.9	19619.1	19344	18958	18919.1	20083.7
653.18	19981.3	18916.7	18916.7	18917.7	19692.6	19260.2	18948.2	18916.7	20068.5
653.08	20024	18914.3	18914.3	18915.5	19759.2	19184.3	18939.6	18914.3	20055.5
652.98	19921.3	18912	18912	18913.4	19815.3	19118.4	18932.1	18912	20043.3
652.88	19777.1	18909.5	18909.5	18911.2	19857.4	19063.5	18925.4	18909.5	20028.9
652.78	19878	18907.1	18907.1	18909.1	19882.8	19019.1	18919.5	18907.1	20009.3
652.68	19979.9	18904.7	18904.7	18907.2	19889.9	18984.3	18914.4	18904.7	19981.7
652.58	19772.5	18902.4	18902.4	18905.4	19878	18957.7	18909.8	18902.4	19943.7
652.48	19877.4	18900.1	18900.1	18903.7	19847.5	18937.7	18905.8	18900.1	19894.3
652.38	19754.2	18897.9	18897.9	18902.2	19800.6	18922.8	18902.2	18897.9	19834.1
652.28	19655	18895.8	18895.8	18900.9	19739.9	18912	18899	18895.8	19764.4
652.18	19767.9	18893.7	18893.7	18899.8	19668.7	18904.1	18896.1	18893.7	19687.5
652.08	19650.6	18891.9	18891.9	18899.2	19591	18898.4	18893.7	18891.9	19606.4
651.98	19350.8	18890.3	18890.3	18898.9	19510.2	18894.3	18891.6	18890.3	19524
651.88	19331.5	18888.8	18888.8	18899	19429.6	18891.2	18889.8	18888.8	19443.1
651.78	19423.2	18887.4	18887.5	18899.4	19351.9	18888.8	18888.1	18887.4	19365.9
651.68	19552.5	18886.1	18886.2	18900.2	19279	18886.9	18886.6	18886.1	19294.3
651.58	19452.3	18884.9	18884.9	18901.4	19212.4	18885.3	18885.2	18884.9	19229.7
651.48	19287.6	18883.7	18883.7	18903	19152.9	18883.9	18883.9	18883.7	19172.7
651.38	19227	18882.6	18882.6	18905.1	19101	18882.7	18882.8	18882.6	19123.8
651.28	19085.4	18881.9	18881.9	18908.1	19056.7	18881.9	18882	18881.9	19083.1
651.18	18854.4	18881.3	18881.4	18911.8	19019.5	18881.4	18881.4	18881.3	19050.1
651.08	19059	18880.9	18881	18916.2	18988.8	18880.9	18881	18880.9	19024.2
650.98	19024.8	18880.8	18880.8	18921.6	18964	18880.8	18880.8	18880.8	19004.9
650.88	18655.5	18880.8	18880.8	18927.8	18944.2	18880.8	18880.8	18880.8	18991.3
650.78	18882.7	18880.5	18880.6	18934.7	18928.3	18880.5	18880.6	18880.5	18982.5
650.68	19208.8	18880.5	18880.6	18942.6	18916.1	18880.5	18880.5	18880.5	18978.3
650.58	18687.5	18880.5	18880.6	18951.5	18906.7	18880.5	18880.5	18880.5	18977.8
650.48	18968.1	18880.3	18880.5	18961.3	18899.4	18880.3	18880.3	18880.3	18980.6
650.38	19130	18880.1	18880.4	18972.3	18893.8	18880.1	18880.1	18880.1	18986.3
650.28	18992	18879.9	18880.3	18984.6	18889.7	18879.9	18879.9	18879.9	18994.7
650.18	19048.5	18879.6	18880	18998.1	18886.5	18879.6	18879.6	18879.6	19005.4
650.08	19203.8	18879.3	18879.8	19013.1	18884.1	18879.3	18879.3	18879.3	19018.3
649.98	19001.8	18879	18879.6	19029.6	18882.3	18879	18879	18879	19033.5
649.88	19171.2	18878.6	18879.4	19047.7	18880.8	18878.6	18878.6	18878.6	19050.7
649.78	19095	18878.2	18879.2	19067.5	18879.7	18878.2	18878.2	18878.2	19070
649.68	19185.1	18877.8	18879	19089.3	18878.8	18877.8	18877.8	18877.8	19091.5
649.58	19081.2	18877.5	18879	19112.9	18878.1	18877.5	18877.5	18877.5	19115.1
649.48	18919	18877	18878.8	19138.4	18877.4	18877	18877	18877	19140.6
649.38	19673.8	18876.4	18878.7	19165.8	18876.7	18876.4	18876.4	18876.4	19168.3
649.28	19312.8	18875.8	18878.6	19195.2	18876	18875.8	18875.8	18875.8	19198.2
649.18	19238	18875.2	18878.6	19226.7	18875.3	18875.2	18875.2	18875.2	19230.2
649.08	19385.7	18874.3	18878.5	19260	18874.4	18874.3	18874.3	18874.3	19264.3
648.98	19481.4	18873.6	18878.7	19295.4	18873.6	18873.5	18873.5	18873.5	19300.6
648.88	19411.5	18872.6	18878.9	19332.5	18872.6	18872.6	18872.6	18872.6	19338.8
648.78	19916.4	18871.5	18879.1	19371.4	18871.5	18871.5	18871.5	18871.5	19379
648.68	19742.9	18870.4	18879.5	19411.9	18870.4	18870.4	18870.4	18870.4	19421.1
648.58	19508.3	18869.2	18880.2	19453.9	18869.2	18869.1	18869.1	18869.1	19464.9
648.48	19766.4	18867.8	18881	19497	18867.8	18867.8	18867.8	18867.8	19510.3
648.38	19804.6	18866.5	18882.3	19541.2	18866.5	18866.5	18866.5	18866.5	19557.1
648.28	19896	18865.2	18884	19586.2	18865.1	18865.1	18865.1	18865.1	19605.1
648.18	19763.9	18863.7	18886.1	19631.5	18863.7	18863.7	18863.7	18863.7	19654
648.08	19935.1	18862.3	18888.9	19676.8	18862.2	18862.2	18862.2	18862.2	19703.5
647.98	19661.1	18860.8	18892.3	19721.7	18860.7	18860.7	18860.7	18860.7	19753.4
647.88	20013.3	18859.2	18896.4	19765.7	18859.1	18859.1	18859.1	18859.1	19803.1
647.78	20051.6	18857.7	18901.4	19808.5	18857.6	18857.6	18857.6	18857.6	19852.5
647.68	19794.5	18856.2	18907.4	19849.5	18856	18856	18856	18856	19901.1
647.58	19965.5	18854.5	18914.4	19888.2	18854.3	18854.3	18854.3	18854.3	19948.6
647.48	20032.9	18852.9	18922.6	19924.1	18852.5	18852.5	18852.5	18852.5	19994.5
647.38	20227.6	18851.2	18932.2	19956.8	18850.8	18850.8	18850.8	18850.8	20038.6
647.28	20094.2	18849.5	18943.2	19985.9	18848.9	18848.9	18848.9	18848.9	20080.7
647.18	19989.7	18847.6	18955.9	20010.7	18847	18847	18847	18847	20120.3
647.08	20387.7	18845.7	18970.3	20031	18844.9	18844.9	18844.9	18844.9	20157.2
646.98	20491.9	18843.9	18986.8	20046.5	18842.8	18842.8	18842.8	18842.8	20191.6
646.88	20102.5	18842.1	19005.4	20057	18840.6	18840.6	18840.6	18840.6	20223.2
646.78	20362.7	18840.2	19026.3	20062.1	18838.4	18838.4	18838.4	18838.4	20251.9
646.68	20436.4	18838.3	19049.7	20062	18836	18836	18836	18836	20278
646.58	20588	18836.6	19075.9	20056.4	18833.7	18833.7	18833.7	18833.7	20301.6
646.48	20473.4	18834.8	19104.8	20045.5	18831.1	18831.1	18831.1	18831.1	20322.8
646.38	20672.5	18833.2	19136.7	20029.3	18828.6	18828.6	18828.6	18828.6	20342
646.28	20499.9	18831.8	19171.8	20008.1	18826	18826	18826	18826	20359.7
646.18	20534.5	18830.7	19210.2	19982.3	18823.4	18823.4	18823.4	18823.4	20376.3
646.08	20373.4	18829.8	19251.8	19952.1	18820.8	18820.8	18820.8	18820.8	20392.1
645.98	20798.1	18829.4	19297	19918	18818.3	18818.3	18818.3	18818.3	20407.9
645.88	20239.6	18829.5	19345.6	19880.3	18815.7	18815.7	18815.7	18815.7	20423.9
645.78	20604.3	18830.1	19397.5	19839.6	18813.2	18813.2	18813.2	18813.2	20440.7
645.68	20398	18831.4	19452.5	19796.2	18810.7	18810.7	18810.7	18810.7	20458.8
645.58	20478.6	18833.5	19510.8	19750.8	18808.3	18808.3	18808.3	18808.3	20478.6
645.48	20395.3	18836.5	19571.7	19703.7	18805.8	18805.8	18805.8	18805.8	20500.4
645.38	20439.7	18840.6	19635.1	19655.4	18803.3	18803.3	18803.3	18803.3	20524.5
645.28	20543.7	18845.8	19700.5	19606.4	18800.8	18800.8	18800.8	18800.8	20551.1
645.18	20576.9	18852.4	19767.4	19557	18798.2	18798.2	18798.2	18798.2	20580.5
645.08	20655.6	18860.5	19835.2	19507.6	18795.5	18795.5	18795.5	18795.5	20612.4
644.98	20747.6	18870.5	19903.4	19458.7	18792.7	18792.7	18792.7	18792.7	20647.1
644.88	20541.1	18882.7	19971.3	19410.6	18790	18790	18790	18790	20684.5
644.78	20401.3	18897.3	20038.1	19363.7	18787.4	18787.4	18787.4	18787.4	20724.4
644.68	20513.6	18914.8	20103.1	19318.1	18784.7	18784.7	18784.7	18784.7	20766.5
644.58	20545.1	18935.4	20165.3	19274.2	18782.1	18782.1	18782.1	18782.1	20810.6
644.48	20593.2	18959.3	20223.8	19231.8	18779.4	18779.4	18779.4	18779.4	20856.2
644.38	20927.3	18987	20277.7	19191.3	18776.5	18776.5	18776.5	18776.5	20902.9
644.28	20767	19018.9	20326.2	19152.6	18773.6	18773.6	18773.6	18773.6	20950.4
644.18	20734.2	19055.4	20368.5	19115.8	18770.6	18770.6	18770.6	18770.6	20998.5
644.08	20878.8	19096.9	20403.8	19081	18767.5	18767.5	18767.5	18767.5	21046.7
643.98	20974.3	19143.9	20431.5	19048.1	18764.3	18764.3	18764.3	18764.3	21095
643.88	21190.5	19196.7	20451.2	19017.2	18760.9	18760.9	18760.9	18760.9	21143.1
643.78	21184.9	19255.7	20462.3	18988.1	18757.5	18757.5	18757.5	18757.5	21191.1
643.68	21129.2	19321.3	20464.6	18961	18753.9	18753.9	18753.9	18753.9	21239
643.58	21113.3	19393.8	20458.1	18935.6	18750.3	18750.3	18750.3	18750.3	21287
643.48	21314.1	19473.6	20442.9	18912	18746.6	18746.6	18746.6	18746.6	21335.2
643.38	21307	19560.7	20419.1	18890.1	18742.9	18742.9	18742.9	18742.9	21384.1
643.28	21262.4	19655.1	20387	18869.8	18739.1	18739.1	18739.1	18739.1	21433.8
643.18	21564.4	19756.8	20347	18850.7	18735	18735	18735	18735	21484.5
643.08	21854.3	19865.4	20299.9	18832.9	18730.8	18730.8	18730.8	18730.8	21536.7
642.98	21755.5	19980.7	20246.1	18816.3	18726.4	18726.4	18726.4	18726.4	21590.4
642.88	21966.4	20102.1	20186.5	18800.8	18721.8	18721.8	18721.8	18721.8	21645.9
642.78	21925.6	20228.9	20122	18786.3	18717.1	18717.1	18717.1	18717.1	21703.1
642.68	21846.4	20360.3	20053.6	18772.8	18712.3	18712.3	18712.3	18712.3	21762.1
642.58	21959.3	20495.2	19982.1	18760.3	18707.6	18707.6	18707.6	18707.6	21822.5
642.48	21736.6	20632.1	19908.4	18748.6	18702.8	18702.8	18702.8	18702.8	21883.5
642.38	22160.5	20769.5	19833.2	18737.6	18697.9	18697.9	18697.9	18697.9	21944.5
642.28	22261.3	20905.6	19757.3	18727.2	18692.9	18692.9	18692.9	18692.9	22004.4
642.18	22116.8	21038.5	19681.5	18717.4	18687.8	18687.8	18687.8	18687.8	22061.9
642.08	22246.9	21166.3	19606.3	18708	18682.5	18682.5	18682.5	18682.5	22115.6
641.98	22148	21286.9	19532.6	18699.2	18677.4	18677.4	18677.4	18677.4	22164.1
641.88	21961.8	21398.3	19460.7	18690.9	18672.1	18672.1	18672.1	18672.1	22205.7
641.78	22452.1	21498.3	19391.1	18682.8	18666.8	18666.8	18666.8	18666.8	22238.6
641.68	22485.5	21585.1	19324	18675	18661.4	18661.4	18661.4	18661.4	22261.3
641.58	22410.1	21656.8	19259.9	18667.5	18656	18656	18656	18656	22272.3
641.48	22162.8	21712.1	19199	18660.4	18650.6	18650.6	18650.6	18650.6	22270.3
641.38	21760.6	21749.7	19141.4	18653.5	18645.2	18645.2	18645.2	18645.2	22254.1
641.28	22409.3	21768.7	19087.2	18646.9	18639.9	18639.9	18639.9	18639.9	22223
641.18	22189.4	21768.6	19036.4	18640.5	18634.7	18634.7	18634.7	18634.7	22176.3
641.08	22432.9	21749.1	18988.9	18634.2	18629.3	18629.3	18629.3	18629.3	22113.7
640.98	22487.6	21710.6	18944.6	18627.8	18623.7	18623.7	18623.7	18623.7	22035.6
640.88	22216.1	21653.9	18903.6	18621.7	18618.3	18618.3	18618.3	18618.3	21942.6
640.78	22081.7	21580	18865.6	18615.7	18612.8	18612.8	18612.8	18612.8	21835.7
640.68	22139.4	21490.4	18830.8	18609.9	18607.5	18607.5	18607.5	18607.5	21716.1
640.58	21905.8	21386.9	18799.1	18604.5	18602.5	18602.5	18602.5	18602.5	21585.5
640.48	21542.5	21271.2	18770.2	18599.3	18597.7	18597.7	18597.7	18597.7	21445.4
640.38	21550.5	21145.4	18743.9	18594.3	18593	18593	18593	18593	21297.7
640.28	21568.8	21011.6	18720.2	18589.7	18588.6	18588.6	18588.6	18588.6	21144.3
640.18	21132.8	20871.9	18699	18585.4	18584.5	18584.5	18584.5	18584.5	20987.3
640.08	20827.8	20728.4	18679.9	18581.5	18580.7	18580.7	18580.7	18580.7	20828.4
639.98	20618.3	20583.1	18663	18577.9	18577.3	18577.3	18577.3	18577.3	20669.5
639.88	20283.5	20437.9	18648.1	18574.8	18574.3	18574.3	18574.3	18574.3	20512.3
639.78	20059.4	20294.4	18635	18572	18571.6	18571.6	18571.6	18571.6	20358.2
639.68	19987.4	20153.8	18623.6	18569.6	18569.3	18569.3	18569.3	18569.3	20208.5
639.58	19812.8	20017.6	18613.5	18567.5	18567.2	18567.2	18567.2	18567.2	20064.2
639.48	19670.6	19886.7	18604.8	18565.6	18565.4	18565.4	18565.4	18565.4	19926.4
639.38	19407.9	19762.1	18597.4	18564.1	18563.9	18563.9	18563.9	18563.9	19795.7
639.28	18953.3	19644.2	18590.9	18562.8	18562.6	18562.6	18562.6	18562.6	19672.6
639.18	19262.7	19533.4	18585.3	18561.6	18561.4	18561.4	18561.4	18561.4	19557.4
639.08	19442.4	19430.2	18580.6	18560.6	18560.5	18560.5	18560.5	18560.5	19450.4
638.98	18858.9	19334.5	18576.5	18559.7	18559.7	18559.7	18559.7	18559.7	19351.4
638.88	19180.9	19246.3	18572.9	18558.9	18558.8	18558.8	18558.8	18558.8	19260.4
638.78	18915.2	19165.4	18569.8	18558.1	18558	18558	18558	18558	19177.2
638.68	19006.8	19091.9	18567.2	18557.5	18557.4	18557.4	18557.4	18557.4	19101.7
638.58	18865.3	19025.3	18564.9	18556.9	18556.9	18556.9	18556.9	18556.9	19033.5
638.48	18680.9	18965.4	18563.1	18556.5	18556.4	18556.4	18556.4	18556.4	18972.1
638.38	18746.1	18911.7	18561.5	18556	18556	18556	18556	18556	18917.2
638.28	18989.2	18863.7	18560.1	18555.6	18555.6	18555.6	18555.6	18555.6	18868.3
638.18	18826.9	18821.2	18559	18555.3	18555.3	18555.3	18555.3	18555.3	18824.9
638.08	18526.6	18783.6	18558	18555	18555	18555	18555	18555	18786.6
637.98	18667.5	18750.5	18557.1	18554.6	18554.6	18554.6	18554.6	18554.6	18752.9
637.88	18550.4	0	0	0	0	0	0	0	18719.5
637.78	18201.7	0	0	0	0	0	0	0	18345.4
637.68	18359.2	0	0	0	0	0	0	0	18480.9
637.58	18207.8	0	0	0	0	0	0	0	18310.5
637.48	18240.2	0	0	0	0	0	0	0	18326.5
637.38	18189.5	0	0	0	0	0	0	0	18261.8
637.28	18322.4	0	0	0	0	0	0	0	18382.8
637.18	18366.2	0	0	0	0	0	0	0	18416.4
637.08	17910.6	0	0	0	0	0	0	0	17952.2
636.98	18033.5	0	0	0	0	0	0	0	18067.8
636.88	17860.5	0	0	0	0	0	0	0	17888.8
636.78	17772.1	0	0	0	0	0	0	0	17795.4
636.68	17685.5	0	0	0	0	0	0	0	17704.5
636.58	18062.3	0	0	0	0	0	0	0	18077.7
636.48	17944.1	0	0	0	0	0	0	0	17956.6
636.38	17430.7	0	0	0	0	0	0	0	17440.9
636.28	17750.6	0	0	0	0	0	0	0	17758.7
636.18	17577.3	0	0	0	0	0	0	0	17583.9
636.08	17561.5	0	0	0	0	0	0	0	17566.7
635.98	17426.3	0	0	0	0	0	0	0	17430.5
635.88	17302.8	0	0	0	0	0	0	0	17306.2
635.78	17283.4	0	0	0	0	0	0	0	17286.1
635.68	17497.2	0	0	0	0	0	0	0	17499.3
635.58	17262.7	0	0	0	0	0	0	0	17264.3
635.48	17037.2	0	0	0	0	0	0	0	17038.4
635.38	17253.7	0	0	0	0	0	0	0	17254.7
635.28	17248.3	0	0	0	0	0	0	0	17249.1
635.18	17130.2	0	0	0	0	0	0	0	17130.8
635.08	17278.1	0	0	0	0	0	0	0	17278.6
634.98	17012.9	0	0	0	0	0	0	0	17013.3
634.88	16918	0	0	0	0	0	0	0	16918.3
634.78	17138.2	0	0	0	0	0	0	0	17138.5
634.68	17067.5	0	0	0	0	0	0	0	17067.7
634.58	17129.8	0	0	0	0	0	0	0	17129.9
634.48	17066.8	0	0	0	0	0	0	0	17066.9
634.38	16840.1	0	0	0	0	0	0	0	16840.2
634.28	16851.3	0	0	0	0	0	0	0	16851.3
634.18	17107	0	0	0	0	0	0	0	17107
634.08	16915.5	0	0	0	0	0	0	0	16915.5
633.98	16621.6	0	0	0	0	0	0	0	16621.6
633.88	16854.6	0	0	0	0	0	0	0	16854.6
633.78	17032.1	0	0	0	0	0	0	0	17032.1
633.68	16824.9	0	0	0	0	0	0	0	16824.9
633.58	16887.8	0	0	0	0	0	0	0	16887.8
633.48	16597.9	0	0	0	0	0	0	0	16597.9
633.38	16720.4	0	0	0	0	0	0	0	16720.4
633.28	16757.4	0	0	0	0	0	0	0	16757.4
633.18	16896.8	0	0	0	0	0	0	0	16896.8
633.08	16564.2	0	0	0	0	0	0	0	16564.2
632.98	16547.5	0	0	0	0	0	0	0	16547.5
632.88	16527.1	0	0	0	0	0	0	0	16527.1
632.78	16610.1	0	0	0	0	0	0	0	16610.1
632.68	16723.2	0	0	0	0	0	0	0	16723.2
632.58	16710	0	0	0	0	0	0	0	16710
632.48	16538.3	0	0	0	0	0	0	0	16538.3
632.38	16685.3	0	0	0	0	0	0	0	16685.3
632.28	16756	0	0	0	0	0	0	0	16756
632.18	16854.4	0	0	0	0	0	0	0	16854.4
632.08	16756.2	0	0	0	0	0	0	0	16756.2

## Sheet: Supplementary Fig. 12
Mn K-edge EXAFS spectra
Ni1Mn1-MOF			Ni1Mn1-MOF-Se			MnO			Mn foil
R (Å)	FT |χ(R)|		R (Å)	FT |χ(R)|		R (Å)	FT |χ(R)|		R (Å)	FT |χ(R)|
0	0.20426		0	0.06203		0	0.10862		0	0.02665
0.03068	0.20366		0.03068	0.12571		0.03068	0.2056		0.03068	0.02779
0.06136	0.20243		0.06136	0.21992		0.06136	0.34741		0.06136	0.03062
0.09204	0.20201		0.09204	0.30414		0.09204	0.46215		0.09204	0.03392
0.12272	0.20411		0.12272	0.36866		0.12272	0.53016		0.12272	0.03657
0.1534	0.20977		0.1534	0.4079		0.1534	0.54215		0.1534	0.03778
0.18408	0.2187		0.18408	0.41855		0.18408	0.49617		0.18408	0.03713
0.21476	0.22918		0.21476	0.39942		0.21476	0.39771		0.21476	0.03451
0.24544	0.23871		0.24544	0.35148		0.24544	0.26147		0.24544	0.03023
0.27612	0.24486		0.27612	0.27788		0.27612	0.13154		0.27612	0.02519
0.3068	0.24594		0.3068	0.18398		0.3068	0.1735		0.3068	0.0214
0.33748	0.24168		0.33748	0.0795		0.33748	0.32407		0.33748	0.02181
0.36816	0.23375		0.36816	0.05819		0.36816	0.46165		0.36816	0.02712
0.39884	0.22627		0.39884	0.16407		0.39884	0.55644		0.39884	0.03491
0.42951	0.22555		0.42951	0.26633		0.42951	0.59395		0.42951	0.04284
0.46019	0.23782		0.46019	0.35047		0.46019	0.56776		0.46019	0.04935
0.49087	0.26528		0.49087	0.4083		0.49087	0.47941		0.49087	0.05335
0.52155	0.30476		0.52155	0.43356		0.52155	0.33987		0.52155	0.05401
0.55223	0.35002		0.55223	0.42208		0.55223	0.18062		0.55223	0.05078
0.58291	0.39447		0.58291	0.37233		0.58291	0.15701		0.58291	0.04333
0.61359	0.43233		0.61359	0.28642		0.61359	0.32417		0.61359	0.03167
0.64427	0.45924		0.64427	0.17547		0.64427	0.49876		0.64427	0.01645
0.67495	0.47263		0.67495	0.11249		0.67495	0.63213		0.67495	0.00853
0.70563	0.47249		0.70563	0.23282		0.70563	0.70214		0.70563	0.02827
0.73631	0.4626		0.73631	0.41664		0.73631	0.69611		0.73631	0.05235
0.76699	0.4522		0.76699	0.61197		0.76699	0.61077		0.76699	0.07742
0.79767	0.45683		0.79767	0.80195		0.79767	0.45435		0.79767	0.10198
0.82835	0.49435		0.82835	0.97436		0.82835	0.25814		0.82835	0.1246
0.85903	0.57516		0.85903	1.11941		0.85903	0.18988		0.85903	0.14387
0.88971	0.69692		0.88971	1.23058		0.88971	0.39846		0.88971	0.1585
0.92039	0.84986		0.92039	1.30634		0.92039	0.64256		0.92039	0.16738
0.95107	1.0231		0.95107	1.35248		0.95107	0.84183		0.95107	0.16963
0.98175	1.20715		0.98175	1.38491		0.98175	0.95844		0.98175	0.1648
1.01243	1.3943		1.01243	1.43133		1.01243	0.96575		1.01243	0.15292
1.04311	1.57868		1.04311	1.52759		1.04311	0.8487		1.04311	0.13491
1.07379	1.7564		1.07379	1.70551		1.07379	0.61151		1.07379	0.11341
1.10447	1.9258		1.10447	1.97856		1.10447	0.33395		1.10447	0.09518
1.13515	2.08759		1.13515	2.33898		1.13515	0.47649		1.13515	0.09382
1.16583	2.24487		1.16583	2.76581		1.16583	0.99866		1.16583	0.11959
1.1965	2.40279		1.1965	3.23336		1.1965	1.60347		1.1965	0.16695
1.22718	2.5678		1.22718	3.71552		1.22718	2.20883		1.22718	0.2278
1.25786	2.74646		1.25786	4.18735		1.25786	2.75716		1.25786	0.29797
1.28854	2.94406		1.28854	4.6258		1.28854	3.19739		1.28854	0.37553
1.31922	3.1633		1.31922	5.01012		1.31922	3.48721		1.31922	0.4594
1.3499	3.40349		1.3499	5.32251		1.3499	3.59844		1.3499	0.54876
1.38058	3.66036		1.38058	5.54855		1.38058	3.52428		1.38058	0.64265
1.41126	3.92646		1.41126	5.67784		1.41126	3.28996		1.41126	0.73974
1.44194	4.19196		1.44194	5.70433		1.44194	2.97112		1.44194	0.83819
1.47262	4.44561		1.47262	5.62665		1.47262	2.7195		1.47262	0.93548
1.5033	4.67566		1.5033	5.44822		1.5033	2.74786		1.5033	1.0284
1.53398	4.87066		1.53398	5.17719		1.53398	3.17555		1.53398	1.1131
1.56466	5.02013		1.56466	4.8262		1.56466	3.91077		1.56466	1.18518
1.59534	5.11513		1.59534	4.41201		1.59534	4.77826		1.59534	1.23987
1.62602	5.14867		1.62602	3.95498		1.62602	5.63111		1.62602	1.27233
1.6567	5.11597		1.6567	3.47846		1.6567	6.36267		1.6567	1.27787
1.68738	5.01474		1.68738	3.008		1.68738	6.89718		1.68738	1.25241
1.71806	4.84513		1.71806	2.57023		1.71806	7.18462		1.71806	1.19291
1.74874	4.6098		1.74874	2.19056		1.74874	7.1991		1.74874	1.09811
1.77942	4.31375		1.77942	1.88861		1.77942	6.93818		1.77942	0.96977
1.8101	3.9641		1.8101	1.67082		1.8101	6.42176		1.8101	0.81565
1.84078	3.56983		1.84078	1.52426		1.84078	5.68991		1.84078	0.6575
1.87146	3.14138		1.87146	1.419		1.87146	4.79973		1.87146	0.55085
1.90214	2.69031		1.90214	1.32001		1.90214	3.82184		1.90214	0.58717
1.93282	2.22891		1.93282	1.1987		1.93282	2.83814		1.93282	0.78676
1.9635	1.76989		1.9635	1.03794		1.9635	1.94645		1.9635	1.08484
1.99418	1.32636		1.99418	0.83176		1.99418	1.28723		1.99418	1.4314
2.02485	0.91279		2.02485	0.58388		2.02485	1.05676		2.02485	1.7995
2.05553	0.55063		2.05553	0.30975		2.05553	1.21845		2.05553	2.17166
2.08621	0.30376		2.08621	0.12884		2.08621	1.48092		2.08621	2.53399
2.11689	0.33125		2.11689	0.36387		2.11689	1.72364		2.11689	2.87429
2.14757	0.51328		2.14757	0.65725		2.14757	1.97481		2.14757	3.18162
2.17825	0.68615		2.17825	0.92871		2.17825	2.31202		2.17825	3.44632
2.20893	0.81656		2.20893	1.15719		2.20893	2.79301		2.20893	3.66016
2.23961	0.89933		2.23961	1.32749		2.23961	3.42237		2.23961	3.81663
2.27029	0.937		2.27029	1.42797		2.27029	4.16569		2.27029	3.91117
2.30097	0.93641		2.30097	1.45074		2.30097	4.97866		2.30097	3.9413
2.33165	0.90817		2.33165	1.39189		2.33165	5.82548		2.33165	3.90677
2.36233	0.86672		2.36233	1.25165		2.36233	6.68613		2.36233	3.80958
2.39301	0.83003		2.39301	1.03438		2.39301	7.55675		2.39301	3.65387
2.42369	0.81696		2.42369	0.74836		2.42369	8.44506		2.42369	3.44583
2.45437	0.84119		2.45437	0.40568		2.45437	9.36223		2.45437	3.19339
2.48505	0.9048		2.48505	0.04585		2.48505	10.3133		2.48505	2.90596
2.51573	0.99854		2.51573	0.39865		2.51573	11.2893		2.51573	2.59402
2.54641	1.10794		2.54641	0.81935		2.54641	12.2635		2.54641	2.26875
2.57709	1.21898		2.57709	1.23153		2.57709	13.1927		2.57709	1.94152
2.60777	1.32032		2.60777	1.617		2.60777	14.0226		2.60777	1.62349
2.63845	1.4037		2.63845	1.95946		2.63845	14.6952		2.63845	1.32516
2.66913	1.46364		2.66913	2.2448		2.66913	15.1562		2.66913	1.05586
2.69981	1.49719		2.69981	2.46176		2.69981	15.3618		2.69981	0.82323
2.73049	1.5037		2.73049	2.60236		2.73049	15.2833		2.73049	0.63231
2.76117	1.48478		2.76117	2.66231		2.76117	14.9112		2.76117	0.48416
2.79184	1.44419		2.79184	2.64116		2.79184	14.2553		2.79184	0.37404
2.82252	1.38793		2.82252	2.54235		2.82252	13.3452		2.82252	0.29113
2.8532	1.32407		2.8532	2.37314		2.8532	12.2273		2.8532	0.22267
2.88388	1.2625		2.88388	2.1445		2.88388	10.9618		2.88388	0.16306
2.91456	1.21395		2.91456	1.87112		2.91456	9.61727		2.91456	0.12966
2.94524	1.18809		2.94524	1.57201		2.94524	8.26583		2.94524	0.16144
2.97592	1.19088		2.97592	1.27234		2.97592	6.97606		2.97592	0.2462
3.0066	1.22253		3.0066	1.00804		3.0066	5.80575		3.0066	0.3516
3.03728	1.27752		3.03728	0.83103		3.03728	4.79345		3.03728	0.46153
3.06796	1.34672		3.06796	0.79114		3.06796	3.95016		3.06796	0.56674
3.09864	1.42001		3.09864	0.87713		3.09864	3.25545		3.09864	0.66079
3.12932	1.48813		3.12932	1.02211		3.12932	2.6635		3.12932	0.7394
3.16	1.54349		3.16	1.16921		3.16	2.12012		3.16	0.80075
3.19068	1.58044		3.19068	1.28748		3.19068	1.58177		3.19068	0.8459
3.22136	1.59522		3.22136	1.36213		3.22136	1.02688		3.22136	0.8793
3.25204	1.58574		3.25204	1.38728		3.25204	0.45782		3.25204	0.90881
3.28272	1.55145		3.28272	1.36253		3.28272	0.12864		3.28272	0.94501
3.3134	1.49313		3.3134	1.29116		3.3134	0.6518		3.3134	0.99894
3.34408	1.41268		3.34408	1.17908		3.34408	1.11887		3.34408	1.0788
3.37476	1.31294		3.37476	1.03402		3.37476	1.48746		3.37476	1.18721
3.40544	1.19747		3.40544	0.86489		3.40544	1.73031		3.40544	1.32071
3.43612	1.07033		3.43612	0.68112		3.43612	1.82932		3.43612	1.47152
3.4668	0.93589		3.4668	0.49217		3.4668	1.77731		3.4668	1.62981
3.49748	0.79859		3.49748	0.30745		3.49748	1.57989		3.49748	1.78539
3.52816	0.66276		3.52816	0.13861		3.52816	1.25958		3.52816	1.92879
3.55884	0.53246		3.55884	0.06728		3.55884	0.87497		3.55884	2.05174
3.58952	0.41131		3.58952	0.18069		3.58952	0.62512		3.58952	2.14747
3.62019	0.30245		3.62019	0.28993		3.62019	0.86785		3.62019	2.21089
3.65087	0.20851		3.65087	0.37582		3.65087	1.41646		3.65087	2.23865
3.68155	0.13193		3.68155	0.43719		3.68155	2.03247		3.68155	2.22918
3.71223	0.07615		3.71223	0.47556		3.71223	2.63435		3.71223	2.18265
3.74291	0.04851		3.74291	0.49382		3.74291	3.18134		3.74291	2.10086
3.77359	0.04911		3.77359	0.49575		3.77359	3.64761		3.77359	1.98711
3.80427	0.05547		3.80427	0.48538		3.80427	4.01747		3.80427	1.84601
3.83495	0.05499		3.83495	0.46661		3.83495	4.28444		3.83495	1.68321
3.86563	0.04588		3.86563	0.44261		3.86563	4.45064		3.86563	1.50518
3.89631	0.02961		3.89631	0.41561		3.89631	4.52609		3.89631	1.31893
3.92699	0.01177		3.92699	0.38675		3.92699	4.52729		3.92699	1.13176
3.95767	0.02409		3.95767	0.35637		3.95767	4.47524		3.95767	0.95105
3.98835	0.05074		3.98835	0.32459		3.98835	4.39255		3.98835	0.78402
4.01903	0.07825		4.01903	0.29196		4.01903	4.30009		4.01903	0.63752
4.04971	0.10448		4.04971	0.26031		4.04971	4.21345		4.04971	0.51744
4.08039	0.12837		4.08039	0.23327		4.08039	4.14047		4.08039	0.42735
4.11107	0.14943		4.11107	0.21614		4.11107	4.08072		4.11107	0.36619
4.14175	0.16764		4.14175	0.21372		4.14175	4.02746		4.14175	0.32662
4.17243	0.18342		4.17243	0.22655		4.17243	3.97135		4.17243	0.29723
4.20311	0.19747		4.20311	0.24988		4.20311	3.90482		4.20311	0.26721
4.23379	0.21059		4.23379	0.27677		4.23379	3.82579		4.23379	0.2295
4.26447	0.22359		4.26447	0.301		4.26447	3.74019		4.26447	0.18117
4.29515	0.23706		4.29515	0.31789		4.29515	3.66277		4.29515	0.12371
4.32583	0.25133		4.32583	0.3243		4.32583	3.61562		4.32583	0.07068
4.35651	0.26649		4.35651	0.31847		4.35651	3.62354		4.35651	0.08337
4.38719	0.28247		4.38719	0.29991		4.38719	3.70665		4.38719	0.15921
4.41786	0.29915		4.41786	0.26944		4.41786	3.87303		4.41786	0.25057
4.44854	0.31646		4.44854	0.22941		4.44854	4.11554		4.44854	0.34637
4.47922	0.33439		4.47922	0.1845		4.47922	4.41477		4.47922	0.44242
4.5099	0.35303		4.5099	0.14408		4.5099	4.74516		4.5099	0.53598
4.54058	0.37242		4.54058	0.12578		4.54058	5.08079		4.54058	0.62491
4.57126	0.39251		4.57126	0.14401		4.57126	5.39908		4.57126	0.70748
4.60194	0.41304		4.60194	0.18758		4.60194	5.6826		4.60194	0.78226
4.63262	0.43346		4.63262	0.23885		4.63262	5.91965		4.63262	0.84803
4.6633	0.45297		4.6633	0.28785		4.6633	6.10413		4.6633	0.9037
4.69398	0.47054		4.69398	0.32933		4.69398	6.23503		4.69398	0.94832
4.72466	0.485		4.72466	0.36024		4.72466	6.31552		4.72466	0.98101
4.75534	0.49513		4.75534	0.37893		4.75534	6.35179		4.75534	1.00099
4.78602	0.49978		4.78602	0.38474		4.78602	6.35178		4.78602	1.00761
4.8167	0.49796		4.8167	0.37792		4.8167	6.32364		4.8167	1.00045
4.84738	0.48892		4.84738	0.35949		4.84738	6.27445		4.84738	0.9793
4.87806	0.47223		4.87806	0.33113		4.87806	6.20906		4.87806	0.94431
4.90874	0.44778		4.90874	0.29507		4.90874	6.12934		4.90874	0.89598
4.93942	0.41581		4.93942	0.25392		4.93942	6.03407		4.93942	0.83526
4.9701	0.37692		4.9701	0.21057		4.9701	5.91917		4.9701	0.7635
5.00078	0.33203		5.00078	0.16805		5.00078	5.77841		5.00078	0.68246
5.03146	0.28232		5.03146	0.12946		5.03146	5.6043		5.03146	0.59428
5.06214	0.22922		5.06214	0.09802		5.06214	5.38899		5.06214	0.5014
5.09282	0.17432		5.09282	0.07702		5.09282	5.12507		5.09282	0.40646
5.1235	0.11927		5.1235	0.06864		5.1235	4.80631		5.1235	0.31223
5.15418	0.0658		5.15418	0.07187		5.15418	4.42828		5.15418	0.2215
5.18486	0.01582		5.18486	0.08394		5.18486	3.98892		5.18486	0.13708
5.21553	0.03072		5.21553	0.1038		5.21553	3.48928		5.21553	0.06247
5.24621	0.07036		5.24621	0.13183		5.24621	2.93474		5.24621	0.02348
5.27689	0.10311		5.27689	0.16812		5.27689	2.33774		5.27689	0.06668
5.30757	0.12809		5.30757	0.2118		5.30757	1.72621		5.30757	0.10724
5.33825	0.14482		5.33825	0.2612		5.33825	1.1769		5.33825	0.13557
5.36893	0.15314		5.36893	0.31418		5.36893	0.92739		5.36893	0.15121
5.39961	0.15323		5.39961	0.36842		5.39961	1.2275		5.39961	0.15495
5.43029	0.14562		5.43029	0.42157		5.43029	1.82428		5.43029	0.14855
5.46097	0.13114		5.46097	0.47139		5.46097	2.49301		5.46097	0.1351
5.49165	0.11106		5.49165	0.51592		5.49165	3.15425		5.49165	0.1197
5.52233	0.08727		5.52233	0.55349		5.52233	3.77066		5.52233	0.11047
5.55301	0.06324		5.55301	0.58287		5.55301	4.31791		5.55301	0.11627
5.58369	0.04743		5.58369	0.60328		5.58369	4.77789		5.58369	0.13906
5.61437	0.05313		5.61437	0.61441		5.61437	5.13715		5.61437	0.17315
5.64505	0.07627		5.64505	0.61649		5.64505	5.38656		5.64505	0.21211
5.67573	0.10473		5.67573	0.61019		5.67573	5.52134		5.67573	0.25149
5.70641	0.13307		5.70641	0.59667		5.70641	5.54105		5.70641	0.28842
5.73709	0.15891		5.73709	0.57751		5.73709	5.44943		5.73709	0.32101
5.76777	0.18089		5.76777	0.55457		5.76777	5.25406		5.76777	0.34807
5.79845	0.19817		5.79845	0.52996		5.79845	4.96586		5.79845	0.36892
5.82913	0.21021		5.82913	0.50582		5.82913	4.59846		5.82913	0.38335
5.85981	0.21675		5.85981	0.48409		5.85981	4.16745		5.85981	0.39151
5.89049	0.21778		5.89049	0.46628		5.89049	3.68968		5.89049	0.39384
5.92117	0.21353		5.92117	0.45319		5.92117	3.18252		5.92117	0.39102
5.95185	0.20446		5.95185	0.44475		5.95185	2.66339		5.95185	0.38387
5.98253	0.19123		5.98253	0.44012		5.98253	2.14967		5.98253	0.37328
6.0132	0.17477		6.0132	0.43784		6.0132	1.65949		6.0132	0.36013
6.04388	0.15633		6.04388	0.43622		6.04388	1.21497		6.04388	0.34526
6.07456	0.13754		6.07456	0.43361		6.07456	0.85227		6.07456	0.32936
6.10524	0.12068		6.10524	0.42858		6.10524	0.64285		6.10524	0.31299
6.13592	0.10868		6.13592	0.42009		6.13592	0.65592		6.13592	0.29654
6.1666	0.10454		6.1666	0.40748		6.1666	0.81718		6.1666	0.28027
6.19728	0.10957		6.19728	0.39048		6.19728	1.01135		6.19728	0.26432
6.22796	0.12238		6.22796	0.36917		6.22796	1.18541		6.22796	0.24875
6.25864	0.14016		6.25864	0.34394		6.25864	1.31974		6.25864	0.23357
6.28932	0.16038		6.28932	0.31547		6.28932	1.40672		6.28932	0.21879
6.32	0.18125		6.32	0.28465		6.32	1.44361		6.32	0.20444
6.35068	0.20166		6.35068	0.25257		6.35068	1.43032		6.35068	0.19059
6.38136	0.22091		6.38136	0.2205		6.38136	1.36872		6.38136	0.17732
6.41204	0.23857		6.41204	0.18989		6.41204	1.26253		6.41204	0.16477
6.44272	0.25437		6.44272	0.16229		6.44272	1.11743		6.44272	0.15311
6.4734	0.2681		6.4734	0.13929		6.4734	0.94146		6.4734	0.14251
6.50408	0.27965		6.50408	0.12219		6.50408	0.74605		6.50408	0.13317
6.53476	0.28888		6.53476	0.11142		6.53476	0.54914		6.53476	0.12524
6.56544	0.29565		6.56544	0.10606		6.56544	0.38648		6.56544	0.11883
6.59612	0.29982		6.59612	0.10402		6.59612	0.33084		6.59612	0.11395
6.6268	0.30123		6.6268	0.10301		6.6268	0.41388		6.6268	0.11051
6.65748	0.2997		6.65748	0.10131		6.65748	0.55404		6.65748	0.10835
6.68816	0.29507		6.68816	0.09813		6.68816	0.6907		6.68816	0.10732
6.71884	0.2872		6.71884	0.09368		6.71884	0.79939		6.71884	0.10732
6.74952	0.27602		6.74952	0.08926		6.74952	0.86937		6.74952	0.10848
6.7802	0.26152		6.7802	0.08716		6.7802	0.89628		6.7802	0.11116
6.81087	0.24376		6.81087	0.09009		6.81087	0.88024		6.81087	0.11595
6.84155	0.22296		6.84155	0.09971		6.84155	0.82548		6.84155	0.12353
6.87223	0.19945		6.87223	0.11562		6.87223	0.74066		6.87223	0.1345
6.90291	0.17376		6.90291	0.13603		6.90291	0.64036		6.90291	0.14913
6.93359	0.14666		6.93359	0.15885		6.93359	0.54814		6.93359	0.16729
6.96427	0.11934		6.96427	0.18227		6.96427	0.49858		6.96427	0.18849
6.99495	0.0938		6.99495	0.20483		6.99495	0.52248		6.99495	0.21198
7.02563	0.07372		7.02563	0.22543		7.02563	0.6169		7.02563	0.23684
7.05631	0.065		7.05631	0.24326		7.05631	0.75352		7.05631	0.26205
7.08699	0.07106		7.08699	0.25789		7.08699	0.90766		7.08699	0.2866
7.11767	0.08717		7.11767	0.26918		7.11767	1.06491		7.11767	0.30946
7.14835	0.10678		7.14835	0.27737		7.14835	1.21741		7.14835	0.32971
7.17903	0.12602		7.17903	0.28305		7.17903	1.36047		7.17903	0.34647
7.20971	0.14282		7.20971	0.28707		7.20971	1.49041		7.20971	0.35904
7.24039	0.15603		7.24039	0.29054		7.24039	1.60333		7.24039	0.36683
7.27107	0.16493		7.27107	0.29458		7.27107	1.6945		7.27107	0.36944
7.30175	0.16909		7.30175	0.30017		7.30175	1.75835		7.30175	0.36666
7.33243	0.16833		7.33243	0.30792		7.33243	1.78887		7.33243	0.35847
7.36311	0.16267		7.36311	0.31789		7.36311	1.78032		7.36311	0.34504
7.39379	0.15233		7.39379	0.32961		7.39379	1.728		7.39379	0.32673
7.42447	0.13775		7.42447	0.34216		7.42447	1.629		7.42447	0.30405
7.45515	0.11955		7.45515	0.35436		7.45515	1.48271		7.45515	0.27767
7.48583	0.09867		7.48583	0.36494		7.48583	1.29118		7.48583	0.24838
7.51651	0.07647		7.51651	0.37274		7.51651	1.05918		7.51651	0.21702
7.54719	0.05548		7.54719	0.3768		7.54719	0.79427		7.54719	0.18451
7.57787	0.04144		7.57787	0.37648		7.57787	0.50783		7.57787	0.15175
7.60854	0.04318		7.60854	0.37147		7.60854	0.22779		7.60854	0.11964
7.63922	0.05846		7.63922	0.36189		7.63922	0.19945		7.63922	0.089
7.6699	0.07809		7.6699	0.34823		7.6699	0.47248		7.6699	0.06056
7.70058	0.09743		7.70058	0.33145		7.70058	0.76152		7.70058	0.03497
7.73126	0.11458		7.73126	0.31292		7.73126	1.03349		7.73126	0.01281
7.76194	0.12864		7.76194	0.29441		7.76194	1.27808		7.76194	0.00673
7.79262	0.13922		7.79262	0.27794		7.79262	1.48871		7.79262	0.02122
7.8233	0.14638		7.8233	0.26552		7.8233	1.66056		7.8233	0.03218
7.85398	0.15058		7.85398	0.2587		7.85398	1.78996		7.85398	0.03943
7.88466	0.15272		7.88466	0.25803		7.88466	1.87416		7.88466	0.04318
7.91534	0.15414		7.91534	0.26287		7.91534	1.91118		7.91534	0.04377
7.94602	0.15652		7.94602	0.27162		7.94602	1.89999		7.94602	0.04166
7.9767	0.16158		7.9767	0.28218		7.9767	1.84076		7.9767	0.03738
8.00738	0.1706		8.00738	0.29251		8.00738	1.73542		8.00738	0.03156
8.03806	0.18403		8.03806	0.30091		8.03806	1.58819		8.03806	0.02495
8.06874	0.20139		8.06874	0.30612		8.06874	1.40636		8.06874	0.01867
8.09942	0.2215		8.09942	0.30732		8.09942	1.2012		8.09942	0.01465
8.1301	0.24287		8.1301	0.30413		8.1301	0.98954		8.1301	0.01516
8.16078	0.26396		8.16078	0.29653		8.16078	0.79638		8.16078	0.0194
8.19146	0.28335		8.19146	0.28482		8.19146	0.65715		8.19146	0.02486
8.22214	0.29983		8.22214	0.26957		8.22214	0.60608		8.22214	0.03021
8.25282	0.31241		8.25282	0.25155		8.25282	0.63933		8.25282	0.03495
8.2835	0.32041		8.2835	0.23171		8.2835	0.7107		8.2835	0.03897
8.31418	0.32342		8.31418	0.21105		8.31418	0.77427		8.31418	0.04239
8.34486	0.32135		8.34486	0.19062		8.34486	0.80281		8.34486	0.04547
8.37554	0.31446		8.37554	0.17136		8.37554	0.78448		8.37554	0.04857
8.40621	0.30337		8.40621	0.15407		8.40621	0.7197		8.40621	0.05205
8.43689	0.28906		8.43689	0.13921		8.43689	0.62303		8.43689	0.05617
8.46757	0.27293		8.46757	0.12689		8.46757	0.53261		8.46757	0.06103
8.49825	0.25672		8.49825	0.11685		8.49825	0.51871		8.49825	0.06653
8.52893	0.24242		8.52893	0.10856		8.52893	0.6312		8.52893	0.07239
8.55961	0.23201		8.55961	0.1015		8.55961	0.83663		8.55961	0.07819
8.59029	0.22692		8.59029	0.09535		8.59029	1.08011		8.59029	0.08348
8.62097	0.2276		8.62097	0.09019		8.62097	1.32483		8.62097	0.08776
8.65165	0.23323		8.65165	0.08657		8.65165	1.54721		8.65165	0.09057
8.68233	0.24209		8.68233	0.08534		8.68233	1.73115		8.68233	0.09147
8.71301	0.25201		8.71301	0.08729		8.71301	1.86601		8.71301	0.09013
8.74369	0.26095		8.74369	0.09269		8.74369	1.94589		8.74369	0.08628
8.77437	0.26716		8.77437	0.1011		8.77437	1.9694		8.77437	0.07975
8.80505	0.26935		8.80505	0.11155		8.80505	1.93931		8.80505	0.07053
8.83573	0.26665		8.83573	0.12293		8.83573	1.86208		8.83573	0.05869
8.86641	0.2586		8.86641	0.13418		8.86641	1.74712		8.86641	0.04448
8.89709	0.24511		8.89709	0.14446		8.89709	1.60588		8.89709	0.02837
8.92777	0.22649		8.92777	0.15313		8.92777	1.45077		8.92777	0.01181
8.95845	0.20339		8.95845	0.15978		8.95845	1.29384		8.95845	0.01238
8.98913	0.17689		8.98913	0.16425		8.98913	1.14537		8.98913	0.03066
9.01981	0.14866		9.01981	0.16658		9.01981	1.01252		9.01981	0.04993
9.05049	0.12134		9.05049	0.16705		9.05049	0.89842		9.05049	0.06857
9.08117	0.09934		9.08117	0.16615		9.08117	0.80229		9.08117	0.08573
9.11185	0.08906		9.11185	0.16454		9.11185	0.72108		9.11185	0.10074
9.14253	0.09468		9.14253	0.16302		9.14253	0.65193		9.14253	0.11301
9.17321	0.11256		9.17321	0.16244		9.17321	0.59464		9.17321	0.12204
9.20388	0.13583		9.20388	0.16356		9.20388	0.55253		9.20388	0.12747
9.23456	0.15965		9.23456	0.16692		9.23456	0.53095		9.23456	0.12908
9.26524	0.18125		9.26524	0.17274		9.26524	0.53316		9.26524	0.12683
9.29592	0.19904		9.29592	0.18088		9.29592	0.55651		9.29592	0.12082
9.3266	0.21205		9.3266	0.19093		9.3266	0.59261		9.3266	0.11137
9.35728	0.21973		9.35728	0.20229		9.35728	0.6309		9.35728	0.099
9.38796	0.22185		9.38796	0.2143		9.38796	0.66192		9.38796	0.08449
9.41864	0.21843		9.41864	0.22626		9.41864	0.67882		9.41864	0.06904
9.44932	0.2097		9.44932	0.23751		9.44932	0.67757		9.44932	0.05465
9.48	0.1961		9.48	0.24742		9.48	0.65687		9.48	0.04485
9.51068	0.17822		9.51068	0.25541		9.51068	0.61774		9.51068	0.04399
9.54136	0.15682		9.54136	0.26095		9.54136	0.56318		9.54136	0.05224
9.57204	0.13279		9.57204	0.26354		9.57204	0.49766		9.57204	0.0652
9.60272	0.10719		9.60272	0.26281		9.60272	0.42664		9.60272	0.07921
9.6334	0.08138		9.6334	0.25846		9.6334	0.35596		9.6334	0.09235
9.66408	0.0575		9.66408	0.25035		9.66408	0.29104		9.66408	0.10364
9.69476	0.04027		9.69476	0.23854		9.69476	0.23583		9.69476	0.11261
9.72544	0.03822		9.72544	0.22332		9.72544	0.19142		9.72544	0.11911
9.75612	0.05065		9.75612	0.20535		9.75612	0.15521		9.75612	0.12326
9.7868	0.06764		9.7868	0.18572		9.7868	0.12213		9.7868	0.12537
9.81748	0.08412		9.81748	0.16617		9.81748	0.08828		9.81748	0.12593
9.84816	0.09831		9.84816	0.14927		9.84816	0.05904		9.84816	0.12553
9.87884	0.10947		9.87884	0.13832		9.87884	0.06669		9.87884	0.12483
9.90952	0.11736		9.90952	0.13642		9.90952	0.11753		9.90952	0.1244
9.9402	0.12193		9.9402	0.14454		9.9402	0.18476		9.9402	0.12467
9.97088	0.12336		9.97088	0.16083		9.97088	0.25738		9.97088	0.1258
--	--		--	--		--	--		--	--
--	--		--	--		--	--		--	--
--	--		--	--		--	--		--	--
--	--		--	--		--	--		--	--
--	--		--	--		--	--		--	--
--	--		--	--		--	--		--	--
--	--		--	--		--	--		--	--
--	--		--	--		--	--		--	--
--	--		--	--		--	--		--	--
--	--		--	--		--	--		--	--
--	--		--	--		--	--		--	--
--	--		--	--		--	--		--	--
--	--		--	--		--	--		--	--
--	--		--	--		--	--		--	--
--	--		--	--		--	--		--	--
--	--		--	--		--	--		--	--
--	--		--	--		--	--		--	--
--	--		--	--		--	--		--	--
--	--		--	--		--	--		--	--
--	--		--	--		--	--		--	--
--	--		--	--		--	--		--	--
--	--		--	--		--	--		--	--
--	--		--	--		--	--		--	--
--	--		--	--		--	--		--	--
--	--		--	--		--	--		--	--
--	--		--	--		--	--		--	--
--	--		--	--		--	--		--	--
--	--		--	--		--	--		--	--
--	--		--	--		--	--		--	--
--	--		--	--		--	--		--	--
--	--		--	--		--	--		--	--
--	--		--	--		--	--		--	--
--	--		--	--		--	--		--	--
--	--		--	--		--	--		--	--
--	--		--	--		--	--		--	--
--	--		--	--		--	--		--	--
--	--		--	--		--	--		--	--
--	--		--	--		--	--		--	--
--	--		--	--		--	--		--	--
--	--		--	--		--	--		--	--
--	--		--	--		--	--		--	--
--	--		--	--		--	--		--	--
--	--		--	--		--	--		--	--
--	--		--	--		--	--		--	--
--	--		--	--		--	--		--	--
--	--		--	--		--	--		--	--
--	--		--	--		--	--		--	--
--	--		--	--		--	--		--	--
--	--		--	--		--	--		--	--
--	--		--	--		--	--		--	--
--	--		--	--		--	--		--	--
--	--		--	--		--	--		--	--
--	--		--	--		--	--		--	--
--	--		--	--		--	--		--	--
--	--		--	--		--	--		--	--
--	--		--	--		--	--		--	--
--	--		--	--		--	--		--	--
--	--		--	--		--	--		--	--
--	--		--	--		--	--		--	--
--	--		--	--		--	--		--	--
--	--		--	--		--	--		--	--
--	--		--	--		--	--		--	--
--	--		--	--		--	--		--	--
--	--		--	--		--	--		--	--
--	--		--	--		--	--		--	--
--	--		--	--		--	--		--	--
--	--		--	--		--	--		--	--
--	--		--	--		--	--		--	--
--	--		--	--		--	--		--	--
--	--		--	--		--	--		--	--
--	--		--	--		--	--		--	--
--	--		--	--		--	--		--	--
--	--		--	--		--	--		--	--
--	--		--	--		--	--		--	--
--	--		--	--		--	--		--	--
--	--		--	--		--	--		--	--
--	--		--	--		--	--		--	--
--	--		--	--		--	--		--	--
--	--		--	--		--	--		--	--
--	--		--	--		--	--		--	--
--	--		--	--		--	--		--	--
--	--		--	--		--	--		--	--
--	--		--	--		--	--		--	--
--	--		--	--		--	--		--	--
--	--		--	--		--	--		--	--
--	--		--	--		--	--		--	--
--	--		--	--		--	--		--	--
--	--		--	--		--	--		--	--
--	--		--	--		--	--		--	--
--	--		--	--		--	--		--	--
--	--		--	--		--	--		--	--
--	--		--	--		--	--		--	--
--	--		--	--		--	--		--	--
--	--		--	--		--	--		--	--
--	--		--	--		--	--		--	--
--	--		--	--		--	--		--	--
--	--		--	--		--	--		--	--
--	--		--	--		--	--		--	--
--	--		--	--		--	--		--	--
--	--		--	--		--	--		--	--
--	--		--	--		--	--		--	--
--	--		--	--		--	--		--	--
--	--		--	--		--	--		--	--
--	--		--	--		--	--		--	--
--	--		--	--		--	--		--	--
--	--		--	--		--	--		--	--
--	--		--	--		--	--		--	--
--	--		--	--		--	--		--	--
--	--		--	--		--	--		--	--
--	--		--	--		--	--		--	--
--	--		--	--		--	--		--	--
--	--		--	--		--	--		--	--
--	--		--	--		--	--		--	--
--	--		--	--		--	--		--	--
--	--		--	--		--	--		--	--
--	--		--	--		--	--		--	--
--	--		--	--		--	--		--	--
--	--		--	--		--	--		--	--
--	--		--	--		--	--		--	--
--	--		--	--		--	--		--	--
--	--		--	--		--	--		--	--
--	--		--	--		--	--		--	--
--	--		--	--		--	--		--	--
--	--		--	--		--	--		--	--
--	--		--	--		--	--		--	--
--	--		--	--		--	--		--	--
--	--		--	--		--	--		--	--
--	--		--	--		--	--		--	--
--	--		--	--		--	--		--	--
--	--		--	--		--	--		--	--
--	--		--	--		--	--		--	--
--	--		--	--		--	--		--	--
--	--		--	--		--	--		--	--
--	--		--	--		--	--		--	--
--	--		--	--		--	--		--	--
--	--		--	--		--	--		--	--
--	--		--	--		--	--		--	--
--	--		--	--		--	--		--	--
--	--		--	--		--	--		--	--
--	--		--	--		--	--		--	--
--	--		--	--		--	--		--	--
--	--		--	--		--	--		--	--
--	--		--	--		--	--		--	--
--	--		--	--		--	--		--	--
--	--		--	--		--	--		--
--	--		--	--		--	--		--
--	--		--	--		--	--		--
--	--		--	--		--	--		--
--	--		--	--		--	--		--
--	--		--	--		--	--		--
--	--		--	--		--	--		--
--	--		--	--		--	--		--
--	--		--	--		--	--		--
--	--		--	--		--	--		--
--	--		--	--		--	--		--
--	--		--	--		--	--		--
--	--		--	--		--	--		--

## Sheet: Supplementary Fig. 13a
NiSe/NF			Ni1Mn1-MOF-Se/NF			Ni-MOF-Se/NF			Ni1Mn1-MOF/NF
Potential (V vs. RHE)	Current density (mA cm-2)		Potential (V vs. RHE)	Current density (mA cm-2)		Potential (V vs. RHE)	Current density (mA cm-2)		Potential (V vs. RHE)	Current density (mA cm-2)
0.725	-0.3002		0.725	-4.131		0.725	-0.1264		0.925	-0.5421
0.726	-0.2588		0.726	-3.747		0.726	-0.1184		0.926	-0.498
0.727	-0.2348		0.727	-3.444		0.727	-0.1141		0.927	-0.4715
0.728	-0.2158		0.728	-3.182		0.728	-0.1111		0.928	-0.4495
0.729	-0.1999		0.729	-2.944		0.729	-0.1077		0.929	-0.4284
0.73	-0.1856		0.73	-2.729		0.73	-0.1044		0.93	-0.41
0.731	-0.1729		0.731	-2.527		0.731	-0.1018		0.931	-0.3916
0.732	-0.1611		0.732	-2.337		0.732	-0.09893		0.932	-0.3743
0.733	-0.1504		0.733	-2.163		0.733	-0.09594		0.933	-0.3592
0.734	-0.1405		0.734	-1.993		0.734	-0.09413		0.934	-0.3434
0.735	-0.1315		0.735	-1.833		0.735	-0.09154		0.935	-0.328
0.736	-0.123		0.736	-1.679		0.736	-0.08934		0.936	-0.3154
0.737	-0.115		0.737	-1.528		0.737	-0.08721		0.937	-0.3015
0.738	-0.1076		0.738	-1.39		0.738	-0.08509		0.938	-0.2876
0.739	-0.1004		0.739	-1.25		0.739	-0.08344		0.939	-0.276
0.74	-0.09295		0.74	-1.116		0.74	-0.08069		0.94	-0.2636
0.741	-0.08737		0.741	-0.9886		0.741	-0.07904		0.941	-0.2531
0.742	-0.08108		0.742	-0.8626		0.742	-0.07817		0.942	-0.2429
0.743	-0.07487		0.743	-0.7397		0.743	-0.07542		0.943	-0.2326
0.744	-0.06983		0.744	-0.6225		0.744	-0.07408		0.944	-0.2241
0.745	-0.06354		0.745	-0.5045		0.745	-0.07227		0.945	-0.2145
0.746	-0.0582		0.746	-0.3944		0.746	-0.07015		0.946	-0.2067
0.747	-0.05434		0.747	-0.2764		0.747	-0.06858		0.947	-0.1991
0.748	-0.04899		0.748	-0.1603		0.748	-0.06677		0.948	-0.191
0.749	-0.04467		0.749	-0.05513		0.749	-0.06574		0.949	-0.1845
0.75	-0.03987		0.75	0.05033		0.75	-0.06409		0.95	-0.1772
0.751	-0.03547		0.751	0.1536		0.751	-0.06221		0.951	-0.1697
0.752	-0.03185		0.752	0.2539		0.752	-0.06095		0.952	-0.1638
0.753	-0.02721		0.753	0.3551		0.753	-0.05851		0.953	-0.1574
0.754	-0.02422		0.754	0.4517		0.754	-0.05749		0.954	-0.1514
0.755	-0.01958		0.755	0.5484		0.755	-0.05631		0.955	-0.1456
0.756	-0.01589		0.756	0.6453		0.756	-0.05426		0.956	-0.1403
0.757	-0.01329		0.757	0.737		0.757	-0.05308		0.957	-0.1349
0.758	-0.00928		0.758	0.8291		0.758	-0.05159		0.958	-0.1294
0.759	-0.00527		0.759	0.922		0.759	-0.04986		0.959	-0.1238
0.76	-0.00252		0.76	1.012		0.76	-0.04829		0.96	-0.1195
0.761	0.0011		0.761	1.104		0.761	-0.04687		0.961	-0.1144
0.762	0.00401		0.762	1.192		0.762	-0.04546		0.962	-0.1097
0.763	0.00637		0.763	1.28		0.763	-0.04396		0.963	-0.1051
0.764	0.0107		0.764	1.369		0.764	-0.04278		0.964	-0.0998
0.765	0.01305		0.765	1.455		0.765	-0.04082		0.965	-0.09586
0.766	0.01596		0.766	1.542		0.766	-0.03932		0.966	-0.09178
0.767	0.0188		0.767	1.627		0.767	-0.03767		0.967	-0.08753
0.768	0.021		0.768	1.71		0.768	-0.03673		0.968	-0.08399
0.769	0.02469		0.769	1.795		0.769	-0.03507		0.969	-0.07959
0.77	0.02729		0.77	1.876		0.77	-0.03421		0.97	-0.07573
0.771	0.02996		0.771	1.96		0.771	-0.03177		0.971	-0.07243
0.772	0.03279		0.772	2.041		0.772	-0.03051		0.972	-0.0685
0.773	0.03523		0.773	2.121		0.773	-0.02902		0.973	-0.06551
0.774	0.03791		0.774	2.205		0.774	-0.02776		0.974	-0.06079
0.775	0.04074		0.775	2.284		0.775	-0.02603		0.975	-0.05764
0.776	0.04215		0.776	2.364		0.776	-0.02461		0.976	-0.05426
0.777	0.04561		0.777	2.445		0.777	-0.02249		0.977	-0.05088
0.778	0.04797		0.778	2.521		0.778	-0.02084		0.978	-0.04813
0.779	0.04978		0.779	2.602		0.779	-0.01958		0.979	-0.04506
0.78	0.05324		0.78	2.683		0.78	-0.01809		0.98	-0.04152
0.781	0.05536		0.781	2.757		0.781	-0.01691		0.981	-0.03987
0.782	0.05709		0.782	2.835		0.782	-0.01518		0.982	-0.03586
0.783	0.05961		0.783	2.912		0.783	-0.01337		0.983	-0.03287
0.784	0.06166		0.784	2.988		0.784	-0.01203		0.984	-0.03028
0.785	0.06464		0.785	3.064		0.785	-0.00975		0.985	-0.0269
0.786	0.06606		0.786	3.137		0.786	-0.00865		0.986	-0.02532
0.787	0.06834		0.787	3.213		0.787	-0.007		0.987	-0.02288
0.788	0.07109		0.788	3.288		0.788	-0.00495		0.988	-0.01982
0.789	0.0729		0.789	3.359		0.789	-0.00378		0.989	-0.01762
0.79	0.07502		0.79	3.435		0.79	-0.00204		0.99	-0.01463
0.791	0.07738		0.791	3.507		0.791	0.0001573		0.991	-0.01211
0.792	0.07896		0.792	3.577		0.792	0.00118		0.992	-0.01093
0.793	0.08139		0.793	3.651		0.793	0.00267		0.993	-0.00786
0.794	0.08352		0.794	3.718		0.794	0.0048		0.994	-0.00574
0.795	0.08548		0.795	3.781		0.795	0.00566		0.995	-0.00346
0.796	0.08769		0.796	3.843		0.796	0.00763		0.996	-0.0009437
0.797	0.08965		0.797	3.91		0.797	0.00928		0.997	0.0007078
0.798	0.0913		0.798	3.98		0.798	0.01101		0.998	0.00267
0.799	0.09343		0.799	4.045		0.799	0.01258		0.999	0.00519
0.8	0.09594		0.8	4.111		0.8	0.01439		1	0.00621
0.801	0.09807		0.801	4.179		0.801	0.01581		1.001	0.00904
0.802	0.09932		0.802	4.241		0.802	0.01769		1.002	0.01093
0.803	0.1015		0.803	4.307		0.803	0.01927		1.003	0.01313
0.804	0.1033		0.804	4.372		0.804	0.02123		1.004	0.01463
0.805	0.1039		0.805	4.432		0.805	0.02178		1.005	0.01628
0.806	0.1067		0.806	4.496		0.806	0.02383		1.006	0.01801
0.807	0.109		0.807	4.556		0.807	0.0254		1.007	0.02029
0.808	0.1096		0.808	4.615		0.808	0.0265		1.008	0.02147
0.809	0.1129		0.809	4.677		0.809	0.02808		1.009	0.02375
0.81	0.1145		0.81	4.736		0.81	0.02996		1.01	0.02556
0.811	0.1156		0.811	4.791		0.811	0.03185		1.011	0.0269
0.812	0.1179		0.812	4.846		0.812	0.03264		1.012	0.02918
0.813	0.1198		0.813	4.9		0.813	0.03445		1.013	0.03043
0.814	0.1209		0.814	4.955		0.814	0.03594		1.014	0.03287
0.815	0.1229		0.815	5.008		0.815	0.03688		1.015	0.03452
0.816	0.1248		0.816	5.059		0.816	0.03869		1.016	0.03594
0.817	0.1267		0.817	5.113		0.817	0.03979		1.017	0.03759
0.818	0.1275		0.818	5.161		0.818	0.04192		1.018	0.03916
0.819	0.129		0.819	5.211		0.819	0.0427		1.019	0.0405
0.82	0.131		0.82	5.259		0.82	0.0442		1.02	0.04262
0.821	0.132		0.821	5.303		0.821	0.0453		1.021	0.0438
0.822	0.1337		0.822	5.35		0.822	0.04687		1.022	0.04498
0.823	0.1364		0.823	5.397		0.823	0.04836		1.023	0.04656
0.824	0.1372		0.824	5.437		0.824	0.04884		1.024	0.04758
0.825	0.1386		0.825	5.48		0.825	0.0512		1.025	0.04962
0.826	0.1399		0.826	5.518		0.826	0.05159		1.026	0.05072
0.827	0.1416		0.827	5.555		0.827	0.0523		1.027	0.0523
0.828	0.1431		0.828	5.593		0.828	0.05434		1.028	0.05418
0.829	0.1444		0.829	5.626		0.829	0.05521		1.029	0.05544
0.83	0.1456		0.83	5.662		0.83	0.05615		1.03	0.05662
0.831	0.1467		0.831	5.694		0.831	0.05772		1.031	0.05851
0.832	0.1485		0.832	5.724		0.832	0.05875		1.032	0.0593
0.833	0.15		0.833	5.756		0.833	0.05922		1.033	0.06095
0.834	0.1514		0.834	5.781		0.834	0.0604		1.034	0.06197
0.835	0.1525		0.835	5.81		0.835	0.06166		1.035	0.06378
0.836	0.1544		0.836	5.839		0.836	0.06291		1.036	0.06551
0.837	0.1545		0.837	5.861		0.837	0.06354		1.037	0.06622
0.838	0.1559		0.838	5.887		0.838	0.06417		1.038	0.06771
0.839	0.1575		0.839	5.909		0.839	0.06559		1.039	0.06928
0.84	0.1581		0.84	5.929		0.84	0.06606		1.04	0.07031
0.841	0.1598		0.841	5.952		0.841	0.06692		1.041	0.07219
0.842	0.1613		0.842	5.971		0.842	0.06842		1.042	0.07329
0.843	0.1617		0.843	5.99		0.843	0.06905		1.043	0.074
0.844	0.1632		0.844	6.009		0.844	0.06968		1.044	0.07636
0.845	0.164		0.845	6.024		0.845	0.07023		1.045	0.07715
0.846	0.1649		0.846	6.041		0.846	0.07125		1.046	0.07817
0.847	0.1664		0.847	6.055		0.847	0.07188		1.047	0.07982
0.848	0.1666		0.848	6.07		0.848	0.07314		1.048	0.08084
0.849	0.1684		0.849	6.088		0.849	0.07298		1.049	0.08218
0.85	0.1688		0.85	6.099		0.85	0.07432		1.05	0.08273
0.851	0.1691		0.851	6.113		0.851	0.07502		1.051	0.08399
0.852	0.1708		0.852	6.128		0.852	0.07534		1.052	0.08556
0.853	0.1714		0.853	6.137		0.853	0.07589		1.053	0.08643
0.854	0.1722		0.854	6.152		0.854	0.07605		1.054	0.08792
0.855	0.1735		0.855	6.164		0.855	0.07723		1.055	0.0891
0.856	0.1736		0.856	6.174		0.856	0.07786		1.056	0.09028
0.857	0.1751		0.857	6.187		0.857	0.07786		1.057	0.0917
0.858	0.1757		0.858	6.195		0.858	0.07911		1.058	0.09217
0.859	0.176		0.859	6.206		0.859	0.07951		1.059	0.09382
0.86	0.1777		0.86	6.217		0.86	0.08006		1.06	0.09531
0.861	0.1781		0.861	6.225		0.861	0.08108		1.061	0.09571
0.862	0.1789		0.862	6.236		0.862	0.08092		1.062	0.09712
0.863	0.1795		0.863	6.244		0.863	0.08163		1.063	0.09862
0.864	0.1802		0.864	6.252		0.864	0.08163		1.064	0.09885
0.865	0.1809		0.865	6.262		0.865	0.08171		1.065	0.1006
0.866	0.1815		0.866	6.268		0.866	0.08273		1.066	0.1017
0.867	0.1825		0.867	6.276		0.867	0.08312		1.067	0.1026
0.868	0.1835		0.868	6.286		0.868	0.08407		1.068	0.1044
0.869	0.1834		0.869	6.291		0.869	0.08423		1.069	0.1055
0.87	0.1848		0.87	6.3		0.87	0.08399		1.07	0.1068
0.871	0.1856		0.871	6.307		0.871	0.08541		1.071	0.1078
0.872	0.1849		0.872	6.314		0.872	0.0843		1.072	0.109
0.873	0.1866		0.873	6.323		0.873	0.0858		1.073	0.1095
0.874	0.1873		0.874	6.331		0.874	0.08619		1.074	0.1109
0.875	0.1869		0.875	6.338		0.875	0.08643		1.075	0.112
0.876	0.1881		0.876	6.346		0.876	0.08714		1.076	0.1134
0.877	0.1891		0.877	6.35		0.877	0.08706		1.077	0.1147
0.878	0.1893		0.878	6.358		0.878	0.08753		1.078	0.1164
0.879	0.1903		0.879	6.364		0.879	0.08792		1.079	0.1174
0.88	0.1911		0.88	6.37		0.88	0.08847		1.08	0.1174
0.881	0.1912		0.881	6.378		0.881	0.08816		1.081	0.1195
0.882	0.1917		0.882	6.382		0.882	0.08918		1.082	0.1198
0.883	0.1922		0.883	6.39		0.883	0.08879		1.083	0.1211
0.884	0.193		0.884	6.398		0.884	0.09005		1.084	0.1225
0.885	0.1931		0.885	6.401		0.885	0.08981		1.085	0.123
0.886	0.1942		0.886	6.409		0.886	0.09052		1.086	0.1245
0.887	0.1956		0.887	6.416		0.887	0.09122		1.087	0.1264
0.888	0.1951		0.888	6.42		0.888	0.09036		1.088	0.1268
0.889	0.1962		0.889	6.428		0.889	0.09185		1.089	0.1278
0.89	0.1969		0.89	6.431		0.89	0.09178		1.09	0.1288
0.891	0.1976		0.891	6.438		0.891	0.09295		1.091	0.1304
0.892	0.1978		0.892	6.446		0.892	0.09264		1.092	0.1319
0.893	0.1981		0.893	6.45		0.893	0.09288		1.093	0.1321
0.894	0.199		0.894	6.457		0.894	0.0928		1.094	0.1342
0.895	0.1997		0.895	6.463		0.895	0.09351		1.095	0.1348
0.896	0.2		0.896	6.468		0.896	0.09335		1.096	0.1359
0.897	0.2009		0.897	6.476		0.897	0.09421		1.097	0.1375
0.898	0.2011		0.898	6.478		0.898	0.0939		1.098	0.1386
0.899	0.2019		0.899	6.486		0.899	0.09524		1.099	0.1394
0.9	0.2029		0.9	6.493		0.9	0.09516		1.1	0.1409
0.901	0.2023		0.901	6.496		0.901	0.09524		1.101	0.1418
0.902	0.2037		0.902	6.504		0.902	0.09547		1.102	0.1424
0.903	0.2046		0.903	6.509		0.903	0.09586		1.103	0.1442
0.904	0.2042		0.904	6.513		0.904	0.09594		1.104	0.1455
0.905	0.2053		0.905	6.521		0.905	0.09626		1.105	0.147
0.906	0.206		0.906	6.526		0.906	0.09689		1.106	0.1475
0.907	0.2063		0.907	6.532		0.907	0.09673		1.107	0.1487
0.908	0.2072		0.908	6.539		0.908	0.09704		1.108	0.1503
0.909	0.2075		0.909	6.543		0.909	0.0972		1.109	0.1504
0.91	0.2082		0.91	6.55		0.91	0.09752		1.11	0.1521
0.911	0.2086		0.911	6.556		0.911	0.09807		1.111	0.1535
0.912	0.2097		0.912	6.563		0.912	0.09862		1.112	0.1539
0.913	0.2104		0.913	6.572		0.913	0.09901		1.113	0.156
0.914	0.2106		0.914	6.574		0.914	0.09838		1.114	0.1571
0.915	0.2113		0.915	6.582		0.915	0.09964		1.115	0.1577
0.916	0.2126		0.916	6.59		0.916	0.09988		1.116	0.1601
0.917	0.2126		0.917	6.593		0.917	0.1007		1.117	0.1614
0.918	0.213		0.918	6.602		0.918	0.1004		1.118	0.1627
0.919	0.2143		0.919	6.608		0.919	0.1009		1.119	0.1641
0.92	0.2145		0.92	6.613		0.92	0.1014		1.12	0.1654
0.921	0.2148		0.921	6.623		0.921	0.1018		1.121	0.1662
0.922	0.2158		0.922	6.627		0.922	0.1024		1.122	0.1677
0.923	0.2163		0.923	6.633		0.923	0.102		1.123	0.1684
0.924	0.2172		0.924	6.642		0.924	0.1029		1.124	0.1708
0.925	0.2204		0.925	6.661		0.925	0.1048		1.125	0.1712
0.926	0.2199		0.926	6.665		0.926	0.1048		1.126	0.1729
0.927	0.2205		0.927	6.67		0.927	0.1047		1.127	0.1747
0.928	0.2207		0.928	6.675		0.928	0.1053		1.128	0.1755
0.929	0.2217		0.929	6.684		0.929	0.1055		1.129	0.1772
0.93	0.2218		0.93	6.687		0.93	0.1061		1.13	0.1795
0.931	0.2226		0.931	6.695		0.931	0.1063		1.131	0.1806
0.932	0.2233		0.932	6.704		0.932	0.1073		1.132	0.1819
0.933	0.2235		0.933	6.707		0.933	0.1073		1.133	0.1829
0.934	0.2244		0.934	6.716		0.934	0.1075		1.134	0.1847
0.935	0.2255		0.935	6.724		0.935	0.1085		1.135	0.1857
0.936	0.2249		0.936	6.729		0.936	0.1084		1.136	0.1869
0.937	0.2264		0.937	6.739		0.937	0.1093		1.137	0.1888
0.938	0.2273		0.938	6.746		0.938	0.1099		1.138	0.1909
0.939	0.2283		0.939	6.754		0.939	0.1096		1.139	0.1915
0.94	0.2293		0.94	6.762		0.94	0.1112		1.14	0.194
0.941	0.229		0.941	6.766		0.941	0.1106		1.141	0.1943
0.942	0.2295		0.942	6.775		0.942	0.1109		1.142	0.1972
0.943	0.2303		0.943	6.783		0.943	0.1117		1.143	0.1991
0.944	0.231		0.944	6.791		0.944	0.1117		1.144	0.1996
0.945	0.2319		0.945	6.801		0.945	0.1115		1.145	0.2016
0.946	0.2321		0.946	6.805		0.946	0.113		1.146	0.2031
0.947	0.2328		0.947	6.815		0.947	0.1127		1.147	0.2049
0.948	0.2333		0.948	6.825		0.948	0.1134		1.148	0.2064
0.949	0.234		0.949	6.83		0.949	0.1135		1.149	0.2079
0.95	0.2346		0.95	6.84		0.95	0.1139		1.15	0.2096
0.951	0.2362		0.951	6.85		0.951	0.1145		1.151	0.2112
0.952	0.2363		0.952	6.857		0.952	0.115		1.152	0.2125
0.953	0.2377		0.953	6.868		0.953	0.1154		1.153	0.2141
0.954	0.2377		0.954	6.874		0.954	0.1156		1.154	0.2164
0.955	0.238		0.955	6.884		0.955	0.1159		1.155	0.2179
0.956	0.2392		0.956	6.894		0.956	0.1167		1.156	0.2196
0.957	0.2403		0.957	6.901		0.957	0.1169		1.157	0.2214
0.958	0.2405		0.958	6.912		0.958	0.117		1.158	0.2229
0.959	0.2413		0.959	6.92		0.959	0.118		1.159	0.2247
0.96	0.2417		0.96	6.928		0.96	0.1176		1.16	0.2261
0.961	0.2423		0.961	6.939		0.961	0.1184		1.161	0.229
0.962	0.2427		0.962	6.946		0.962	0.1184		1.162	0.2307
0.963	0.2443		0.963	6.957		0.963	0.119		1.163	0.2322
0.964	0.2454		0.964	6.969		0.964	0.1202		1.164	0.2347
0.965	0.2454		0.965	6.976		0.965	0.1195		1.165	0.2359
0.966	0.2463		0.966	6.987		0.966	0.121		1.166	0.238
0.967	0.2468		0.967	6.996		0.967	0.1209		1.167	0.2404
0.968	0.2468		0.968	7.004		0.968	0.1214		1.168	0.2423
0.969	0.2484		0.969	7.016		0.969	0.1219		1.169	0.2443
0.97	0.2496		0.97	7.024		0.97	0.1227		1.17	0.246
0.971	0.2502		0.971	7.033		0.971	0.1227		1.171	0.2488
0.972	0.2505		0.972	7.046		0.972	0.1231		1.172	0.251
0.973	0.2506		0.973	7.054		0.973	0.1231		1.173	0.2523
0.974	0.2522		0.974	7.065		0.974	0.1239		1.174	0.2552
0.975	0.2527		0.975	7.076		0.975	0.1241		1.175	0.2579
0.976	0.2535		0.976	7.088		0.976	0.1254		1.176	0.26
0.977	0.2542		0.977	7.101		0.977	0.1259		1.177	0.2617
0.978	0.2549		0.978	7.109		0.978	0.1261		1.178	0.2642
0.979	0.2554		0.979	7.12		0.979	0.126		1.179	0.2669
0.98	0.2564		0.98	7.133		0.98	0.1272		1.18	0.2694
0.981	0.2568		0.981	7.141		0.981	0.1272		1.181	0.2719
0.982	0.2576		0.982	7.154		0.982	0.1276		1.182	0.2745
0.983	0.2591		0.983	7.165		0.983	0.1283		1.183	0.2771
0.984	0.2589		0.984	7.176		0.984	0.1287		1.184	0.2789
0.985	0.2604		0.985	7.189		0.985	0.129		1.185	0.2822
0.986	0.2609		0.986	7.199		0.986	0.1294		1.186	0.2841
0.987	0.261		0.987	7.21		0.987	0.1301		1.187	0.2875
0.988	0.2628		0.988	7.223		0.988	0.1309		1.188	0.2905
0.989	0.2638		0.989	7.233		0.989	0.1307		1.189	0.2922
0.99	0.2646		0.99	7.247		0.99	0.1314		1.19	0.2963
0.991	0.2657		0.991	7.258		0.991	0.132		1.191	0.2991
0.992	0.2657		0.992	7.269		0.992	0.1324		1.192	0.3013
0.993	0.2669		0.993	7.283		0.993	0.1332		1.193	0.3056
0.994	0.2671		0.994	7.292		0.994	0.1327		1.194	0.3081
0.995	0.2682		0.995	7.306		0.995	0.1338		1.195	0.3112
0.996	0.269		0.996	7.321		0.996	0.1351		1.196	0.315
0.997	0.2693		0.997	7.331		0.997	0.1344		1.197	0.3178
0.998	0.2707		0.998	7.345		0.998	0.1357		1.198	0.3209
0.999	0.2717		0.999	7.359		0.999	0.1359		1.199	0.3247
1	0.2716		1	7.369		1	0.1353		1.2	0.3284
1.001	0.2732		1.001	7.385		1.001	0.1366		1.201	0.3314
1.002	0.274		1.002	7.396		1.002	0.1373		1.202	0.3345
1.003	0.2743		1.003	7.41		1.003	0.138		1.203	0.3383
1.004	0.2764		1.004	7.425		1.004	0.1385		1.204	0.3429
1.005	0.276		1.005	7.435		1.005	0.1389		1.205	0.3453
1.006	0.2771		1.006	7.45		1.006	0.1389		1.206	0.35
1.007	0.2783		1.007	7.463		1.007	0.1393		1.207	0.3541
1.008	0.2787		1.008	7.476		1.008	0.1406		1.208	0.3574
1.009	0.2804		1.009	7.492		1.009	0.1406		1.209	0.3617
1.01	0.2806		1.01	7.502		1.01	0.141		1.21	0.3658
1.011	0.2818		1.011	7.517		1.011	0.1418		1.211	0.3692
1.012	0.2832		1.012	7.533		1.012	0.1424		1.212	0.3744
1.013	0.283		1.013	7.544		1.013	0.1427		1.213	0.378
1.014	0.2841		1.014	7.562		1.014	0.1432		1.214	0.3823
1.015	0.2863		1.015	7.579		1.015	0.1442		1.215	0.3872
1.016	0.2866		1.016	7.593		1.016	0.1449		1.216	0.3917
1.017	0.2876		1.017	7.61		1.017	0.1446		1.217	0.3961
1.018	0.2885		1.018	7.624		1.018	0.1459		1.218	0.4004
1.019	0.2891		1.019	7.639		1.019	0.1458		1.219	0.4061
1.02	0.2906		1.02	7.655		1.02	0.1466		1.22	0.4118
1.021	0.2914		1.021	7.669		1.021	0.1475		1.221	0.4159
1.022	0.2925		1.022	7.685		1.022	0.1479		1.222	0.4208
1.023	0.2935		1.023	7.699		1.023	0.1492		1.223	0.4267
1.024	0.294		1.024	7.713		1.024	0.1494		1.224	0.4315
1.025	0.2958		1.025	7.729		1.025	0.1492		1.225	0.4373
1.026	0.296		1.026	7.741		1.026	0.1506		1.226	0.4424
1.027	0.297		1.027	7.758		1.027	0.151		1.227	0.4483
1.028	0.2988		1.028	7.775		1.028	0.1519		1.228	0.4544
1.029	0.2992		1.029	7.787		1.029	0.1524		1.229	0.4597
1.03	0.301		1.03	7.803		1.03	0.1525		1.23	0.4652
1.031	0.3013		1.031	7.82		1.031	0.1541		1.231	0.4717
1.032	0.3028		1.032	7.833		1.032	0.1543		1.232	0.478
1.033	0.3032		1.033	7.852		1.033	0.155		1.233	0.4839
1.034	0.3046		1.034	7.866		1.034	0.1556		1.234	0.49
1.035	0.3054		1.035	7.882		1.035	0.1557		1.235	0.4965
1.036	0.3065		1.036	7.9		1.036	0.157		1.236	0.5035
1.037	0.3069		1.037	7.913		1.037	0.1568		1.237	0.5095
1.038	0.3087		1.038	7.93		1.038	0.1578		1.238	0.5167
1.039	0.3098		1.039	7.947		1.039	0.1587		1.239	0.5239
1.04	0.311		1.04	7.963		1.04	0.1596		1.24	0.5301
1.041	0.3121		1.041	7.98		1.041	0.1605		1.241	0.5378
1.042	0.313		1.042	7.994		1.042	0.1607		1.242	0.5451
1.043	0.3143		1.043	8.011		1.043	0.162		1.243	0.5527
1.044	0.3157		1.044	8.03		1.044	0.1625		1.244	0.5613
1.045	0.3164		1.045	8.043		1.045	0.1628		1.245	0.5687
1.046	0.3173		1.046	8.062		1.046	0.1633		1.246	0.5771
1.047	0.3187		1.047	8.08		1.047	0.1644		1.247	0.5855
1.048	0.3197		1.048	8.095		1.048	0.1653		1.248	0.5939
1.049	0.3212		1.049	8.115		1.049	0.1656		1.249	0.6029
1.05	0.322		1.05	8.13		1.05	0.1666		1.25	0.6114
1.051	0.3227		1.051	8.146		1.051	0.1669		1.251	0.621
1.052	0.3246		1.052	8.166		1.052	0.1681		1.252	0.6312
1.053	0.3256		1.053	8.182		1.053	0.1688		1.253	0.6394
1.054	0.3264		1.054	8.2		1.054	0.1698		1.254	0.6493
1.055	0.3276		1.055	8.217		1.055	0.1712		1.255	0.66
1.056	0.3289		1.056	8.233		1.056	0.1712		1.256	0.6698
1.057	0.3303		1.057	8.253		1.057	0.1722		1.257	0.6811
1.058	0.3313		1.058	8.268		1.058	0.1728		1.258	0.6915
1.059	0.3326		1.059	8.286		1.059	0.1735		1.259	0.7024
1.06	0.3345		1.06	8.306		1.06	0.1745		1.26	0.7138
1.061	0.3352		1.061	8.322		1.061	0.1749		1.261	0.724
1.062	0.3364		1.062	8.342		1.062	0.1758		1.262	0.7358
1.063	0.3379		1.063	8.361		1.063	0.1773		1.263	0.747
1.064	0.3386		1.064	8.377		1.064	0.1774		1.264	0.759
1.065	0.3404		1.065	8.398		1.065	0.1791		1.265	0.7722
1.066	0.3419		1.066	8.416		1.066	0.1802		1.266	0.784
1.067	0.343		1.067	8.435		1.067	0.1806		1.267	0.7973
1.068	0.3448		1.068	8.455		1.068	0.1819		1.268	0.8112
1.069	0.3458		1.069	8.471		1.069	0.1825		1.269	0.8251
1.07	0.3468		1.07	8.491		1.07	0.1836		1.27	0.8403
1.071	0.3484		1.071	8.51		1.071	0.1852		1.271	0.8562
1.072	0.3496		1.072	8.529		1.072	0.1851		1.272	0.8714
1.073	0.3508		1.073	8.551		1.073	0.1872		1.273	0.8885
1.074	0.3524		1.074	8.567		1.074	0.1876		1.274	0.9045
1.075	0.3536		1.075	8.588		1.075	0.1882		1.275	0.922
1.076	0.3554		1.076	8.611		1.076	0.1898		1.276	0.9411
1.077	0.3563		1.077	8.627		1.077	0.1904		1.277	0.9588
1.078	0.3582		1.078	8.65		1.078	0.1916		1.278	0.9785
1.079	0.3596		1.079	8.672		1.079	0.193		1.279	0.9977
1.08	0.3607		1.08	8.689		1.08	0.1938		1.28	1.018
1.081	0.3624		1.081	8.711		1.081	0.1951		1.281	1.04
1.082	0.3639		1.082	8.729		1.082	0.1964		1.282	1.062
1.083	0.3647		1.083	8.75		1.083	0.1972		1.283	1.085
1.084	0.3667		1.084	8.772		1.084	0.1983		1.284	1.112
1.085	0.3677		1.085	8.79		1.085	0.1998		1.285	1.136
1.086	0.3699		1.086	8.812		1.086	0.2007		1.286	1.164
1.087	0.371		1.087	8.834		1.087	0.2022		1.287	1.193
1.088	0.3724		1.088	8.854		1.088	0.2029		1.288	1.221
1.089	0.3739		1.089	8.877		1.089	0.2042		1.289	1.253
1.09	0.3758		1.09	8.896		1.09	0.2049		1.29	1.285
1.091	0.377		1.091	8.92		1.091	0.2065		1.291	1.32
1.092	0.3791		1.092	8.943		1.092	0.209		1.292	1.357
1.093	0.3804		1.093	8.962		1.093	0.2095		1.293	1.396
1.094	0.3816		1.094	8.985		1.094	0.2107		1.294	1.437
1.095	0.3835		1.095	9.007		1.095	0.2122		1.295	1.48
1.096	0.3846		1.096	9.028		1.096	0.2129		1.296	1.526
1.097	0.387		1.097	9.052		1.097	0.2147		1.297	1.575
1.098	0.3882		1.098	9.075		1.098	0.2163		1.298	1.626
1.099	0.3894		1.099	9.097		1.099	0.217		1.299	1.681
1.1	0.3917		1.1	9.122		1.1	0.2187		1.3	1.739
1.101	0.3938		1.101	9.144		1.101	0.22		1.301	1.799
1.102	0.3949		1.102	9.167		1.102	0.2214		1.302	1.866
1.103	0.3971		1.103	9.19		1.103	0.2229		1.303	1.936
1.104	0.3987		1.104	9.213		1.104	0.2248		1.304	2.007
1.105	0.4006		1.105	9.237		1.105	0.2264		1.305	2.088
1.106	0.4019		1.106	9.259		1.106	0.2274		1.306	2.173
1.107	0.4036		1.107	9.285		1.107	0.2295		1.307	2.264
1.108	0.4053		1.108	9.31		1.108	0.2314		1.308	2.362
1.109	0.407		1.109	9.332		1.109	0.2325		1.309	2.467
1.11	0.4089		1.11	9.359		1.11	0.2345		1.31	2.579
1.111	0.411		1.111	9.385		1.111	0.2362		1.311	2.7
1.112	0.4126		1.112	9.408		1.112	0.2374		1.312	2.829
1.113	0.4152		1.113	9.436		1.113	0.2393		1.313	2.968
1.114	0.4173		1.114	9.459		1.114	0.2414		1.314	3.115
1.115	0.4185		1.115	9.484		1.115	0.2425		1.315	3.277
1.116	0.421		1.116	9.512		1.116	0.245		1.316	3.453
1.117	0.423		1.117	9.536		1.117	0.2471		1.317	3.638
1.118	0.4254		1.118	9.563		1.118	0.2484		1.318	3.828
1.119	0.4266		1.119	9.59		1.119	0.2504		1.319	4.04
1.12	0.4285		1.12	9.615		1.12	0.252		1.32	4.275
1.121	0.4309		1.121	9.644		1.121	0.2538		1.321	4.53
1.122	0.4325		1.122	9.67		1.122	0.2561		1.322	4.8
1.123	0.4347		1.123	9.698		1.123	0.2577		1.323	5.09
1.124	0.4372		1.124	9.727		1.124	0.2606		1.324	5.402
1.125	0.4388		1.125	9.753		1.125	0.2628		1.325	5.729
1.126	0.4409		1.126	9.784		1.126	0.2642		1.326	6.078
1.127	0.4434		1.127	9.813		1.127	0.2671		1.327	6.449
1.128	0.4457		1.128	9.841		1.128	0.2693		1.328	6.839
1.129	0.4479		1.129	9.874		1.129	0.2715		1.329	7.249
1.13	0.4514		1.13	9.905		1.13	0.2745		1.33	7.681
1.131	0.453		1.131	9.935		1.131	0.277		1.331	8.13
1.132	0.4557		1.132	9.966		1.132	0.2797		1.332	8.592
1.133	0.4572		1.133	9.995		1.133	0.2817		1.333	9.067
1.134	0.4596		1.134	10.03		1.134	0.2841		1.334	9.56
1.135	0.4624		1.135	10.06		1.135	0.2867		1.335	10.07
1.136	0.4642		1.136	10.09		1.136	0.2896		1.336	10.59
1.137	0.4674		1.137	10.13		1.137	0.2919		1.337	11.14
1.138	0.4688		1.138	10.16		1.138	0.2944		1.338	11.68
1.139	0.4715		1.139	10.19		1.139	0.2971		1.339	12.25
1.14	0.4741		1.14	10.22		1.14	0.3001		1.34	12.83
1.141	0.4764		1.141	10.26		1.141	0.3028		1.341	13.42
1.142	0.4785		1.142	10.29		1.142	0.3055		1.342	14.02
1.143	0.4821		1.143	10.33		1.143	0.3092		1.343	14.64
1.144	0.4847		1.144	10.36		1.144	0.3117		1.344	15.27
1.145	0.4871		1.145	10.4		1.145	0.3146		1.345	15.93
1.146	0.4898		1.146	10.43		1.146	0.3181		1.346	16.58
1.147	0.4916		1.147	10.47		1.147	0.3213		1.347	17.26
1.148	0.495		1.148	10.51		1.148	0.3246		1.348	17.94
1.149	0.4975		1.149	10.54		1.149	0.3277		1.349	18.64
1.15	0.5003		1.15	10.58		1.15	0.3309		1.35	19.34
1.151	0.5031		1.151	10.62		1.151	0.3352		1.351	20.05
1.152	0.5055		1.152	10.66		1.152	0.3378		1.352	20.79
1.153	0.5086		1.153	10.7		1.153	0.3419		1.353	21.54
1.154	0.5111		1.154	10.74		1.154	0.3452		1.354	22.29
1.155	0.5144		1.155	10.78		1.155	0.3493		1.355	23.07
1.156	0.5175		1.156	10.83		1.156	0.3537		1.356	23.87
1.157	0.5202		1.157	10.87		1.157	0.3573		1.357	24.66
1.158	0.5234		1.158	10.91		1.158	0.361		1.358	25.47
1.159	0.527		1.159	10.95		1.159	0.3656		1.359	26.29
1.16	0.5291		1.16	10.99		1.16	0.3691		1.36	27.12
1.161	0.533		1.161	11.04		1.161	0.3737		1.361	27.95
1.162	0.5357		1.162	11.09		1.162	0.378		1.362	28.8
1.163	0.539		1.163	11.13		1.163	0.3822		1.363	29.65
1.164	0.5425		1.164	11.18		1.164	0.3867		1.364	30.5
1.165	0.5453		1.165	11.22		1.165	0.3914		1.365	31.37
1.166	0.5492		1.166	11.27		1.166	0.3959		1.366	32.25
1.167	0.5528		1.167	11.32		1.167	0.4008		1.367	33.13
1.168	0.5565		1.168	11.37		1.168	0.4062		1.368	34.01
1.169	0.56		1.169	11.43		1.169	0.4108		1.369	34.89
1.17	0.5635		1.17	11.47		1.17	0.4161		1.37	35.77
1.171	0.5672		1.171	11.53		1.171	0.4213		1.371	36.67
1.172	0.572		1.172	11.58		1.172	0.4273		1.372	37.56
1.173	0.5742		1.173	11.63		1.173	0.4313		1.373	38.47
1.174	0.5787		1.174	11.68		1.174	0.4375		1.374	39.39
1.175	0.5832		1.175	11.74		1.175	0.4431		1.375	40.3
1.176	0.5863		1.176	11.79		1.176	0.4488		1.376	41.2
1.177	0.5914		1.177	11.85		1.177	0.455		1.377	42.12
1.178	0.5948		1.178	11.91		1.178	0.4604		1.378	43.03
1.179	0.5985		1.179	11.97		1.179	0.4666		1.379	43.94
1.18	0.6033		1.18	12.03		1.18	0.4726		1.38	44.86
1.181	0.6081		1.181	12.09		1.181	0.4793		1.381	45.77
1.182	0.6118		1.182	12.15		1.182	0.4858		1.382	46.7
1.183	0.6163		1.183	12.21		1.183	0.4923		1.383	47.63
1.184	0.6206		1.184	12.28		1.184	0.498		1.384	48.55
1.185	0.6257		1.185	12.34		1.185	0.5047		1.385	49.47
1.186	0.6295		1.186	12.41		1.186	0.5118		1.386	50.39
1.187	0.6342		1.187	12.47		1.187	0.519		1.387	51.3
1.188	0.6403		1.188	12.55		1.188	0.526		1.388	52.23
1.189	0.6441		1.189	12.61		1.189	0.5328		1.389	53.14
1.19	0.6492		1.19	12.68		1.19	0.5407		1.39	54.07
1.191	0.6549		1.191	12.75		1.191	0.5475		1.391	55
1.192	0.6593		1.192	12.83		1.192	0.5561		1.392	55.93
1.193	0.6648		1.193	12.9		1.193	0.5638		1.393	56.85
1.194	0.6705		1.194	12.98		1.194	0.5719		1.394	57.77
1.195	0.6761		1.195	13.05		1.195	0.5801		1.395	58.7
1.196	0.6817		1.196	13.13		1.196	0.588		1.396	59.62
1.197	0.6862		1.197	13.21		1.197	0.597		1.397	60.54
1.198	0.6922		1.198	13.29		1.198	0.6054		1.398	61.47
1.199	0.6983		1.199	13.37		1.199	0.6146		1.399	62.39
1.2	0.7027		1.2	13.45		1.2	0.6236		1.4	63.33
1.201	0.7096		1.201	13.54		1.201	0.6331		1.401	64.25
1.202	0.7145		1.202	13.62		1.202	0.6423		1.402	65.17
1.203	0.7203		1.203	13.71		1.203	0.6515		1.403	66.09
1.204	0.7264		1.204	13.8		1.204	0.6625		1.404	67.01
1.205	0.7317		1.205	13.89		1.205	0.6712		1.405	67.93
1.206	0.7384		1.206	13.98		1.206	0.6823		1.406	68.85
1.207	0.7451		1.207	14.07		1.207	0.6923		1.407	69.77
1.208	0.7503		1.208	14.17		1.208	0.7024		1.408	70.71
1.209	0.7575		1.209	14.27		1.209	0.7134		1.409	71.64
1.21	0.7632		1.21	14.36		1.21	0.723		1.41	72.55
1.211	0.7694		1.211	14.46		1.211	0.7335		1.411	73.48
1.212	0.7765		1.212	14.57		1.212	0.7447		1.412	74.4
1.213	0.7831		1.213	14.67		1.213	0.7553		1.413	75.32
1.214	0.7902		1.214	14.77		1.214	0.7667		1.414	76.25
1.215	0.7971		1.215	14.88		1.215	0.7778		1.415	77.17
1.216	0.8043		1.216	14.98		1.216	0.7891		1.416	78.09
1.217	0.8125		1.217	15.1		1.217	0.8021		1.417	79.03
1.218	0.8192		1.218	15.2		1.218	0.8137		1.418	79.95
1.219	0.8275		1.219	15.32		1.219	0.8283		1.419	80.87
1.22	0.8364		1.22	15.44		1.22	0.8417		1.42	81.8
1.221	0.8431		1.221	15.57		1.221	0.8538		1.421	82.7
1.222	0.8525		1.222	15.69		1.222	0.8675		1.422	83.63
1.223	0.861		1.223	15.81		1.223	0.8813		1.423	84.55
1.224	0.868		1.224	15.93		1.224	0.8953		1.424	85.47
1.225	0.878		1.225	16.05		1.225	0.91		1.425	86.41
1.226	0.8861		1.226	16.17		1.226	0.9248		1.426	87.33
1.227	0.8953		1.227	16.3		1.227	0.9395		1.427	88.26
1.228	0.9054		1.228	16.44		1.228	0.9549		1.428	89.18
1.229	0.914		1.229	16.57		1.229	0.9695		1.429	90.1
1.23	0.9244		1.23	16.7		1.23	0.9854		1.43	91.03
1.231	0.9345		1.231	16.84		1.231	1.001		1.431	91.95
1.232	0.9446		1.232	16.98		1.232	1.017		1.432	92.88
1.233	0.9558		1.233	17.12		1.233	1.034		1.433	93.81
1.234	0.9652		1.234	17.26		1.234	1.051		1.434	94.74
1.235	0.9756		1.235	17.4		1.235	1.067		1.435	95.67
1.236	0.9866		1.236	17.54		1.236	1.086		1.436	96.6
1.237	0.996		1.237	17.69		1.237	1.103		1.437	97.52
1.238	1.008		1.238	17.84		1.238	1.122		1.438	98.44
1.239	1.02		1.239	17.99		1.239	1.14		1.439	99.37
1.24	1.03		1.24	18.14		1.24	1.159		1.44	100.3
1.241	1.043		1.241	18.3		1.241	1.179		1.441	101.2
1.242	1.054		1.242	18.46		1.242	1.198		1.442	102.2
1.243	1.067		1.243	18.62		1.243	1.217		1.443	103.1
1.244	1.08		1.244	18.78		1.244	1.238		1.444	104
1.245	1.093		1.245	18.94		1.245	1.258		1.445	104.9
1.246	1.107		1.246	19.11		1.246	1.279		1.446	105.9
1.247	1.12		1.247	19.28		1.247	1.3		1.447	106.8
1.248	1.134		1.248	19.44		1.248	1.321		1.448	107.7
1.249	1.15		1.249	19.6		1.249	1.343		1.449	108.7
1.25	1.163		1.25	19.78		1.25	1.365		1.45	109.6
1.251	1.178		1.251	19.95		1.251	1.389		1.451	110.5
1.252	1.195		1.252	20.14		1.252	1.413		1.452	111.5
1.253	1.209		1.253	20.31		1.253	1.437		1.453	112.4
1.254	1.225		1.254	20.5		1.254	1.461		1.454	113.3
1.255	1.241		1.255	20.68		1.255	1.485		1.455	114.3
1.256	1.257		1.256	20.87		1.256	1.509		1.456	115.2
1.257	1.274		1.257	21.06		1.257	1.534		1.457	116.1
1.258	1.291		1.258	21.25		1.258	1.56		1.458	117.1
1.259	1.309		1.259	21.45		1.259	1.586		1.459	118
1.26	1.329		1.26	21.65		1.26	1.613		1.46	118.9
1.261	1.346		1.261	21.85		1.261	1.64		1.461	119.9
1.262	1.365		1.262	22.05		1.262	1.668		1.462	120.8
1.263	1.386		1.263	22.26		1.263	1.695		1.463	121.7
1.264	1.406		1.264	22.47		1.264	1.722		1.464	122.7
1.265	1.428		1.265	22.68		1.265	1.751		1.465	123.6
1.266	1.448		1.266	22.9		1.266	1.78		1.466	124.5
1.267	1.47		1.267	23.12		1.267	1.81		1.467	125.5
1.268	1.492		1.268	23.36		1.268	1.841		1.468	126.4
1.269	1.513		1.269	23.59		1.269	1.87		1.469	127.4
1.27	1.537		1.27	23.82		1.27	1.902		1.47	128.3
1.271	1.563		1.271	24.06		1.271	1.935		1.471	129.2
1.272	1.586		1.272	24.3		1.272	1.965		1.472	130.2
1.273	1.613		1.273	24.55		1.273	1.996		1.473	131.1
1.274	1.638		1.274	24.8		1.274	2.028		1.474	132
1.275	1.664		1.275	25.06		1.275	2.062		1.475	133
1.276	1.693		1.276	25.32		1.276	2.097		1.476	133.9
1.277	1.719		1.277	25.59		1.277	2.132		1.477	134.9
1.278	1.748		1.278	25.87		1.278	2.168		1.478	135.8
1.279	1.777		1.279	26.15		1.279	2.204		1.479	136.7
1.28	1.808		1.28	26.44		1.28	2.24		1.48	137.7
1.281	1.841		1.281	26.74		1.281	2.278		1.481	138.6
1.282	1.872		1.282	27.04		1.282	2.315		1.482	139.5
1.283	1.908		1.283	27.36		1.283	2.354		1.483	140.5
1.284	1.944		1.284	27.68		1.284	2.394		1.484	141.4
1.285	1.977		1.285	28.01		1.285	2.433		1.485	142.4
1.286	2.014		1.286	28.35		1.286	2.472		1.486	143.3
1.287	2.052		1.287	28.7		1.287	2.513		1.487	144.3
1.288	2.093		1.288	29.06		1.288	2.554		1.488	145.2
1.289	2.138		1.289	29.43		1.289	2.597		1.489	146.1
1.29	2.183		1.29	29.81		1.29	2.639		1.49	147.1
1.291	2.23		1.291	30.2		1.291	2.683		1.491	148
1.292	2.281		1.292	30.61		1.292	2.727		1.492	148.9
1.293	2.332		1.293	31.02		1.293	2.77		1.493	149.9
1.294	2.39		1.294	31.47		1.294	2.816		1.494	150.8
1.295	2.448		1.295	31.9		1.295	2.861		1.495	151.8
1.296	2.51		1.296	32.36		1.296	2.908		1.496	152.7
1.297	2.578		1.297	32.83		1.297	2.955		1.497	153.6
1.298	2.649		1.298	33.3		1.298	3.001		1.498	154.6
1.299	2.725		1.299	33.79		1.299	3.049		1.499	155.5
1.3	2.806		1.3	34.3		1.3	3.099		1.5	156.5
1.301	2.89		1.301	34.81		1.301	3.148		1.501	157.4
1.302	2.981		1.302	35.34		1.302	3.199		1.502	158.4
1.303	3.079		1.303	35.88		1.303	3.25		1.503	159.3
1.304	3.183		1.304	36.44		1.304	3.301		1.504	160.2
1.305	3.297		1.305	37.01		1.305	3.355		1.505	161.2
1.306	3.416		1.306	37.59		1.306	3.408		1.506	162.1
1.307	3.545		1.307	38.19		1.307	3.462		1.507	163
1.308	3.683		1.308	38.81		1.308	3.516		1.508	164
1.309	3.817		1.309	39.45		1.309	3.571		1.509	164.9
1.31	3.972		1.31	40.09		1.31	3.628		1.51	165.9
1.311	4.142		1.311	40.75		1.311	3.685		1.511	166.8
1.312	4.325		1.312	41.41		1.312	3.74		1.512	167.7
1.313	4.52		1.313	42.09		1.313	3.791		1.513	168.7
1.314	4.726		1.314	42.78		1.314	3.842		1.514	169.6
1.315	4.944		1.315	43.48		1.315	3.902		1.515	170.6
1.316	5.179		1.316	44.2		1.316	3.964		1.516	171.5
1.317	5.424		1.317	44.92		1.317	4.024		1.517	172.5
1.318	5.684		1.318	45.66		1.318	4.086		1.518	173.4
1.319	5.957		1.319	46.41		1.319	4.152		1.519	174.3
1.32	6.242		1.32	47.19		1.32	4.215		1.52	175.3
1.321	6.545		1.321	47.96		1.321	4.282		1.521	176.2
1.322	6.861		1.322	48.74		1.322	4.347		1.522	177.1
1.323	7.188		1.323	49.54		1.323	4.415		1.523	178.1
1.324	7.535		1.324	50.34		1.324	4.485		1.524	179
1.325	7.893		1.325	51.14		1.325	4.553		1.525	180
1.326	8.258		1.326	51.96		1.326	4.624		1.526	180.9
1.327	8.633		1.327	52.78		1.327	4.698		1.527	181.9
1.328	9.019		1.328	53.62		1.328	4.77		1.528	182.8
1.329	9.414		1.329	54.47		1.329	4.843		1.529	183.7
1.33	9.813		1.33	55.33		1.33	4.92		1.53	184.7
1.331	10.23		1.331	56.2		1.331	5		1.531	185.6
1.332	10.65		1.332	57.06		1.332	5.084		1.532	186.5
1.333	11.07		1.333	57.93		1.333	5.171		1.533	187.5
1.334	11.51		1.334	58.82		1.334	5.265		1.534	188.4
1.335	11.95		1.335	59.72		1.335	5.366		1.535	189.4
1.336	12.39		1.336	60.62		1.336	5.471		1.536	190.3
1.337	12.84		1.337	61.52		1.337	5.585		1.537	191.2
1.338	13.29		1.338	62.43		1.338	5.709		1.538	192.1
1.339	13.74		1.339	63.36		1.339	5.847		1.539	193.1
1.34	14.19		1.34	64.28		1.34	6.003		1.54	194
1.341	14.65		1.341	65.19		1.341	6.176		1.541	194.9
1.342	15.11		1.342	66.13		1.342	6.378		1.542	195.9
1.343	15.59		1.343	67.05		1.343	6.615		1.543	196.8
1.344	16.05		1.344	67.99		1.344	6.891		1.544	197.7
1.345	16.52		1.345	68.93		1.345	7.22		1.545	198.7
1.346	16.98		1.346	69.88		1.346	7.609		1.546	199.6
1.347	17.45		1.347	70.84		1.347	8.062		1.547	200.5
1.348	17.92		1.348	71.81		1.348	8.574		1.548	201.4
1.349	18.38		1.349	72.76		1.349	9.143		1.549	202.3
1.35	18.86		1.35	73.73		1.35	9.768		1.55	203.3
1.351	19.32		1.351	74.69		1.351	10.45		1.551	204.2
1.352	19.78		1.352	75.66		1.352	11.18		1.552	205.1
1.353	20.25		1.353	76.64		1.353	11.96		1.553	206.1
1.354	20.72		1.354	77.61		1.354	12.77		1.554	207
1.355	21.19		1.355	78.61		1.355	13.63		1.555	207.9
1.356	21.66		1.356	79.6		1.356	14.52		1.556	208.8
1.357	22.13		1.357	80.58		1.357	15.44		1.557	209.7
1.358	22.6		1.358	81.57		1.358	16.38		1.558	210.6
1.359	23.08		1.359	82.55		1.359	17.31		1.559	211.6
1.36	23.56		1.36	83.54		1.36	18.25		1.56	212.5
1.361	24.04		1.361	84.55		1.361	19.2		1.561	213.4
1.362	24.51		1.362	85.54		1.362	20.11		1.562	214.3
1.363	24.98		1.363	86.56		1.363	21.04		1.563	215.2
1.364	25.45		1.364	87.57		1.364	21.96		1.564	216.1
1.365	25.92		1.365	88.57		1.365	22.87		1.565	217.1
1.366	26.39		1.366	89.58		1.366	23.79		1.566	218
1.367	26.87		1.367	90.59		1.367	24.69		1.567	218.9
1.368	27.33		1.368	91.61		1.368	25.57		1.568	219.8
1.369	27.81		1.369	92.62		1.369	26.46		1.569	220.7
1.37	28.28		1.37	93.64		1.37	27.33		1.57	221.7
1.371	28.75		1.371	94.67		1.371	28.2		1.571	222.6
1.372	29.22		1.372	95.7		1.372	29.06		1.572	223.5
1.373	29.69		1.373	96.72		1.373	29.91		1.573	224.4
1.374	30.16		1.374	97.74		1.374	30.76		1.574	225.3
1.375	30.63		1.375	98.76		1.375	31.61		1.575	226.2
1.376	31.11		1.376	99.78		1.376	32.45		1.576	227.2
1.377	31.59		1.377	100.8		1.377	33.27		1.577	228.1
1.378	32.06		1.378	101.8		1.378	34.09		1.578	229
1.379	32.53		1.379	102.9		1.379	34.91		1.579	229.9
1.38	33		1.38	103.9		1.38	35.71		1.58	230.8
1.381	33.47		1.381	105		1.381	36.51		1.581	231.7
1.382	33.94		1.382	106		1.382	37.31		1.582	232.7
1.383	34.42		1.383	107		1.383	38.11		1.583	233.6
1.384	34.89		1.384	108.1		1.384	38.9		1.584	234.5
1.385	35.35		1.385	109.1		1.385	39.7		1.585	235.4
1.386	35.82		1.386	110.2		1.386	40.48		1.586	236.3
1.387	36.29		1.387	111.2		1.387	41.26		1.587	237.2
1.388	36.77		1.388	112.3		1.388	42.03		1.588	238.1
1.389	37.23		1.389	113.3		1.389	42.79		1.589	239
1.39	37.71		1.39	114.3		1.39	43.55		1.59	239.9
1.391	38.18		1.391	115.4		1.391	44.3		1.591	240.8
1.392	38.65		1.392	116.4		1.392	45.04		1.592	241.7
1.393	39.14		1.393	117.5		1.393	45.79		1.593	242.7
1.394	39.61		1.394	118.5		1.394	46.52		1.594	243.6
1.395	40.08		1.395	119.6		1.395	47.27		1.595	244.5
1.396	40.56		1.396	120.6		1.396	48		1.596	245.4
1.397	41.03		1.397	121.7		1.397	48.71		1.597	246.3
1.398	41.5		1.398	122.8		1.398	49.44		1.598	247.2
1.399	41.98		1.399	123.8		1.399	50.15		1.599	248.1
1.4	42.45		1.4	124.9		1.4	50.86		1.6	249
1.401	42.93		1.401	125.9		1.401	51.56		1.601	249.9
1.402	43.39		1.402	127		1.402	52.26		1.602	250.8
1.403	43.87		1.403	128		1.403	52.97		1.603	251.7
1.404	44.34		1.404	129.1		1.404	53.67		1.604	252.6
1.405	44.82		1.405	130.1		1.405	54.37		1.605	253.5
1.406	45.29		1.406	131.2		1.406	55.08		1.606	254.4
1.407	45.76		1.407	132.3		1.407	55.78		1.607	255.3
1.408	46.23		1.408	133.3		1.408	56.47		1.608	256.2
1.409	46.71		1.409	134.4		1.409	57.17		1.609	257.1
1.41	47.2		1.41	135.5		1.41	57.86		1.61	258
1.411	47.67		1.411	136.5		1.411	58.56		1.611	258.9
1.412	48.15		1.412	137.6		1.412	59.25		1.612	259.8
1.413	48.62		1.413	138.7		1.413	59.95		1.613	260.7
1.414	49.09		1.414	139.7		1.414	60.65		1.614	261.6
1.415	49.57		1.415	140.8		1.415	61.35		1.615	262.6
1.416	50.05		1.416	141.9		1.416	62.05		1.616	263.5
1.417	50.53		1.417	142.9		1.417	62.77		1.617	264.4
1.418	50.99		1.418	144		1.418	63.48		1.618	265.3
1.419	51.47		1.419	145.1		1.419	64.19		1.619	266.2
1.42	51.94		1.42	146.1		1.42	64.9		1.62	267.1
1.421	52.42		1.421	147.2		1.421	65.62		1.621	268.1
1.422	52.9		1.422	148.2		1.422	66.34		1.622	269
1.423	53.37		1.423	149.3		1.423	67.05		1.623	269.9
1.424	53.85		1.424	150.4		1.424	67.78		1.624	270.8
1.425	54.33		1.425	151.5		1.425	68.51		--	--
1.426	54.81		1.426	152.5		1.426	69.24		--	--
1.427	55.29		1.427	153.6		1.427	69.97		--	--
1.428	55.77		1.428	154.7		1.428	70.73		--	--
1.429	56.25		1.429	155.7		1.429	71.47		--	--
1.43	56.72		1.43	156.8		1.43	72.21		--	--
1.431	57.2		1.431	157.9		1.431	72.96		--	--
1.432	57.68		1.432	159		1.432	73.7		--	--
1.433	58.16		1.433	160		1.433	74.46		--	--
1.434	58.63		1.434	161.1		1.434	75.21		--	--
1.435	59.11		1.435	162.2		1.435	75.97		--	--
1.436	59.59		1.436	163.2		1.436	76.72		--	--
1.437	60.07		1.437	164.3		1.437	77.49		--	--
1.438	60.55		1.438	165.4		1.438	78.26		--	--
1.439	61.02		1.439	166.5		1.439	79.03		--	--
1.44	61.5		1.44	167.5		1.44	79.8		--	--
1.441	61.98		1.441	168.6		1.441	80.58		--	--
1.442	62.45		1.442	169.7		1.442	81.34		--	--
1.443	62.95		1.443	170.7		1.443	82.12		--	--
1.444	63.43		1.444	171.8		1.444	82.89		--	--
1.445	63.9		1.445	172.9		1.445	83.66		--	--
1.446	64.38		1.446	174		1.446	84.45		--	--
1.447	64.85		1.447	175		1.447	85.23		--	--
1.448	65.33		1.448	176.1		1.448	86.02		--	--
1.449	65.81		1.449	177.2		1.449	86.82		--	--
1.45	66.29		1.45	178.2		1.45	87.61		--	--
1.451	66.76		1.451	179.3		1.451	88.41		--	--
1.452	67.24		1.452	180.4		1.452	89.2		--	--
1.453	67.71		1.453	181.4		1.453	89.99		--	--
1.454	68.19		1.454	182.5		1.454	90.79		--	--
1.455	68.67		1.455	183.6		1.455	91.59		--	--
1.456	69.14		1.456	184.6		1.456	92.39		--	--
1.457	69.63		1.457	185.7		1.457	93.2		--	--
1.458	70.11		1.458	186.8		1.458	94		--	--
1.459	70.59		1.459	187.8		1.459	94.82		--	--
1.46	71.07		1.46	188.9		1.46	95.63		--	--
1.461	71.55		1.461	190		1.461	96.43		--	--
1.462	72.03		1.462	191		1.462	97.25		--	--
1.463	72.51		1.463	192.1		1.463	98.06		--	--
1.464	72.99		1.464	193.2		1.464	98.86		--	--
1.465	73.46		1.465	194.2		1.465	99.68		--	--
1.466	73.94		1.466	195.3		1.466	100.5		--	--
1.467	74.42		1.467	196.4		1.467	101.3		--	--
1.468	74.89		1.468	197.4		1.468	102.2		--	--
1.469	75.38		1.469	198.5		1.469	103		--	--
1.47	75.86		1.47	199.6		1.47	103.8		--	--
1.471	76.33		1.471	200.6		1.471	104.6		--	--
1.472	76.81		1.472	201.7		1.472	105.4		--	--
1.473	77.29		1.473	202.8		1.473	106.3		--	--
1.474	77.76		1.474	203.8		1.474	107.1		--	--
1.475	78.25		1.475	204.9		1.475	107.9		--	--
1.476	78.73		1.476	206		1.476	108.8		--	--
1.477	79.21		1.477	207		1.477	109.6		--	--
1.478	79.68		1.478	208.1		1.478	110.5		--	--
1.479	80.15		1.479	209.2		1.479	111.3		--	--
1.48	80.62		1.48	210.2		1.48	112.1		--	--
1.481	81.1		1.481	211.3		1.481	113		--	--
1.482	81.58		1.482	212.4		1.482	113.8		--	--
1.483	82.05		1.483	213.4		1.483	114.6		--	--
1.484	82.51		1.484	214.5		1.484	115.5		--	--
1.485	82.98		1.485	215.6		1.485	116.3		--	--
1.486	83.45		1.486	216.6		1.486	117.2		--	--
1.487	83.93		1.487	217.7		1.487	118		--	--
1.488	84.4		1.488	218.8		1.488	118.9		--	--
1.489	84.88		1.489	219.8		1.489	119.7		--	--
1.49	85.35		1.49	220.9		1.49	120.6		--	--
1.491	85.82		1.491	222		1.491	121.5		--	--
1.492	86.31		1.492	223		1.492	122.3		--	--
1.493	86.78		1.493	224.1		1.493	123.2		--	--
1.494	87.26		1.494	225.2		1.494	124		--	--
1.495	87.74		1.495	226.2		1.495	124.9		--	--
1.496	88.2		1.496	227.3		1.496	125.7		--	--
1.497	88.66		1.497	228.4		1.497	126.6		--	--
1.498	89.13		1.498	229.4		1.498	127.5		--	--
1.499	89.61		1.499	230.5		1.499	128.3		--	--
1.5	90.09		1.5	231.6		1.5	129.2		--	--
1.501	90.55		1.501	232.6		1.501	130.1		--	--
1.502	91.02		1.502	233.7		1.502	130.9		--	--
1.503	91.49		1.503	234.8		1.503	131.8		--	--
1.504	91.97		1.504	235.9		1.504	132.7		--	--
1.505	92.44		1.505	236.9		1.505	133.5		--	--
1.506	92.9		1.506	238		1.506	134.4		--	--
1.507	93.37		1.507	239.1		1.507	135.3		--	--
1.508	93.84		1.508	240.1		1.508	136.2		--	--
1.509	94.32		1.509	241.2		1.509	137		--	--
1.51	94.79		1.51	242.2		1.51	137.9		--	--
1.511	95.26		1.511	243.3		1.511	138.8		--	--
1.512	95.73		1.512	244.4		1.512	139.7		--	--
1.513	96.19		1.513	245.4		1.513	140.6		--	--
1.514	96.66		1.514	246.5		1.514	141.4		--	--
1.515	97.13		1.515	247.6		1.515	142.3		--	--
1.516	97.6		1.516	248.6		1.516	143.2		--	--
1.517	98.06		1.517	249.7		1.517	144.1		--	--
1.518	98.52		1.518	250.8		1.518	145		--	--
1.519	98.99		1.519	251.9		1.519	145.9		--	--
1.52	99.46		1.52	252.9		1.52	146.8		--	--
1.521	99.93		1.521	254		1.521	147.7		--	--
1.522	100.4		1.522	255.1		1.522	148.5		--	--
1.523	100.9		1.523	256.1		1.523	149.4		--	--
1.524	101.3		1.524	257.2		1.524	150.3		--	--
1.525	101.8		1.525	258.2		1.525	151.2		--	--
1.526	102.3		1.526	259.3		1.526	152.1		--	--
1.527	102.7		1.527	260.4		1.527	153		--	--
1.528	103.2		1.528	261.5		1.528	153.9		--	--
1.529	103.7		1.529	262.5		1.529	154.8		--	--
1.53	104.1		1.53	263.6		1.53	155.7		--	--
1.531	104.6		1.531	264.7		1.531	156.6		--	--
1.532	105.1		1.532	265.7		1.532	157.6		--	--
1.533	105.5		1.533	266.8		1.533	158.5		--	--
1.534	106		1.534	267.9		1.534	159.4		--	--
1.535	106.5		1.535	268.9		1.535	160.3		--	--
1.536	106.9		1.536	270		1.536	161.2		--	--
1.537	107.4		1.537	271		1.537	162.1		--	--
1.538	107.9		1.538	272.1		1.538	163		--	--
1.539	108.3		1.539	273.1		1.539	163.9		--	--
1.54	108.8		1.54	274.2		1.54	164.9		--	--
1.541	109.3		1.541	275.2		1.541	165.8		--	--
1.542	109.7		1.542	276.3		1.542	166.7		--	--
1.543	110.2		1.543	277.3		1.543	167.6		--	--
1.544	110.7		1.544	278.4		1.544	168.5		--	--
1.545	111.1		1.545	279.5		1.545	169.5		--	--
1.546	111.6		1.546	280.5		1.546	170.4		--	--
1.547	112.1		1.547	281.5		1.547	171.3		--	--
1.548	112.6		1.548	282.6		1.548	172.2		--	--
1.549	113		1.549	283.7		1.549	173.2		--	--
1.55	113.5		1.55	284.7		1.55	174.1		--	--
1.551	113.9		1.551	285.7		1.551	175.1		--	--
1.552	114.4		1.552	286.8		1.552	176		--	--
1.553	114.9		1.553	287.8		1.553	176.9		--	--
1.554	115.3		1.554	288.9		1.554	177.8		--	--
1.555	115.8		1.555	289.9		1.555	178.8		--	--
1.556	116.3		1.556	291		1.556	179.7		--	--
1.557	116.7		1.557	292		1.557	180.7		--	--
1.558	117.2		1.558	293.1		1.558	181.6		--	--
1.559	117.7		1.559	294.1		1.559	182.6		--	--
1.56	118.2		1.56	295.2		1.56	183.5		--	--
1.561	118.6		1.561	296.2		1.561	184.4		--	--
1.562	119.1		1.562	297.2		1.562	185.4		--	--
1.563	119.6		1.563	298.3		1.563	186.3		--	--
1.564	120		1.564	299.3		1.564	187.3		--	--
1.565	120.5		1.565	300.4		1.565	188.2		--	--
1.566	121		1.566	301.4		1.566	189.2		--	--
1.567	121.4		1.567	302.5		1.567	190.2		--	--
1.568	121.9		1.568	303.5		1.568	191.1		--	--
1.569	122.4		1.569	304.6		1.569	192.1		--	--
1.57	122.8		1.57	305.6		1.57	193		--	--
1.571	123.3		1.571	306.7		1.571	194		--	--
1.572	123.8		1.572	307.7		1.572	194.9		--	--
1.573	124.3		1.573	308.8		1.573	195.9		--	--
1.574	124.8		1.574	309.8		1.574	196.9		--	--
1.575	125.2		1.575	310.9		1.575	197.8		--	--
1.576	125.7		1.576	311.9		1.576	198.8		--	--
1.577	126.2		1.577	313		1.577	199.8		--	--
1.578	126.7		1.578	314		1.578	200.7		--	--
1.579	127.2		1.579	315.1		1.579	201.7		--	--
1.58	127.6		1.58	316.2		1.58	202.7		--	--
1.581	128.1		1.581	317.2		1.581	203.7		--	--
1.582	128.6		1.582	318.2		1.582	204.7		--	--
1.583	129.1		1.583	319.3		1.583	205.6		--	--
1.584	129.5		1.584	320.3		1.584	206.6		--	--
1.585	130		1.585	321.4		1.585	207.6		--	--
1.586	130.5		1.586	322.4		1.586	208.5		--	--
1.587	131		1.587	323.5		1.587	209.5		--	--
1.588	131.5		1.588	324.5		1.588	210.5		--	--
1.589	132		1.589	325.6		1.589	211.5		--	--
1.59	132.5		1.59	326.7		1.59	212.5		--	--
1.591	133		1.591	327.8		1.591	213.5		--	--
1.592	133.5		1.592	328.8		1.592	214.5		--	--
1.593	134.1		1.593	329.9		1.593	215.5		--	--
1.594	134.6		1.594	331		1.594	216.4		--	--
1.595	135.1		1.595	332.1		1.595	217.4		--	--
1.596	135.6		1.596	333.2		1.596	218.4		--	--
1.597	136.1		1.597	334.3		1.597	219.4		--	--
1.598	136.6		1.598	335.4		1.598	220.4		--	--
1.599	137.1		1.599	336.5		1.599	221.4		--	--
1.6	137.7		1.6	337.6		1.6	222.4		--	--
1.601	138.2		1.601	338.8		1.601	223.4		--	--
1.602	138.7		1.602	339.9		1.602	224.4		--	--
1.603	139.2		1.603	341		1.603	225.4		--	--
1.604	139.8		1.604	342.1		1.604	226.4		--	--
1.605	140.3		1.605	343.2		1.605	227.4		--	--
1.606	140.9		1.606	344.3		1.606	228.4		--	--
1.607	141.5		1.607	345.3		1.607	229.4		--	--
1.608	142.1		1.608	346.5		1.608	230.4		--	--
1.609	142.7		1.609	347.6		1.609	231.4		--	--
1.61	143.4		1.61	348.7		1.61	232.4		--	--
1.611	144.1		1.611	349.8		1.611	233.4		--	--
1.612	144.7		1.612	350.9		1.612	234.4		--	--
1.613	145.2		1.613	352		1.613	235.4		--	--
1.614	145.8		1.614	353.1		1.614	236.4		--	--
1.615	146.5		1.615	354.2		1.615	237.4		--	--
1.616	147.3		1.616	355.3		1.616	238.4		--	--
1.617	148.1		1.617	356.4		1.617	239.4		--	--
1.618	148.8		1.618	357.5		1.618	240.4		--	--
1.619	149.5		1.619	358.6		1.619	241.4		--	--
1.62	150.1		1.62	359.7		1.62	242.4		--	--
1.621	150.7		1.621	360.8		1.621	243.4		--	--
1.622	151.3		1.622	361.9		1.622	244.4		--	--
1.623	151.8		1.623	363		1.623	245.4		--	--
1.624	152.4		1.624	364		1.624	246.4		--	--
--	--		1.624	246.4		--	--
--	--		--	--		--	--
--	--		--	--		--	--
--	--		--	--		--	--
--	--		--	--		--	--
--	--		--	--		--	--
--	--		--	--		--	--
--	--		--	--		--	--
--	--		--	--		--	--
--	--		--	--		--	--
--	--		--	--		--	--
--	--		--	--		--	--
--	--		--	--		--	--
--	--		--	--		--	--
--	--		--	--		--	--
--	--		--	--		--	--
--	--		--	--		--	--
--	--		--	--		--	--
--	--		--	--		--	--
--	--		--	--		--	--
--	--		--	--		--	--
--	--		--	--		--	--
--	--		--	--		--	--
--	--		--	--		--	--
--	--		--	--		--	--
--	--		--	--		--	--
--	--		--	--		--	--
--	--		--	--		--	--
--	--		--	--		--	--
--	--		--	--		--	--
--	--		--	--		--	--
--	--		--	--		--	--
--	--		--	--		--	--
--	--		--	--		--	--
--	--		--	--		--	--
--	--		--	--		--	--
--	--		--	--		--	--
--	--		--	--		--	--
--	--		--	--		--	--
--	--		--	--		--	--
--	--		--	--		--	--
--	--		--	--		--	--
--	--		--	--		--	--
--	--		--	--		--	--
--	--		--	--		--	--
--	--		--	--		--	--
--	--		--	--		--	--
--	--		--	--		--	--
--	--		--	--		--	--
--	--		--	--		--	--
--	--		--	--		--	--
--	--		--	--		--	--
--	--		--	--		--	--
--	--		--	--		--	--
--	--		--	--		--	--
--	--		--	--		--	--
--	--		--	--		--	--
--	--		--	--		--	--
--	--		--	--		--	--
--	--		--	--		--	--
--	--		--	--		--	--
--	--		--	--		--	--
--	--		--	--		--	--
--	--		--	--		--	--
--	--		--	--		--	--
--	--		--	--		--	--
--	--		--	--		--	--
--	--		--	--		--	--
--	--		--	--		--	--
--	--		--	--		--	--
--	--		--	--		--	--
--	--		--	--		--	--
--	--		--	--		--	--
--	--		--	--		--	--
--	--		--	--		--	--
--	--		--	--		--	--
--	--		--	--		--	--
--	--		--	--		--	--
--	--		--	--		--	--
--	--		--	--		--	--
--	--		--	--		--	--
--	--		--	--		--	--
--	--		--	--		--	--
--	--		--	--		--	--
--	--		--	--		--	--
--	--		--	--		--	--
--	--		--	--		--	--
--	--		--	--		--	--
--	--		--	--		--	--
--	--		--	--		--	--
--	--		--	--		--	--
--	--		--	--		--	--
--	--		--	--		--	--
--	--		--	--		--	--
--	--		--	--		--	--
--	--		--	--		--	--
--	--		--	--		--	--
--	--		--	--		--	--
--	--		--	--

[truncated: 26 more sheets: Supplementary Fig. 13b, Supplementary Fig. 14, Supplementary Fig. 15, Supplementary Fig. 16, Supplementary Fig. 17, Supplementary Fig. 18, Supplementary Fig. 19a, Supplementary Fig. 19b, Supplementary Fig. 23a, Supplementary Fig. 23b, Supplementary Fig. 24, Supplementary Fig. 25a, Supplementary Fig. 25b, Supplementary Fig. 26a, Supplementary Fig. 26b, Supplementary Fig. 26c, Supplementary Fig. 27, Supplementary Fig. 28, Supplementary Fig. 29, Supplementary Fig. 30 …]
