# Supplementary material for: Energy-saving and product-oriented hydrogen peroxide electrosynthesis enabled by electrochemistry pairing and product engineering
Source: Nat Commun. 2023 Oct 7;14:6263. doi: 10.1038/s41467-023-41997-x (PMC10560254; doi:10.1038/s41467-023-41997-x)
Supplement: Supplementary file 3 — Source data [file 41467_2023_41997_MOESM3_ESM.zip › Source data/Source data of manuscript.xls]

## Sheet: Fig. 2f
Ni1Mn1-MOF			Ni1Mn1-MOF-Se			NiO			Ni foil
Energy (eV)	Normalized intensity (a.u.)		Energy (eV)	Normalized intensity (a.u.)		Energy (eV)	Normalized intensity (a.u.)		Energy (eV)	Normalized intensity (a.u.)
8178.01	0.0013		8178.01	0.000181062		8178.01	0.000117135		8178.01	-0.000111282
8182.11	0.00112		8182.11	0.000291159		8182.11	-0.000114081		8182.11	-0.000185308
8186.1	0.000555061		8186.1	-2.03304e-05		8186.1	-0.000212635		8186.1	-0.000227611
8190.18	0.000549063		8190.18	0.000389456		8190.18	-6.83786e-05		8190.18	-0.000187625
8194.33	0.000159103		8194.33	0.000308729		8194.33	-0.000207046		8194.33	-0.000175097
8198.26	-0.000214422		8198.26	0.000361414		8198.26	-0.000253904		8198.26	-0.000238796
8202.16	-0.000692093		8202.16	0.000133046		8202.16	-0.000246061		8202.16	-0.000276466
8206.07	-0.000692769		8206.07	0.000355485		8206.07	-0.000344797		8206.07	-0.000330329
8210.01	-0.000697856		8210.01	0.000120247		8210.01	-0.00038445		8210.01	-0.000354946
8214.02	-0.000554321		8214.02	0.00032025		8214.02	-0.000411454		8214.02	-0.000378845
8218.17	-0.000526642		8218.17	8.21238e-05		8218.17	-0.000542317		8218.17	-0.000423642
8222.22	-0.000303929		8222.22	8.20836e-05		8222.22	-0.000629236		8222.22	-0.000440872
8226.28	-0.000687552		8226.28	-0.000245211		8226.28	-0.000538885		8226.28	-0.000442872
8230.21	-0.0001453		8230.21	-0.000496706		8230.21	-0.000401409		8230.21	-0.000404043
8234.05	0.000313901		8234.05	-0.000184403		8234.05	-0.000479351		8234.05	-0.000373715
8238.02	-3.50299e-05		8238.02	-0.000571794		8238.02	-0.000646287		8238.02	-0.000390374
8242.06	-0.000251606		8242.06	-0.000897725		8242.06	-0.000571207		8242.06	-0.000411449
8246.16	2.99189e-05		8246.16	-0.000326241		8246.16	-0.000594975		8246.16	-0.000282845
8250.18	-0.000793122		8250.18	-0.000598419		8250.18	-0.000596442		8250.18	-0.000177064
8254.26	-0.00050956		8254.26	-0.000270531		8254.26	-0.000506911		8254.26	-7.47392e-05
8258.12	-0.000691076		8258.12	-0.000714319		8258.12	-0.000343214		8258.12	3.94832e-05
8262.02	0.000247268		8262.02	-0.000426286		8262.02	-0.000271464		8262.02	0.000108352
8265.99	0.00034435		8265.99	-0.000737809		8265.99	-0.000267648		8265.99	0.000241042
8269.99	0.000432231		8269.99	-0.00028326		8269.99	-0.000123424		8269.99	0.000411562
8274.03	-3.28788e-05		8274.03	-0.000303352		8274.03	-8.61341e-05		8274.03	0.000573541
8278.14	-6.2245e-05		8278.14	0.000194094		8278.14	0.000122957		8278.14	0.000725368
8282.18	1.15368e-05		8282.18	0.000137189		8282.18	0.000503374		8282.18	0.000902305
8286.07	0.000392012		8286.07	0.000768626		8286.07	0.000747128		8286.07	0.00101
8290.1	0.000556671		8290.1	0.000832748		8290.1	0.000962111		8290.1	0.00124
8293.93	0.00055172		8293.93	0.00152		8293.93	0.00135		8293.93	0.00154
8297.89	0.000321012		8297.89	0.00193		8297.89	0.00186		8297.89	0.00187
8301.99	0.000771917		8301.99	0.00293		8301.99	0.00258		8301.99	0.00236
8306.03	0.00123		8306.03	0.00345		8306.03	0.00347		8306.03	0.00302
8310.14	0.00215		8310.14	0.00465		8310.14	0.00462		8310.14	0.00391
8314.12	0.00297		8314.12	0.00571		8314.12	0.00549		8314.12	0.00512
8315.07	0.00324		8315.07	0.00631		8315.07	0.00593		8315.07	0.00549
8316	0.00303		8316	0.00625		8316	0.00634		8316	0.00589
8317.12	0.00333		8317.12	0.00682		8317.12	0.007		8317.12	0.00646
8318.07	0.00365		8318.07	0.00722		8318.07	0.00757		8318.07	0.00698
8319.09	0.00415		8319.09	0.00758		8319.09	0.00819		8319.09	0.00763
8319.95	0.00456		8319.95	0.00792		8319.95	0.00884		8319.95	0.00826
8320.94	0.0053		8320.94	0.00866		8320.94	0.00958		8320.94	0.00911
8321.47	0.00653		8321.47	0.00917		8321.47	0.00999		8321.47	0.00962
8322.13	0.00769		8322.13	0.00877		8322.13	0.01071		8322.13	0.01032
8322.65	0.00754		8322.65	0.01087		8322.65	0.01109		8322.65	0.01093
8323.25	0.0075		8323.25	0.01204		8323.25	0.01183		8323.25	0.01162
8323.84	0.00785		8323.84	0.01303		8323.84	0.01232		8323.84	0.01252
8324.4	0.00857		8324.4	0.01378		8324.4	0.013		8324.4	0.01362
8325.03	0.00829		8325.03	0.01456		8325.03	0.0139		8325.03	0.01498
8325.59	0.0104		8325.59	0.01572		8325.59	0.01479		8325.59	0.01644
8326.18	0.01122		8326.18	0.01737		8326.18	0.01585		8326.18	0.01831
8326.78	0.0114		8326.78	0.01975		8326.78	0.01702		8326.78	0.02092
8327.37	0.01204		8327.37	0.0219		8327.37	0.01844		8327.37	0.02438
8327.97	0.01267		8327.97	0.02433		8327.97	0.01998		8327.97	0.02879
8328.66	0.01444		8328.66	0.02783		8328.66	0.0222		8328.66	0.036
8329.19	0.0164		8329.19	0.03171		8329.19	0.02425		8329.19	0.04408
8329.85	0.01867		8329.85	0.03878		8329.85	0.02763		8329.85	0.0616
8330.45	0.02187		8330.45	0.04783		8330.45	0.03269		8330.45	0.08637
8331.07	0.0274		8331.07	0.06173		8331.07	0.0397		8331.07	0.12525
8331.67	0.03384		8331.67	0.08006		8331.67	0.04828		8331.67	0.16637
8332.26	0.03704		8332.26	0.0914		8332.26	0.05262		8332.26	0.21073
8332.86	0.03635		8332.86	0.09717		8332.86	0.05237		8332.86	0.251
8333.45	0.03595		8333.45	0.10348		8333.45	0.05359		8333.45	0.28841
8334.08	0.0379		8334.08	0.11517		8334.08	0.05886		8334.08	0.31801
8334.68	0.04168		8334.68	0.13344		8334.68	0.06868		8334.68	0.33935
8335.31	0.04827		8335.31	0.16451		8335.31	0.08484		8335.31	0.35828
8335.9	0.05681		8335.9	0.19699		8335.9	0.10475		8335.9	0.37442
8336.53	0.06871		8336.53	0.24807		8336.53	0.12771		8336.53	0.39239
8337.19	0.08386		8337.19	0.30163		8337.19	0.15349		8337.19	0.41236
8337.76	0.10443		8337.76	0.35064		8337.76	0.18162		8337.76	0.43116
8338.39	0.13083		8338.39	0.42412		8338.39	0.23232		8338.39	0.45514
8338.95	0.16291		8338.95	0.47568		8338.95	0.29017		8338.95	0.47436
8339.58	0.20365		8339.58	0.53456		8339.58	0.35875		8339.58	0.49445
8340.21	0.25679		8340.21	0.58484		8340.21	0.43061		8340.21	0.5163
8340.8	0.32452		8340.8	0.63165		8340.8	0.48922		8340.8	0.53932
8341.37	0.40815		8341.37	0.67128		8341.37	0.58589		8341.37	0.56573
8341.96	0.50308		8341.96	0.71489		8341.96	0.61924		8341.96	0.60025
8342.66	0.60793		8342.66	0.76992		8342.66	0.70628		8342.66	0.64223
8343.26	0.71772		8343.26	0.82131		8343.26	0.79003		8343.26	0.68045
8343.79	0.83035		8343.79	0.86907		8343.79	0.88425		8343.79	0.71722
8344.38	0.94732		8344.38	0.92371		8344.38	0.98003		8344.38	0.75696
8344.95	1.07011		8344.95	0.97733		8344.95	1.05943		8344.95	0.80172
8345.58	1.19129		8345.58	1.03496		8345.58	1.13453		8345.58	0.84288
8346.21	1.30818		8346.21	1.08291		8346.21	1.19433		8346.21	0.8814
8346.74	1.41443		8346.74	1.12711		8346.74	1.24486		8346.74	0.90457
8347.34	1.50375		8347.34	1.16803		8347.34	1.30144		8347.34	0.93816
8347.93	1.57154		8347.93	1.19409		8347.93	1.36234		8347.93	0.94434
8348.53	1.61585		8348.53	1.21678		8348.53	1.41557		8348.53	0.95184
8349.16	1.63731		8349.16	1.23156		8349.16	1.42039		8349.16	0.95424
8349.73	1.63622		8349.73	1.23644		8349.73	1.4126		8349.73	0.95315
8350.26	1.61136		8350.26	1.23261		8350.26	1.36921		8350.26	0.94994
8350.79	1.56219		8350.79	1.21858		8350.79	1.33197		8350.79	0.94604
8351.39	1.49672		8351.39	1.19795		8351.39	1.28973		8351.39	0.94146
8351.95	1.42395		8351.95	1.1711		8351.95	1.25417		8351.95	0.9387
8352.52	1.35512		8352.52	1.14459		8352.52	1.19365		8352.52	0.93796
8353.05	1.29057		8353.05	1.1161		8353.05	1.1574		8353.05	0.94339
8353.71	1.23495		8353.71	1.08953		8353.71	1.13051		8353.71	0.95189
8354.31	1.18861		8354.31	1.06777		8354.31	1.09113		8354.31	0.96134
8354.94	1.1461		8354.94	1.04623		8354.94	1.0732		8354.94	0.97485
8355.58	1.10736		8355.58	1.02533		8355.58	1.04503		8355.58	0.98768
8356.11	1.07425		8356.11	1.00963		8356.11	1.01566		8356.11	0.9991
8356.71	1.0423		8356.71	0.99262		8356.71	0.98119		8356.71	1.00112
8357.27	1.01419		8357.27	0.97773		8357.27	0.94798		8357.27	1.00225
8358	0.99098		8358	0.96564		8358	0.90926		8358	0.99883
8358.54	0.97195		8358.54	0.95616		8358.54	0.88681		8358.54	0.99444
8359.17	0.95917		8359.17	0.94767		8359.17	0.86043		8359.17	0.98787
8359.74	0.94988		8359.74	0.94277		8359.74	0.85362		8359.74	0.98226
8360.4	0.94393		8360.4	0.93934		8360.4	0.85239		8360.4	0.97606
8360.97	0.94051		8360.97	0.93715		8360.97	0.857		8360.97	0.97153
8361.6	0.93892		8361.6	0.93687		8361.6	0.86822		8361.6	0.96587
8362.13	0.93812		8362.13	0.93714		8362.13	0.89228		8362.13	0.96022
8362.7	0.93661		8362.7	0.93731		8362.7	0.90469		8362.7	0.95326
8363.47	0.93389		8363.47	0.93443		8363.47	0.93284		8363.47	0.9435
8364	0.92844		8364	0.93564		8364	0.9475		8364	0.93764
8364.63	0.92114		8364.63	0.93579		8364.63	0.96026		8364.63	0.93211
8365.26	0.91251		8365.26	0.93434		8365.26	0.96719		8365.26	0.92516
8365.83	0.90255		8365.83	0.93309		8365.83	0.96529		8365.83	0.92385
8366.5	0.89088		8366.5	0.9303		8366.5	0.95912		8366.5	0.9211
8367.1	0.88075		8367.1	0.92827		8367.1	0.95024		8367.1	0.91957
8367.7	0.86895		8367.7	0.92515		8367.7	0.94045		8367.7	0.91848
8368.27	0.85642		8368.27	0.92218		8368.27	0.93119		8368.27	0.91805
8368.83	0.84429		8368.83	0.91907		8368.83	0.92283		8368.83	0.91826
8369.5	0.83232		8369.5	0.91557		8369.5	0.91504		8369.5	0.91985
8370.2	0.82066		8370.2	0.91328		8370.2	0.90791		8370.2	0.92296
8370.8	0.81145		8370.8	0.91017		8370.8	0.90182		8370.8	0.92676
8371.3	0.80403		8371.3	0.90829		8371.3	0.8934		8371.3	0.93099
8371.97	0.79772		8371.97	0.90711		8371.97	0.88801		8371.97	0.93799
8372.54	0.79295		8372.54	0.90595		8372.54	0.88095		8372.54	0.94484
8373.14	0.78967		8373.14	0.90503		8373.14	0.8741		8373.14	0.95229
8373.77	0.78804		8373.77	0.90525		8373.77	0.86711		8373.77	0.96132
8374.34	0.78825		8374.34	0.9064		8374.34	0.86227		8374.34	0.96943
8374.91	0.78987		8374.91	0.90812		8374.91	0.85789		8374.91	0.97865
8375.55	0.79323		8375.55	0.91034		8375.55	0.8553		8375.55	0.98917
8376.11	0.79792		8376.11	0.91326		8376.11	0.85458		8376.11	0.99835
8376.72	0.80418		8376.72	0.91676		8376.72	0.85532		8376.72	1.00877
8377.32	0.81168		8377.32	0.92056		8377.32	0.85961		8377.32	1.0189
8377.89	0.82036		8377.89	0.92498		8377.89	0.86318		8377.89	1.02866
8378.52	0.82998		8378.52	0.9297		8378.52	0.87023		8378.52	1.03859
8379.02	0.84129		8379.02	0.93336		8379.02	0.87665		8379.02	1.04512
8379.62	0.85397		8379.62	0.93836		8379.62	0.88373		8379.62	1.05159
8380.19	0.8669		8380.19	0.94358		8380.19	0.8968		8380.19	1.05657
8380.73	0.87941		8380.73	0.94843		8380.73	0.90098		8380.73	1.05976
8381.33	0.89252		8381.33	0.95287		8381.33	0.90947		8381.33	1.06158
8381.9	0.90687		8381.9	0.95804		8381.9	0.91646		8381.9	1.06142
8382.5	0.92048		8382.5	0.96282		8382.5	0.92457		8382.5	1.05961
8383.04	0.93473		8383.04	0.96704		8383.04	0.93204		8383.04	1.05653
8383.67	0.94985		8383.67	0.97162		8383.67	0.93656		8383.67	1.05057
8384.68	0.97453		8384.68	0.97994		8384.68	0.94334		8384.68	1.03916
8385.72	0.99716		8385.72	0.98833		8385.72	0.95315		8385.72	1.02415
8386.42	1.01873		8386.42	0.99344		8386.42	0.96188		8386.42	1.0126
8387.69	1.03929		8387.69	1.00113		8387.69	0.98433		8387.69	0.99318
8388.73	1.05714		8388.73	1.00746		8388.73	1.00705		8388.73	0.97967
8389.67	1.07227		8389.67	1.01324		8389.67	1.0329		8389.67	0.96587
8390.75	1.08541		8390.75	1.01896		8390.75	1.05854		8390.75	0.95396
8391.79	1.09586		8391.79	1.02475		8391.79	1.07805		8391.79	0.94397
8392.69	1.10342		8392.69	1.02673		8392.69	1.0931		8392.69	0.93849
8393.8	1.10989		8393.8	1.02908		8393.8	1.10867		8393.8	0.93333
8394.81	1.11321		8394.81	1.03122		8394.81	1.11871		8394.81	0.9316
8395.88	1.11345		8395.88	1.03284		8395.88	1.12836		8395.88	0.93157
8396.72	1.11124		8396.72	1.03394		8396.72	1.13465		8396.72	0.93196
8397.86	1.10776		8397.86	1.03403		8397.86	1.14069		8397.86	0.93239
8398.91	1.10243		8398.91	1.03286		8398.91	1.14323		8398.91	0.93197
8399.91	1.09606		8399.91	1.0317		8399.91	1.14121		8399.91	0.93092
8400.72	1.08844		8400.72	1.03057		8400.72	1.1358		8400.72	0.92988
8402	1.08079		8402	1.02823		8402	1.12203		8402	0.92873
8402.91	1.07327		8402.91	1.02569		8402.91	1.10938		8402.91	0.92884
8403.85	1.06613		8403.85	1.02239		8403.85	1.09545		8403.85	0.92988
8404.89	1.05913		8404.89	1.0195		8404.89	1.08037		8404.89	0.93272
8405.97	1.05221		8405.97	1.0171		8405.97	1.06074		8405.97	0.93697
8406.91	1.04598		8406.91	1.0144		8406.91	1.04807		8406.91	0.9413
8407.89	1.04002		8407.89	1.01197		8407.89	1.03402		8407.89	0.94582
8408.83	1.03477		8408.83	1.00958		8408.83	1.0178		8408.83	0.94968
8409.61	1.03019		8409.61	1.00836		8409.61	1.0084		8409.61	0.95262
8410.55	1.02552		8410.55	1.0063		8410.55	0.99787		8410.55	0.9561
8411.53	1.02072		8411.53	1.00488		8411.53	0.98607		8411.53	0.96004
8412.74	1.01654		8412.74	1.0021		8412.74	0.97359		8412.74	0.96556
8413.65	1.0131		8413.65	1.00303		8413.65	0.96262		8413.65	0.97147
8414.73	1.00958		8414.73	1.0027		8414.73	0.95167		8414.73	0.97822
8415.71	1.00492		8415.71	1.00239		8415.71	0.94427		8415.71	0.98455
8416.62	1.00276		8416.62	1.0023		8416.62	0.9379		8416.62	0.99085
8417.67	1.00004		8417.67	1.00261		8417.67	0.93196		8417.67	0.99797
8418.65	0.99699		8418.65	1.00257		8418.65	0.92845		8418.65	1.00403
8419.7	0.99391		8419.7	1.00241		8419.7	0.92645		8419.7	1.01092
8420.71	0.99044		8420.71	1.00261		8420.71	0.9264		8420.71	1.01777
8421.69	0.98725		8421.69	0.99931		8421.69	0.9281		8421.69	1.02558
8422.47	0.98405		8422.47	0.99863		8422.47	0.93142		8422.47	1.03137
8423.75	0.98107		8423.75	1.00186		8423.75	0.93817		8423.75	1.04164
8424.8	0.97749		8424.8	1.00079		8424.8	0.9448		8424.8	1.05063
8425.61	0.97271		8425.61	0.99981		8425.61	0.95094		8425.61	1.05844
8426.86	0.97011		8426.86	0.99811		8426.86	0.9611		8426.86	1.06838
8427.88	0.96836		8427.88	0.99671		8427.88	0.96823		8427.88	1.07525
8428.83	0.96649		8428.83	0.99516		8428.83	0.97384		8428.83	1.08035
8429.88	0.96527		8429.88	0.99396		8429.88	0.97892		8429.88	1.08458
8430.93	0.9642		8430.93	0.99264		8430.93	0.9821		8430.93	1.08642
8431.88	0.96453		8431.88	0.99111		8431.88	0.98379		8431.88	1.08548
8432.83	0.96538		8432.83	0.99043		8432.83	0.98493		8432.83	1.08286
8433.74	0.96617		8433.74	0.98956		8433.74	0.98577		8433.74	1.07876
8434.86	0.96703		8434.86	0.98831		8434.86	0.98696		8434.86	1.07207
8435.88	0.96849		8435.88	0.98686		8435.88	0.9885		8435.88	1.06425
8436.9	0.97097		8436.9	0.98628		8436.9	0.99006		8436.9	1.05628
8437.84	0.97318		8437.84	0.98608		8437.84	0.99169		8437.84	1.04784
8438.8	0.97493		8438.8	0.98582		8438.8	0.99408		8438.8	1.03926
8439.78	0.97662		8439.78	0.98507		8439.78	0.9972		8439.78	1.03059
8440.63	0.97885		8440.63	0.98497		8440.63	1.00138		8440.63	1.02289
8441.68	0.98037		8441.68	0.98419		8441.68	1.00725		8441.68	1.01358
8442.7	0.98062		8442.7	0.98448		8442.7	1.01416		8442.7	1.00544
8443.65	0.98118		8443.65	0.98436		8443.65	1.02157		8443.65	0.99839
8444.67	0.98128		8444.67	0.98396		8444.67	1.02984		8444.67	0.99192
8445.56	0.98122		8445.56	0.98367		8445.56	1.03683		8445.56	0.98745
8446.61	0.98135		8446.61	0.98308		8446.61	1.04393		8446.61	0.98223
8447.59	0.98158		8447.59	0.98249		8447.59	1.04892		8447.59	0.97696
8448.41	0.98158		8448.41	0.98208		8448.41	1.05156		8448.41	0.97224
8449.6	0.98208		8449.6	0.98126		8449.6	1.05282		8449.6	0.96427
8450.49	0.98338		8450.49	0.98058		8450.49	1.05182		8450.49	0.95704
8451.71	0.98438		8451.71	0.97992		8451.71	1.04864		8451.71	0.94695
8452.7	0.98473		8452.7	0.98005		8452.7	1.04472		8452.7	0.9389
8453.72	0.98568		8453.72	0.9804		8453.72	1.03912		8453.72	0.93092
8454.78	0.98737		8454.78	0.98148		8454.78	1.03222		8454.78	0.92384
8455.73	0.98953		8455.73	0.98257		8455.73	1.02466		8455.73	0.91773
8456.79	0.99241		8456.79	0.98353		8456.79	1.01489		8456.79	0.91431
8457.71	0.99537		8457.71	0.98348		8457.71	1.00622		8457.71	0.91265
8458.87	0.99872		8458.87	0.98448		8458.87	0.99572		8458.87	0.91214
8459.83	1.0016		8459.83	0.98675		8459.83	0.98595		8459.83	0.91336
8460.95	1.00533		8460.95	0.98939		8460.95	0.97465		8460.95	0.91637
8461.87	1.00837		8461.87	0.99195		8461.87	0.96621		8461.87	0.91995
8462.76	1.01144		8462.76	0.99443		8462.76	0.95854		8462.76	0.92439
8463.68	1.0142		8463.68	0.99665		8463.68	0.9516		8463.68	0.92991
8464.67	1.01695		8464.67	0.99895		8464.67	0.94658		8464.67	0.93596
8465.87	1.02018		8465.87	1.00186		8465.87	0.94402		8465.87	0.94503
8466.65	1.02253		8466.65	1.0039		8466.65	0.9444		8466.65	0.95036
8467.85	1.02445		8467.85	1.00653		8467.85	0.94915		8467.85	0.95821
8468.81	1.02658		8468.81	1.00716		8468.81	0.95556		8468.81	0.96496
8469.83	1.02849		8469.83	1.01062		8469.83	0.9645		8469.83	0.97231
8470.76	1.03018		8470.76	1.01188		8470.76	0.97376		8470.76	0.97697
8471.68	1.03055		8471.68	1.01338		8471.68	0.98477		8471.68	0.98094
8472.64	1.03328		8472.64	1.01495		8472.64	0.99692		8472.64	0.98443
8473.53	1.03423		8473.53	1.0166		8473.53	1.0074		8473.53	0.98651
8474.62	1.03553		8474.62	1.01883		8474.62	1.01976		8474.62	0.98778
8475.62	1.03613		8475.62	1.02046		8475.62	1.02943		8475.62	0.98785
8476.4	1.03631		8476.4	1.02179		8476.4	1.03508		8476.4	0.9874
8477.4	1.03676		8477.4	1.02345		8477.4	1.04025		8477.4	0.98629
8478.63	1.0375		8478.63	1.02529		8478.63	1.044		8478.63	0.98449
8479.69	1.03627		8479.69	1.02672		8479.69	1.04423		8479.69	0.98371
8480.45	1.03661		8480.45	1.0279		8480.45	1.0423		8480.45	0.98394
8481.68	1.03838		8481.68	1.02949		8481.68	1.03827		8481.68	0.98585
8482.71	1.03845		8482.71	1.03022		8482.71	1.03409		8482.71	0.98965
8483.74	1.0384		8483.74	1.03082		8483.74	1.02905		8483.74	0.99569
8485.87	1.03741		8485.87	1.03173		8485.87	1.01883		8485.87	1.01476
8487.83	1.03562		8487.83	1.0315		8487.83	1.01305		8487.83	1.03742
8489.89	1.03262		8489.89	1.03019		8489.89	1.01305		8489.89	1.0626
8492.02	1.02837		8492.02	1.02805		8492.02	1.0182		8492.02	1.08145
8493.91	1.02305		8493.91	1.0253		8493.91	1.02466		8493.91	1.09306
8495.98	1.01757		8495.98	1.02176		8495.98	1.03201		8495.98	1.10024
8497.94	1.01216		8497.94	1.0181		8497.94	1.03884		8497.94	1.10341
8499.93	1.00665		8499.93	1.01359		8499.93	1.04493		8499.93	1.10376
8501.83	1.00122		8501.83	1.00954		8501.83	1.04834		8501.83	1.10077
8503.73	0.99695		8503.73	1.00526		8503.73	1.04934		8503.73	1.09375
8505.69	0.99389		8505.69	1.0009		8505.69	1.04785		8505.69	1.08142
8507.73	0.99177		8507.73	0.99753		8507.73	1.04329		8507.73	1.06392
8509.73	0.99067		8509.73	0.99432		8509.73	1.03621		8509.73	1.04315
8511.77	0.99062		8511.77	0.99177		8511.77	1.02554		8511.77	1.01689
8513.81	0.99152		8513.81	0.9901		8513.81	1.01394		8513.81	0.9909
8515.85	0.99309		8515.85	0.98921		8515.85	0.99925		8515.85	0.96465
8517.85	0.99469		8517.85	0.98907		8517.85	0.98256		8517.85	0.94079
8520	0.99611		8520	0.98954		8520	0.96483		8520	0.92036
8522.01	0.99776		8522.01	0.99001		8522.01	0.95034		8522.01	0.90935
8524.08	0.99927		8524.08	0.99058		8524.08	0.93789		8524.08	0.90659
8526.1	1.0008		8526.1	0.99122		8526.1	0.92975		8526.1	0.91175
8528.07	1.00209		8528.07	0.99263		8528.07	0.9273		8528.07	0.92265
8529.98	1.00324		8529.98	0.99318		8529.98	0.93017		8529.98	0.93766
8531.99	1.00437		8531.99	0.99422		8531.99	0.93957		8531.99	0.95374
8533.87	1.00482		8533.87	0.99622		8533.87	0.95241		8533.87	0.96859
8535.78	1.0053		8535.78	0.99827		8535.78	0.96744		8535.78	0.9818
8537.8	1.00582		8537.8	0.99988		8537.8	0.98511		8537.8	0.99391
8539.78	1.00643		8539.78	1.00117		8539.78	1.0002		8539.78	1.00262
8541.83	1.00734		8541.83	1.00213		8541.83	1.01376		8541.83	1.00834
8543.81	1.00744		8543.81	1.00331		8543.81	1.02487		8543.81	1.01064
8545.87	1.00812		8545.87	1.00448		8545.87	1.0329		8545.87	1.01057
8547.96	1.0074		8547.96	1.00548		8547.96	1.03795		8547.96	1.00914
8549.98	1.00732		8549.98	1.00647		8549.98	1.04022		8549.98	1.00705
8552.04	1.0058		8552.04	1.00746		8552.04	1.04		8552.04	1.00488
8554.03	1.00424		8554.03	1.00823		8554.03	1.03813		8554.03	1.002
8556.16	1.0027		8556.16	1.0078		8556.16	1.03517		8556.16	0.99786
8558.04	1.00132		8558.04	1.00968		8558.04	1.03233		8558.04	0.99398
8560.07	1.00062		8560.07	1.01021		8560.07	1.0293		8560.07	0.98995
8561.99	0.99899		8561.99	1.01015		8561.99	1.02609		8561.99	0.98863
8563.95	1.00133		8563.95	1.01082		8563.95	1.02287		8563.95	0.99097
8565.91	1.00265		8565.91	1.01153		8565.91	1.02007		8565.91	0.99757
8567.91	1.004		8567.91	1.0123		8567.91	1.01809		8567.91	1.00831
8569.83	1.0056		8569.83	1.01165		8569.83	1.01673		8569.83	1.02028
8571.76	1.00737		8571.76	1.0107		8571.76	1.01567		8571.76	1.03173
8573.83	1.00856		8573.83	1.00992		8573.83	1.01428		8573.83	1.04257
8575.9	1.00933		8575.9	1.01034		8575.9	1.01208		8575.9	1.05116
8577.9	1.00969		8577.9	1.01009		8577.9	1.00924		8577.9	1.05748
8579.94	1.00963		8579.94	1.00959		8579.94	1.0066		8579.94	1.06156
8582.01	1.00965		8582.01	1.00955		8582.01	1.0038		8582.01	1.0635
8584.05	1.01019		8584.05	1.00896		8584.05	1.00167		8584.05	1.06269
8586.09	1.01054		8586.09	1.00768		8586.09	1.00054		8586.09	1.05941
8588.09	1.01051		8588.09	1.00673		8588.09	1.00072		8588.09	1.05258
8590.06	1.00981		8590.06	1.00565		8590.06	1.00173		8590.06	1.04388
8592.1	1.00969		8592.1	1.00453		8592.1	1.00275		8592.1	1.03288
8594.08	1.0096		8594.08	1.0036		8594.08	1.00289		8594.08	1.02095
8595.95	1.00941		8595.95	1.00286		8595.95	1.00179		8595.95	1.00923
8597.92	1.00894		8597.92	1.00131		8597.92	0.99943		8597.92	0.99781
8599.9	1.00938		8599.9	0.99982		8599.9	0.99547		8599.9	0.98786
8601.8	1.00818		8601.8	0.99923		8601.8	0.99122		8601.8	0.98004
8603.89	1.00758		8603.89	0.99852		8603.89	0.98657		8603.89	0.97347
8605.93	1.00646		8605.93	0.99781		8605.93	0.98293		8605.93	0.96953
8607.95	1.00632		8607.95	0.99736		8607.95	0.98055		8607.95	0.96784
8609.9	1.00552		8609.9	0.9969		8609.9	0.97916		8609.9	0.96796
8611.98	1.00436		8611.98	0.99707		8611.98	0.97885		8611.98	0.96911
8614	1.00306		8614	0.99661		8614	0.98037		8614	0.97054
8616.05	1.00207		8616.05	0.99694		8616.05	0.98319		8616.05	0.9718
8618.11	1.00095		8618.11	0.99933		8618.11	0.9865		8618.11	0.97347
8620.17	0.99722		8620.17	0.99853		8620.17	0.98687		8620.17	0.97347
8622.19	0.99737		8622.19	0.99734		8622.19	0.9907		8622.19	0.97406
8624.1	0.99597		8624.1	0.99644		8624.1	0.99565		8624.1	0.97469
8626.09	0.99471		8626.09	0.99617		8626.09	1.00039		8626.09	0.97548
8628.01	0.99391		8628.01	0.99585		8628.01	1.00463		8628.01	0.97649
8630.03	0.99328		8630.03	0.99606		8630.03	1.00881		8630.03	0.97827
8631.85	0.99332		8631.85	0.99596		8631.85	1.01226		8631.85	0.98051
8633.88	0.99323		8633.88	0.99598		8633.88	1.01534		8633.88	0.98361
8636.79	0.99272		8636.79	0.99627		8636.79	1.0182		8636.79	0.98878
8639.86	0.99316		8639.86	0.99666		8639.86	1.01957		8639.86	0.99436
8642.89	0.99371		8642.89	0.99771		8642.89	1.01988		8642.89	0.99928
8645.99	0.99419		8645.99	0.99894		8645.99	1.01955		8645.99	1.00335
8649.09	0.99516		8649.09	0.99964		8649.09	1.01789		8649.09	1.00654
8652.06	0.99558		8652.06	1		8652.06	1.01337		8652.06	1.00936
8654.99	0.99577		8654.99	1.00109		8654.99	1.00583		8654.99	1.01235
8658.03	0.99642		8658.03	1.00175		8658.03	0.99703		8658.03	1.01589
8660.93	0.99786		8660.93	1.00167		8660.93	0.98995		8660.93	1.01984
8663.83	0.99793		8663.83	1.00247		8663.83	0.98532		8663.83	1.02417
8666.8	0.99834		8666.8	1.00335		8666.8	0.98359		8666.8	1.02811
8669.82	0.99924		8669.82	1.004		8669.82	0.9844		8669.82	1.03005
8672.98	1.00028		8672.98	1.00459		8672.98	0.98682		8672.98	1.02902
8675.96	1.00147		8675.96	1.00481		8675.96	0.98953		8675.96	1.02581
8679.01	1.00175		8679.01	1.00419		8679.01	0.99144		8679.01	1.02069
8682.1	1.00162		8682.1	1.00302		8682.1	0.99171		8682.1	1.01426
8685.13	1.00146		8685.13	1.00251		8685.13	0.99069		8685.13	1.00783
8688.05	1.00096		8688.05	1.00197		8688.05	0.98932		8688.05	1.00241
8691.08	1.00001		8691.08	1.00106		8691.08	0.98866		8691.08	0.99859
8693.96	0.99936		8693.96	1.00069		8693.96	0.98978		8693.96	0.99736
8696.92	0.999		8696.92	0.99961		8696.92	0.99265		8696.92	0.99808
8699.81	0.99852		8699.81	0.99916		8699.81	0.99623		8699.81	0.99941
8702.85	0.99763		8702.85	0.99862		8702.85	0.99985		8702.85	0.99998
8705.92	0.99741		8705.92	0.99805		8705.92	1.00308		8705.92	0.99868
8709	0.9975		8709	0.99728		8709	1.00626		8709	0.99462
8712.08	0.99747		8712.08	0.99649		8712.08	1.00951		8712.08	0.98894
8715.09	0.99686		8715.09	0.99507		8715.09	1.01239		8715.09	0.98455
8718.17	0.99692		8718.17	0.99424		8718.17	1.01419		8718.17	0.98259
8721.18	0.99684		8721.18	0.994		8721.18	1.01435		8721.18	0.98287
8723.98	0.99683		8723.98	0.99405		8723.98	1.01331		8723.98	0.9838
8726.93	0.9968		8726.93	0.99474		8726.93	1.01149		8726.93	0.98458
8729.87	0.99689		8729.87	0.99425		8729.87	1.00912		8729.87	0.98553
8732.82	0.99686		8732.82	0.994		8732.82	1.00629		8732.82	0.98686
8735.85	0.99665		8735.85	0.99548		8735.85	1.00217		8735.85	0.98855
8738.87	0.99549		8738.87	0.99552		8738.87	0.99669		8738.87	0.99053
8742.08	0.99535		8742.08	0.99585		8742.08	0.99032		8742.08	0.99288
8745.08	0.99491		8745.08	0.99646		8745.08	0.98555		8745.08	0.99521
8748.07	0.99456		8748.07	0.99687		8748.07	0.98286		8748.07	0.99748
8751.18	0.99495		8751.18	0.99711		8751.18	0.98256		8751.18	0.99984
8754.14	0.99485		8754.14	0.99747		8754.14	0.98424		8754.14	1.00214
8757.15	0.99417		8757.15	0.99798		8757.15	0.98725		8757.15	1.00432
8759.89	0.99396		8759.89	0.99807		8759.89	0.9904		8759.89	1.00613
8762.86	0.99464		8762.86	0.99802		8762.86	0.99347		8762.86	1.00805
8765.91	0.99497		8765.91	0.99797		8765.91	0.99543		8765.91	1.00991
8768.96	0.9948		8768.96	0.99835		8768.96	0.99595		8768.96	1.01154
8771.93	0.99471		8771.93	0.99833		8771.93	0.99547		8771.93	1.01294
8775.02	0.99413		8775.02	0.99783		8775.02	0.99463		8775.02	1.01393
8778.11	0.99339		8778.11	0.99791		8778.11	0.99414		8778.11	1.0141
8781.13	0.9948		8781.13	0.9984		8781.13	0.99397		8781.13	1.01318
8784.15	0.99433		8784.15	0.99938		8784.15	0.99382		8784.15	1.01146
8787.1	0.99402		8787.1	0.99847		8787.1	0.99347		8787.1	1.00904
8790.05	0.9941		8790.05	0.99931		8790.05	0.99313		8790.05	1.00604
8792.9	0.99368		8792.9	0.99865		8792.9	0.99314		8792.9	1.00317
8795.85	0.99311		8795.85	0.99858		8795.85	0.99369		8795.85	1.0008
8798.85	0.99425		8798.85	0.99899		8798.85	0.99475		8798.85	0.9992
8801.92	0.99427		8801.92	0.99844		8801.92	0.9958		8801.92	0.99844
8804.88	0.99437		8804.88	0.99799		8804.88	0.9966		8804.88	0.99847
8807.96	0.99505		8807.96	0.99743		8807.96	0.99728		8807.96	0.99909
8811.14	0.99545		8811.14	0.99757		8811.14	0.99882		8811.14	0.99983
8814.19	0.9947		8814.19	0.99631		8814.19	1.00109		8814.19	1.00045
8817.16	0.9943		8817.16	0.99722		8817.16	1.00337		8817.16	1.00074
8820.13	0.99418		8820.13	0.99646		8820.13	1.00518		8820.13	1.00073
8823.1	0.99539		8823.1	0.99589		8823.1	1.00603		8823.1	1.00019
8825.86	0.99546		8825.86	0.99598		8825.86	1.00581		8825.86	0.99909
8828.76	0.99597		8828.76	0.9946		8828.76	1.00481		8828.76	0.99751
8831.71	0.99682		8831.71	0.99342		8831.71	1.00356		8831.71	0.99589
8834.8	0.99694		8834.8	0.99576		8834.8	1.00235		8834.8	0.9946
8837.78	0.99718		8837.78	0.99536		8837.78	1.0015		8837.78	0.994
8840.88	0.99718		8840.88	0.99526		8840.88	1.0006		8840.88	0.99369
8844.06	0.9973		8844.06	0.99573		8844.06	0.99955		8844.06	0.99323
8847.09	0.99781		8847.09	0.99665		8847.09	0.99854		8847.09	0.99289
8850.12	0.99781		8850.12	0.99639		8850.12	0.99718		8850.12	0.99233
8853.08	0.998		8853.08	0.99629		8853.08	0.99582		8853.08	0.99211
8855.85	0.99742		8855.85	0.99664		8855.85	0.99491		8855.85	0.99207
8858.7	0.99754		8858.7	0.99526		8858.7	0.99407		8858.7	0.99229
8861.66	0.99811		8861.66	0.9958		8861.66	0.993		8861.66	0.99298
8864.63	0.99792		8864.63	0.9983		8864.63	0.9927		8864.63	0.99405
8867.67	0.99752		8867.67	0.99776		8867.67	0.99369		8867.67	0.9956
8870.72	0.99707		8870.72	0.99895		8870.72	0.99379		8870.72	0.997
8873.76	0.99735		8873.76	0.99863		8873.76	0.99307		8873.76	0.99843
8876.81	0.99692		8876.81	0.99886		8876.81	0.99354		8876.81	1.00007
8879.87	0.99714		8879.87	0.99932		8879.87	0.99408		8879.87	1.00194
8882.92	0.99688		8882.92	0.99976		8882.92	0.99377		8882.92	1.00401
8885.82	0.99705		8885.82	0.99982		8885.82	0.99339		8885.82	1.00593
8888.84	0.9965		8888.84	0.99911		8888.84	0.99318		8888.84	1.00772
8891.72	0.9965		8891.72	0.99922		8891.72	0.99329		8891.72	1.00918
8894.74	0.99658		8894.74	0.99865		8894.74	0.99345		8894.74	1.01001
8897.65	0.99596		8897.65	0.99922		8897.65	0.99396		8897.65	1.0101
8900.53	0.99511		8900.53	0.99964		8900.53	0.99502		8900.53	1.00964
8903.64	0.99683		8903.64	0.99935		8903.64	0.99649		8903.64	1.00841
8906.67	0.99681		8906.67	0.99909		8906.67	0.99852		8906.67	1.00666
8909.82	0.99719		8909.82	0.99897		8909.82	1.00106		8909.82	1.00473
8912.82	0.99744		8912.82	0.99938		8912.82	1.00323		8912.82	1.00308
8915.86	0.99772		8915.86	0.99927		8915.86	1.00472		8915.86	1.00172
8918.86	0.99776		8918.86	0.99899		8918.86	1.00534		8918.86	1.00079
8921.83	0.99795		8921.83	0.99954		8921.83	1.00509		8921.83	1.00019
8924.68	0.99767		8924.68	0.99971		8924.68	1.00417		8924.68	0.99978
8927.54	0.99769		8927.54	0.99915		8927.54	1.00277		8927.54	0.9995
8930.55	0.99801		8930.55	0.9984		8930.55	1.00099		8930.55	0.99926
8933.45	0.99806		8933.45	0.99838		8933.45	0.99934		8933.45	0.99922
8937.46	0.99838		8937.46	0.9989		8937.46	0.99791		8937.46	0.99941
8941.51	0.99861		8941.51	0.9994		8941.51	0.99761		8941.51	0.99946
8945.68	0.99891		8945.68	0.99947		8945.68	0.99821		8945.68	0.9994
8949.62	0.99849		8949.62	1.00029		8949.62	0.99903		8949.62	0.99925
8953.72	0.99857		8953.72	0.99997		8953.72	0.99939		8953.72	0.99907
8957.67	0.99878		8957.67	0.99953		8957.67	0.99922		8957.67	0.99889
8961.43	0.99918		8961.43	0.99932		8961.43	0.99826		8961.43	0.99857
8965.39	0.99864		8965.39	0.99898		8965.39	0.99732		8965.39	0.99812
8969.5	0.99953		8969.5	0.99895		8969.5	0.9967		8969.5	0.99757
8973.58	0.99904		8973.58	0.99931		8973.58	0.99669		8973.58	0.99721
8977.67	0.99916		8977.67	0.99891		8977.67	0.9973		8977.67	0.99696
8981.68	1.00022		8981.68	0.99854		8981.68	0.99827		8981.68	0.99681
8985.73	0.99998		8985.73	0.9991		8985.73	0.99893		8985.73	0.99697
8989.75	0.99945		8989.75	0.99897		8989.75	0.99928		8989.75	0.99752
8993.65	0.99913		8993.65	0.9998		8993.65	0.99957		8993.65	0.99797
8997.52	0.9996		8997.52	0.99984		8997.52	0.99991		8997.52	0.9983
9001.55	1.00148		9001.55	1.00011		9001.55	1.00035		9001.55	0.99878
9005.47	1.00109		9005.47	0.99938		9005.47	1.00075		9005.47	0.99924
9009.5	1.00072		9009.5	0.99989		9009.5	1.00101		9009.5	0.99991
9013.62	1.00013		9013.62	1.00038		9013.62	1.00144		9013.62	1.0008
9017.7	1.00052		9017.7	1.001		9017.7	1.00225		9017.7	1.00152
9021.83	1.00158		9021.83	1.0003		9021.83	1.00339		9021.83	1.00204
9025.73	1.00125		9025.73	1.00113		9025.73	1.00415		9025.73	1.0023
9029.62	1.00126		9029.62	1.00144		9029.62	1.00443		9029.62	1.00237
9033.49	1.0017		9033.49	1.00236		9033.49	1.00411		9033.49	1.00237
9037.39	1.00166		9037.39	1.0023		9037.39	1.00335		9037.39	1.00234
9041.5	1.00226		9041.5	1.00223		9041.5	1.0028		9041.5	1.00226
9045.53	1.00209		9045.53	1.0025		9045.53	1.00217		9045.53	1.00203
9049.64	1.00207		9049.64	1.00207		9049.64	1.00169		9049.64	1.00161
9053.8	1.0027		9053.8	1.00193		9053.8	1.00177		9053.8	1.00118
9057.8	1.00252		9057.8	1.00135		9057.8	1.0017		9057.8	1.00077
9061.68	1.00259		9061.68	1.00118		9061.68	1.00177		9061.68	1.00031
9065.61	1.00281		9065.61	1.00114		9065.61	1.00215		9065.61	0.99999
9069.51	1.00348		9069.51	1.00125		9069.51	1.0028		9069.51	0.9998
9073.41	1.00325		9073.41	1.00181		9073.41	1.00348		9073.41	0.99961
9077.55	1.00357		9077.55	1.00211		9077.55	1.00392		9077.55	0.99941
9081.57	1.004		9081.57	1.00237		9081.57	1.00389		9081.57	0.99901
9085.68	1.00382		9085.68	1.00251		9085.68	1.00338		9085.68	0.99859
9089.63	1.00275		9089.63	1.00278		9089.63	1.00268		9089.63	0.99842
9093.78	1.00321		9093.78	1.00304		9093.78	1.00224		9093.78	0.99819
9097.66	1.00381		9097.66	1.00203		9097.66	1.00212		9097.66	0.99796
9101.5	1.00419		9101.5	1.00275		9101.5	1.00217		9101.5	0.99779
9105.43	1.00268		9105.43	1.00242		9105.43	1.00231		9105.43	0.99755
9109.4	1.00402		9109.4	1.00228		9109.4	1.00256		9109.4	0.99739
9113.57	1.00502		9113.57	1.00186		9113.57	1.00245		9113.57	0.9971
9117.67	1.00542		9117.67	1.00214		9117.67	1.00241		9117.67	0.99661
9121.77	1.00558		9121.77	1.00289		9121.77	1.00281		9121.77	0.99636
9125.79	1.00522		9125.79	1.00255		9125.79	1.00319		9125.79	0.99622
9129.74	1.00614		9129.74	1.00214		9129.74	1.00364		9129.74	0.99611
9133.73	1.00657		9133.73	1.00277		9133.73	1.00413		9133.73	0.99599
--	--		--	--		--	--		--	--
--	--		--	--		--	--		--	--
--	--		--	--		--	--		--	--
--	--		--	--		--	--		--	--
--	--		--	--		--	--		--	--
--	--		--	--		--	--		--	--
--	--		--	--		--	--		--	--
--	--		--	--		--	--		--	--
--	--		--	--		--	--		--	--
--	--		--	--		--	--		--	--
--	--		--	--		--	--		--	--

## Sheet: Fig. 2g
Ni1Mn1-MOF			Ni1Mn1-MOF-Se			MnO			MnO2			Mn foil
Energy (eV)	Normalized intensity (a.u.)		Energy (eV)	Normalized intensity (a.u.)		Energy (eV)	Normalized intensity (a.u.)		Energy (eV)	Normalized intensity (a.u.)		Energy (eV)	Normalized intensity (a.u.)
6339.59	0.00456		6339.59	0.00794		6339.59	0.00176		6339.59	0.00214		6339.59	0.00162
6343.62	0.00424		6343.62	0.00584		6343.62	0.00158		6343.62	0.00201		6343.62	0.00141
6347.65	0.00366		6347.65	0.00479		6347.65	0.00146		6347.65	0.00186		6347.65	0.00122
6351.5	0.00288		6351.5	0.00398		6351.5	0.00134		6351.5	0.00169		6351.5	0.00108
6355.53	0.00264		6355.53	0.00399		6355.53	0.00115		6355.53	0.00152		6355.53	0.000847329
6359.61	0.00258		6359.61	0.00383		6359.61	0.000984754		6359.61	0.00134		6359.61	0.000657008
6363.61	0.00224		6363.61	0.0026		6363.61	0.000870146		6363.61	0.00117		6363.61	0.000450218
6367.47	0.00211		6367.47	0.00118		6367.47	0.000737672		6367.47	0.000988414		6367.47	0.000357654
6371.48	0.00192		6371.48	0.0012		6371.48	0.000589638		6371.48	0.000818742		6371.48	0.000274151
6375.6	0.00119		6375.6	0.00216		6375.6	0.000473188		6375.6	0.000731482		6375.6	0.000195897
6379.62	0.000751924		6379.62	0.00041252		6379.62	0.000386828		6379.62	0.000612992		6379.62	-0.000127167
6383.4	0.000464905		6383.4	-0.000173193		6383.4	0.000286419		6383.4	0.000531566		6383.4	-0.000169993
6387.48	-0.00136		6387.48	0.000264871		6387.48	0.000147308		6387.48	0.000441218		6387.48	-0.000219354
6391.54	-0.00109		6391.54	0.000890197		6391.54	1.57707e-05		6391.54	0.00027942		6391.54	-0.000411911
6395.57	-0.000927741		6395.57	-0.000413607		6395.57	-8.99071e-05		6395.57	0.000141287		6395.57	-0.000475622
6399.5	-0.000160766		6399.5	-0.000373365		6399.5	-0.000200528		6399.5	-8.46235e-07		6399.5	-0.000555282
6403.43	-0.000528331		6403.43	-0.000763446		6403.43	-0.000285033		6403.43	-7.65274e-05		6403.43	-0.000599089
6407.55	-0.000545378		6407.55	-0.000646324		6407.55	-0.000288059		6407.55	-0.00010244		6407.55	-0.000686476
6411.59	-0.00119		6411.59	-0.000229308		6411.59	-0.000252223		6411.59	-0.000173921		6411.59	-0.000622953
6415.55	-0.0015		6415.55	-0.00191		6415.55	-0.000303667		6415.55	-0.000255635		6415.55	-0.000731103
6419.42	-0.00156		6419.42	-0.00145		6419.42	-0.000406801		6419.42	-0.000329025		6419.42	-0.000717913
6423.48	-0.00193		6423.48	-0.00198		6423.48	-0.000471648		6423.48	-0.000339008		6423.48	-0.000624218
6427.53	-0.00224		6427.53	3.54297e-05		6427.53	-0.000577156		6427.53	-0.000363024		6427.53	-0.000497741
6431.59	-0.00165		6431.59	-0.0012		6431.59	-0.000622537		6431.59	-0.000460766		6431.59	-0.000720762
6435.44	-0.00109		6435.44	-0.00107		6435.44	-0.000602074		6435.44	-0.000502344		6435.44	-0.000739935
6439.48	-0.000893046		6439.48	-0.00175		6439.48	-0.000618375		6439.48	-0.000526211		6439.48	-0.000598878
6443.54	-0.000910679		6443.54	-0.000656111		6443.54	-0.000605356		6443.54	-0.000580618		6443.54	-0.000619355
6447.57	-0.000810943		6447.57	-0.000820623		6447.57	-0.000504641		6447.57	-0.00060797		6447.57	-0.00053911
6451.54	-0.000519197		6451.54	-0.00123		6451.54	-0.000455204		6451.54	-0.000570015		6451.54	-0.0004182
6455.43	-0.000106625		6455.43	-0.000438658		6455.43	-0.000429713		6455.43	-0.000572727		6455.43	-0.00028441
6459.49	-1.33815e-05		6459.49	-0.000461395		6459.49	-0.000399643		6459.49	-0.000591155		6459.49	-0.00032654
6463.55	0.000269087		6463.55	-0.000246161		6463.55	-0.000428365		6463.55	-0.000552253		6463.55	-0.000242558
6467.55	0.0003481		6467.55	-1.7726e-06		6467.55	-0.000352781		6467.55	-0.000521078		6467.55	5.70911e-05
6471.43	0.000124547		6471.43	0.000187873		6471.43	-0.000240561		6471.43	-0.000508878		6471.43	0.00015394
6475.4	3.7218e-05		6475.4	0.000167408		6475.4	-0.00013452		6475.4	-0.000472594		6475.4	0.000235743
6479.46	0.00012188		6479.46	4.34088e-05		6479.46	-3.8187e-05		6479.46	-0.000390482		6479.46	0.000591134
6483.49	0.000355385		6483.49	0.000712434		6483.49	8.02833e-05		6483.49	-0.000246645		6483.49	0.000794067
6487.38	0.000356987		6487.38	0.000502263		6487.38	0.00024665		6487.38	-0.000121141		6487.38	0.00106
6491.36	0.000613479		6491.36	0.000123887		6491.36	0.000442176		6491.36	1.30408e-06		6491.36	0.00142
6495.39	0.000861555		6495.39	0.000645706		6495.39	0.000664876		6495.39	0.000195531		6495.39	0.00163
6499.47	0.00118		6499.47	0.00109		6499.47	0.000891222		6499.47	0.00043543		6499.47	0.00209
6503.43	0.00157		6503.43	0.00107		6503.43	0.00121		6503.43	0.000708499		6503.43	0.00273
6507.31	0.00194		6507.31	0.00245		6507.31	0.00167		6507.31	0.00106		6507.31	0.00331
6511.33	0.00221		6511.33	0.00229		6511.33	0.00222		6511.33	0.00149		6511.33	0.00411
6515.46	0.00293		6515.46	0.00392		6515.46	0.00294		6515.46	0.00202		6515.46	0.00506
6516.35	0.0027		6516.35	0.00485		6516.35	0.00313		6516.35	0.00216		6516.35	0.00536
6517.46	0.00323		6517.46	0.00428		6517.46	0.00341		6517.46	0.00236		6517.46	0.00577
6518.46	0.00333		6518.46	0.00434		6518.46	0.00371		6518.46	0.00258		6518.46	0.00617
6519.37	0.00343		6519.37	0.00484		6519.37	0.00401		6519.37	0.0028		6519.37	0.00654
6520.41	0.00362		6520.41	0.00456		6520.41	0.00436		6520.41	0.00304		6520.41	0.00697
6521.3	0.00345		6521.3	0.00497		6521.3	0.00468		6521.3	0.00326		6521.3	0.00738
6522.4	0.00393		6522.4	0.00533		6522.4	0.00507		6522.4	0.00352		6522.4	0.00793
6522.79	0.00405		6522.79	0.00571		6522.79	0.00522		6522.79	0.00363		6522.79	0.00808
6523.31	0.00432		6523.31	0.00614		6523.31	0.00543		6523.31	0.00376		6523.31	0.00823
6523.79	0.00448		6523.79	0.00606		6523.79	0.00563		6523.79	0.0039		6523.79	0.00841
6524.29	0.00486		6524.29	0.00649		6524.29	0.00586		6524.29	0.00404		6524.29	0.00863
6524.73	0.0046		6524.73	0.00694		6524.73	0.00608		6524.73	0.00418		6524.73	0.00888
6525.2	0.00512		6525.2	0.00674		6525.2	0.00632		6525.2	0.00433		6525.2	0.00922
6525.76	0.00585		6525.76	0.00737		6525.76	0.00661		6525.76	0.00452		6525.76	0.00972
6526.24	0.00651		6526.24	0.0075		6526.24	0.00687		6526.24	0.0047		6526.24	0.01025
6526.7	0.00686		6526.7	0.00773		6526.7	0.00715		6526.7	0.00489		6526.7	0.01092
6527.28	0.00705		6527.28	0.00778		6527.28	0.00752		6527.28	0.00515		6527.28	0.01148
6527.77	0.00711		6527.77	0.00807		6527.77	0.00786		6527.77	0.00539		6527.77	0.01198
6528.27	0.00724		6528.27	0.00833		6528.27	0.0083		6528.27	0.00572		6528.27	0.01258
6528.79	0.00787		6528.79	0.00846		6528.79	0.00874		6528.79	0.00604		6528.79	0.01323
6529.25	0.0082		6529.25	0.00908		6529.25	0.00915		6529.25	0.0063		6529.25	0.01387
6529.79	0.00866		6529.79	0.00959		6529.79	0.00969		6529.79	0.00666		6529.79	0.01463
6530.31	0.00917		6530.31	0.00996		6530.31	0.01017		6530.31	0.00702		6530.31	0.01558
6530.81	0.01025		6530.81	0.0103		6530.81	0.01063		6530.81	0.00733		6530.81	0.01649
6531.32	0.01121		6531.32	0.01062		6531.32	0.01121		6531.32	0.0077		6531.32	0.01769
6531.84	0.01127		6531.84	0.01098		6531.84	0.01188		6531.84	0.00808		6531.84	0.0188
6532.34	0.01185		6532.34	0.01194		6532.34	0.01244		6532.34	0.00852		6532.34	0.02022
6532.88	0.0124		6532.88	0.01223		6532.88	0.01325		6532.88	0.00899		6532.88	0.02215
6533.36	0.01265		6533.36	0.01311		6533.36	0.01404		6533.36	0.00945		6533.36	0.0241
6533.84	0.01416		6533.84	0.01369		6533.84	0.0149		6533.84	0.01		6533.84	0.02678
6534.4	0.01582		6534.4	0.01423		6534.4	0.01604		6534.4	0.01066		6534.4	0.03
6534.88	0.01684		6534.88	0.01527		6534.88	0.01716		6534.88	0.01133		6534.88	0.03446
6535.34	0.01746		6535.34	0.01618		6535.34	0.01834		6535.34	0.0121		6535.34	0.04002
6535.92	0.01895		6535.92	0.01796		6535.92	0.02023		6535.92	0.01331		6535.92	0.05042
6536.38	0.02102		6536.38	0.01953		6536.38	0.02193		6536.38	0.01459		6536.38	0.06477
6536.88	0.02352		6536.88	0.02159		6536.88	0.02474		6536.88	0.0165		6536.88	0.08979
6537.34	0.02743		6537.34	0.02488		6537.34	0.028		6537.34	0.01907		6537.34	0.13191
6537.88	0.03192		6537.88	0.02991		6537.88	0.03427		6537.88	0.02393		6537.88	0.18642
6538.34	0.03881		6538.34	0.03783		6538.34	0.04234		6538.34	0.03253		6538.34	0.2338
6538.86	0.0472		6538.86	0.04764		6538.86	0.05096		6538.86	0.04544		6538.86	0.28724
6539.34	0.05161		6539.34	0.05561		6539.34	0.05611		6539.34	0.06185		6539.34	0.31758
6539.86	0.05399		6539.86	0.05923		6539.86	0.05932		6539.86	0.07326		6539.86	0.34654
6540.26	0.05516		6540.26	0.05981		6540.26	0.06043		6540.26	0.07918		6540.26	0.36735
6540.76	0.05965		6540.76	0.06087		6540.76	0.06568		6540.76	0.09223		6540.76	0.38851
6541.26	0.06786		6541.26	0.06518		6541.26	0.07908		6541.26	0.10126		6541.26	0.40123
6541.76	0.08014		6541.76	0.0713		6541.76	0.10175		6541.76	0.10485		6541.76	0.40958
6542.2	0.09576		6542.2	0.07929		6542.2	0.13309		6542.2	0.10269		6542.2	0.41814
6542.72	0.11683		6542.72	0.09216		6542.72	0.18931		6542.72	0.09522		6542.72	0.4317
6543.23	0.14584		6543.23	0.11042		6543.23	0.26062		6543.23	0.09054		6543.23	0.45168
6543.77	0.18821		6543.77	0.13288		6543.77	0.3469		6543.77	0.08838		6543.77	0.46746
6544.19	0.24041		6544.19	0.15889		6544.19	0.41355		6544.19	0.08743		6544.19	0.48001
6544.73	0.30802		6544.73	0.18721		6544.73	0.49416		6544.73	0.0875		6544.73	0.49466
6545.21	0.39418		6545.21	0.22041		6545.21	0.53709		6545.21	0.08934		6545.21	0.51235
6545.75	0.50009		6545.75	0.26604		6545.75	0.58167		6545.75	0.09465		6545.75	0.53336
6546.23	0.62881		6546.23	0.3085		6546.23	0.62841		6546.23	0.1017		6546.23	0.55628
6546.75	0.75585		6546.75	0.36366		6546.75	0.68185		6546.75	0.11312		6546.75	0.58814
6547.26	0.88996		6547.26	0.42068		6547.26	0.74422		6547.26	0.12929		6547.26	0.62078
6547.74	1.02811		6547.74	0.47575		6547.74	0.80297		6547.74	0.14961		6547.74	0.6547
6548.24	1.16636		6548.24	0.53897		6548.24	0.8817		6548.24	0.17666		6548.24	0.68761
6548.8	1.27023		6548.8	0.60441		6548.8	0.99278		6548.8	0.21306		6548.8	0.73155
6549.3	1.33785		6549.3	0.66793		6549.3	1.1246		6549.3	0.25442		6549.3	0.76662
6549.72	1.37568		6549.72	0.7115		6549.72	1.22903		6549.72	0.3042		6549.72	0.79948
6550.35	1.41031		6550.35	0.77844		6550.35	1.33584		6550.35	0.37844		6550.35	0.83355
6550.85	1.44649		6550.85	0.81893		6550.85	1.39259		6550.85	0.44291		6550.85	0.86466
6551.33	1.48352		6551.33	0.86631		6551.33	1.44418		6551.33	0.50641		6551.33	0.89422
6551.85	1.51323		6551.85	0.90224		6551.85	1.49643		6551.85	0.563		6551.85	0.92465
6552.31	1.53084		6552.31	0.93686		6552.31	1.54812		6552.31	0.60351		6552.31	0.95447
6552.86	1.53161		6552.86	0.97359		6552.86	1.62313		6552.86	0.64587		6552.86	0.97783
6553.4	1.51832		6553.4	1.01488		6553.4	1.6939		6553.4	0.68741		6553.4	1.00326
6553.88	1.49384		6553.88	1.04062		6553.88	1.71406		6553.88	0.7272		6553.88	1.01903
6554.37	1.45876		6554.37	1.07881		6554.37	1.66493		6554.37	0.76916		6554.37	1.03276
6554.85	1.41241		6554.85	1.10948		6554.85	1.56049		6554.85	0.81997		6554.85	1.04276
6555.29	1.36329		6555.29	1.13435		6555.29	1.43894		6555.29	0.86534		6555.29	1.0477
6555.91	1.31006		6555.91	1.17575		6555.91	1.26198		6555.91	0.93448		6555.91	1.04758
6556.34	1.26429		6556.34	1.20647		6556.34	1.1809		6556.34	0.98808		6556.34	1.04435
6556.82	1.22302		6556.82	1.24144		6556.82	1.07367		6556.82	1.0589		6556.82	1.0368
6557.34	1.19145		6557.34	1.27346		6557.34	1.01264		6557.34	1.13891		6557.34	1.02458
6557.75	1.16586		6557.75	1.2948		6557.75	0.97567		6557.75	1.18802		6557.75	1.0183
6558.21	1.14409		6558.21	1.30976		6558.21	0.94171		6558.21	1.23851		6558.21	1.0104
6558.77	1.1255		6558.77	1.31165		6558.77	0.9125		6558.77	1.27275		6558.77	1.0011
6559.14	1.1064		6559.14	1.30541		6559.14	0.90023		6559.14	1.28549		6559.14	0.99561
6559.68	1.08744		6559.68	1.28678		6559.68	0.88574		6559.68	1.29657		6559.68	0.98793
6560.2	1.06817		6560.2	1.26303		6560.2	0.87143		6560.2	1.30182		6560.2	0.98283
6560.71	1.04803		6560.71	1.22856		6560.71	0.85619		6560.71	1.30411		6560.71	0.9793
6561.19	1.03041		6561.19	1.20234		6561.19	0.8432		6561.19	1.30304		6561.19	0.97657
6561.69	1.01598		6561.69	1.17723		6561.69	0.83322		6561.69	1.29724		6561.69	0.97515
6562.2	1.00385		6562.2	1.1477		6562.2	0.82828		6562.2	1.28496		6562.2	0.97458
6562.7	0.99512		6562.7	1.1252		6562.7	0.82904		6562.7	1.26619		6562.7	0.9744
6563.19	0.99008		6563.19	1.10812		6563.19	0.83458		6563.19	1.24515		6563.19	0.97429
6563.73	0.98628		6563.73	1.0929		6563.73	0.84611		6563.73	1.22135		6563.73	0.97502
6564.19	0.98253		6564.19	1.08458		6564.19	0.86452		6564.19	1.20215		6564.19	0.97557
6564.7	0.97785		6564.7	1.07862		6564.7	0.88701		6564.7	1.18242		6564.7	0.97625
6565.2	0.97163		6565.2	1.07432		6565.2	0.91756		6565.2	1.16276		6565.2	0.97707
6565.75	0.96427		6565.75	1.07224		6565.75	0.9549		6565.75	1.1445		6565.75	0.97798
6566.13	0.95407		6566.13	1.07195		6566.13	0.98238		6566.13	1.13317		6566.13	0.97849
6566.8	0.94342		6566.8	1.07338		6566.8	1.02013		6566.8	1.11757		6566.8	0.97899
6567.28	0.9336		6567.28	1.07508		6567.28	1.03484		6567.28	1.10817		6567.28	0.97916
6567.83	0.92287		6567.83	1.07756		6567.83	1.03641		6567.83	1.09846		6567.83	0.97947
6568.29	0.91264		6568.29	1.07936		6568.29	1.02615		6568.29	1.09213		6568.29	0.97932
6568.84	0.9032		6568.84	1.08239		6568.84	1.005		6568.84	1.08545		6568.84	0.97942
6569.32	0.89232		6569.32	1.08236		6569.32	0.98072		6569.32	1.08071		6569.32	0.97957
6569.81	0.8815		6569.81	1.07996		6569.81	0.95301		6569.81	1.07733		6569.81	0.97988
6570.33	0.87093		6570.33	1.07905		6570.33	0.92412		6570.33	1.07586		6570.33	0.97938
6570.82	0.86044		6570.82	1.07965		6570.82	0.90015		6570.82	1.07676		6570.82	0.97897
6571.36	0.84956		6571.36	1.07678		6571.36	0.87785		6571.36	1.08017		6571.36	0.97847
6571.87	0.83944		6571.87	1.07448		6571.87	0.86166		6571.87	1.08561		6571.87	0.97803
6572.31	0.83038		6572.31	1.07188		6572.31	0.85219		6572.31	1.09238		6572.31	0.97777
6572.86	0.82256		6572.86	1.0623		6572.86	0.84534		6572.86	1.10006		6572.86	0.97744
6573.35	0.81526		6573.35	1.0565		6573.35	0.84219		6573.35	1.10895		6573.35	0.97752
6573.77	0.80951		6573.77	1.04891		6573.77	0.84166		6573.77	1.11584		6573.77	0.97797
6574.3	0.80529		6574.3	1.04171		6574.3	0.84196		6574.3	1.12288		6574.3	0.97863
6574.82	0.80243		6574.82	1.03177		6574.82	0.8429		6574.82	1.12916		6574.82	0.97956
6575.33	0.80226		6575.33	1.02414		6575.33	0.844		6575.33	1.13223		6575.33	0.98052
6575.8	0.80343		6575.8	1.01491		6575.8	0.84475		6575.8	1.13347		6575.8	0.98143
6576.28	0.80569		6576.28	1.00611		6576.28	0.84496		6576.28	1.1326		6576.28	0.98257
6576.73	0.80891		6576.73	0.99889		6576.73	0.84399		6576.73	1.12954		6576.73	0.98349
6577.23	0.81392		6577.23	0.99138		6577.23	0.84221		6577.23	1.12376		6577.23	0.98506
6577.72	0.82035		6577.72	0.9824		6577.72	0.83972		6577.72	1.11627		6577.72	0.98642
6578.2	0.82683		6578.2	0.97504		6578.2	0.8369		6578.2	1.10691		6578.2	0.98796
6578.67	0.83362		6578.67	0.96765		6578.67	0.83545		6578.67	1.09548		6578.67	0.98947
6579.2	0.84085		6579.2	0.95974		6579.2	0.83501		6579.2	1.0803		6579.2	0.99154
6579.7	0.84823		6579.7	0.95296		6579.7	0.83596		6579.7	1.06506		6579.7	0.99407
6580.17	0.85616		6580.17	0.94523		6580.17	0.83791		6580.17	1.05099		6580.17	0.99581
6580.66	0.86493		6580.66	0.93682		6580.66	0.84111		6580.66	1.03442		6580.66	0.99821
6581.12	0.87463		6581.12	0.92813		6581.12	0.84469		6581.12	1.01748		6581.12	1.00024
6581.65	0.88489		6581.65	0.92205		6581.65	0.84955		6581.65	1.00191		6581.65	1.00307
6582.26	0.89568		6582.26	0.91675		6582.26	0.85696		6582.26	0.98331		6582.26	1.00632
6582.73	0.9058		6582.73	0.91245		6582.73	0.863		6582.73	0.96881		6582.73	1.00842
6583.23	0.91618		6583.23	0.90589		6583.23	0.87014		6583.23	0.95466		6583.23	1.01006
6583.76	0.92659		6583.76	0.89909		6583.76	0.87742		6583.76	0.94102		6583.76	1.01196
6584.25	0.93684		6584.25	0.89284		6584.25	0.88469		6584.25	0.92908		6584.25	1.01342
6584.76	0.94682		6584.76	0.88813		6584.76	0.88908		6584.76	0.91748		6584.76	1.01415
6585.31	0.95664		6585.31	0.8847		6585.31	0.89318		6585.31	0.90692		6585.31	1.01419
6586.32	0.97511		6586.32	0.88211		6586.32	0.89946		6586.32	0.88937		6586.32	1.0122
6587.38	0.99123		6587.38	0.87938		6587.38	0.91411		6587.38	0.87347		6587.38	1.00794
6588.27	1.00583		6588.27	0.87892		6588.27	0.94011		6588.27	0.86423		6588.27	1.00308
6589.37	1.01956		6589.37	0.88173		6589.37	0.98373		6589.37	0.85476		6589.37	0.99622
6590.43	1.0315		6590.43	0.88521		6590.43	1.036		6590.43	0.84881		6590.43	0.99053
6591.44	1.04322		6591.44	0.89021		6591.44	1.08592		6591.44	0.8461		6591.44	0.98572
6592.38	1.05487		6592.38	0.89545		6592.38	1.12675		6592.38	0.84596		6592.38	0.98243
6593.38	1.06765		6593.38	0.90418		6593.38	1.15636		6593.38	0.84732		6593.38	0.97899
6594.38	1.0813		6594.38	0.91424		6594.38	1.17681		6594.38	0.85008		6594.38	0.97586
6595.17	1.08982		6595.17	0.92196		6595.17	1.1827		6595.17	0.85337		6595.17	0.97306
6596.25	1.08888		6596.25	0.93241		6596.25	1.18145		6596.25	0.85907		6596.25	0.96864
6597.31	1.08302		6597.31	0.94568		6597.31	1.17961		6597.31	0.86589		6597.31	0.96423
6598.29	1.07545		6598.29	0.95437		6598.29	1.17612		6598.29	0.87266		6598.29	0.96112
6599.27	1.06696		6599.27	0.96499		6599.27	1.1649		6599.27	0.87837		6599.27	0.95942
6600.29	1.05849		6600.29	0.96983		6600.29	1.14415		6600.29	0.88408		6600.29	0.95866
6601.25	1.05196		6601.25	0.97707		6601.25	1.11748		6601.25	0.89049		6601.25	0.95875
6602.31	1.04767		6602.31	0.98418		6602.31	1.08802		6602.31	0.89837		6602.31	0.96087
6603.39	1.04521		6603.39	0.99319		6603.39	1.05769		6603.39	0.90855		6603.39	0.96426
6604.39	1.04328		6604.39	0.99929		6604.39	1.0337		6604.39	0.91908		6604.39	0.96659
6605.33	1.04009		6605.33	1.00596		6605.33	1.01453		6605.33	0.93045		6605.33	0.96961
6606.38	1.03625		6606.38	1.00949		6606.38	0.99679		6606.38	0.94407		6606.38	0.97341
6607.36	1.03213		6607.36	1.01429		6607.36	0.98543		6607.36	0.95737		6607.36	0.97766
6608.46	1.02904		6608.46	1.02062		6608.46	0.9753		6608.46	0.9712		6608.46	0.98188
6609.46	1.02533		6609.46	1.02382		6609.46	0.96683		6609.46	0.98332		6609.46	0.98684
6610.34	1.02122		6610.34	1.02958		6610.34	0.9559		6610.34	0.99358		6610.34	0.99173
6611.49	1.01744		6611.49	1.02699		6611.49	0.93901		6611.49	1.00445		6611.49	0.996
6612.41	1.01284		6612.41	1.02634		6612.41	0.92569		6612.41	1.01264		6612.41	0.99934
6613.35	1.00794		6613.35	1.02492		6613.35	0.91228		6613.35	1.01979		6613.35	1.00267
6614.24	1.00271		6614.24	1.02463		6614.24	0.90186		6614.24	1.02605		6614.24	1.00535
6615.28	0.99802		6615.28	1.02271		6615.28	0.89375		6615.28	1.03286		6615.28	1.00765
6616.27	0.99278		6616.27	1.02128		6616.27	0.89035		6616.27	1.03853		6616.27	1.00933
6617.31	0.98772		6617.31	1.01638		6617.31	0.89192		6617.31	1.04395		6617.31	1.01111
6618.34	0.98311		6618.34	1.01337		6618.34	0.89821		6618.34	1.04822		6618.34	1.01142
6619.34	0.97922		6619.34	1.00869		6619.34	0.90864		6619.34	1.05148		6619.34	1.01112
6620.35	0.97609		6620.35	1.01079		6620.35	0.92274		6620.35	1.05374		6620.35	1.01018
6621.38	0.97322		6621.38	1.00893		6621.38	0.9396		6621.38	1.05488		6621.38	1.00932
6622.43	0.97101		6622.43	1.00647		6622.43	0.95542		6622.43	1.05497		6622.43	1.00823
6623.45	0.96874		6623.45	1.00577		6623.45	0.96958		6623.45	1.05394		6623.45	1.00657
6624.5	0.96766		6624.5	1.00396		6624.5	0.97836		6624.5	1.05186		6624.5	1.00466
6625.51	0.96609		6625.51	1.00319		6625.51	0.98229		6625.51	1.04885		6625.51	1.00259
6626.5	0.96382		6626.5	1.00429		6626.5	0.98173		6626.5	1.04546		6626.5	0.99995
6627.38	0.96143		6627.38	1.00481		6627.38	0.97844		6627.38	1.04194		6627.38	0.99888
6628.43	0.96015		6628.43	1.00718		6628.43	0.97357		6628.43	1.03714		6628.43	0.99607
6629.46	0.96028		6629.46	1.00844		6629.46	0.96974		6629.46	1.03248		6629.46	0.99487
6630.43	0.96118		6630.43	1.0093		6630.43	0.96779		6630.43	1.0284		6630.43	0.99433
6631.34	0.96227		6631.34	1.01142		6631.34	0.96697		6631.34	1.0246		6631.34	0.9933
6632.37	0.96338		6632.37	1.01139		6632.37	0.96713		6632.37	1.02091		6632.37	0.99347
6633.27	0.96478		6633.27	1.0142		6633.27	0.96834		6633.27	1.0184		6633.27	0.99413
6634.24	0.96686		6634.24	1.01471		6634.24	0.97191		6634.24	1.01616		6634.24	0.99543
6635.31	0.96957		6635.31	1.01575		6635.31	0.97886		6635.31	1.01475		6635.31	0.99698
6636.28	0.9726		6636.28	1.01846		6636.28	0.989		6636.28	1.01409		6636.28	0.99897
6637.21	0.97546		6637.21	1.01813		6637.21	1.00093		6637.21	1.01409		6637.21	1.00186
6638.39	0.9789		6638.39	1.01795		6638.39	1.01966		6638.39	1.01469		6638.39	1.00453
6639.32	0.98135		6639.32	1.01702		6639.32	1.03569		6639.32	1.01566		6639.32	1.00625
6640.37	0.98364		6640.37	1.01547		6640.37	1.0504		6640.37	1.01692		6640.37	1.00807
6641.35	0.98471		6641.35	1.01521		6641.35	1.06079		6641.35	1.01808		6641.35	1.00891
6642.44	0.98628		6642.44	1.01548		6642.44	1.06668		6642.44	1.01922		6642.44	1.00922
6643.45	0.98726		6643.45	1.01463		6643.45	1.06606		6643.45	1.01985		6643.45	1.00848
6644.47	0.98823		6644.47	1.01199		6644.47	1.06141		6644.47	1.02012		6644.47	1.00781
6645.57	0.98924		6645.57	1.00912		6645.57	1.05225		6645.57	1.01967		6645.57	1.00618
6646.41	0.99006		6646.41	1.01002		6646.41	1.04405		6646.41	1.01906		6646.41	1.00406
6647.51	0.99164		6647.51	1.00613		6647.51	1.03152		6647.51	1.01757		6647.51	1.00168
6648.49	0.99263		6648.49	1.00501		6648.49	1.0195		6648.49	1.016		6648.49	0.99977
6649.48	0.99432		6649.48	1.00409		6649.48	1.00659		6649.48	1.0143		6649.48	0.99806
6650.41	0.99571		6650.41	1.00183		6650.41	0.99419		6650.41	1.01236		6650.41	0.99492
6651.37	0.99664		6651.37	0.99867		6651.37	0.98057		6651.37	1.01044		6651.37	0.9931
6652.4	0.99858		6652.4	0.99518		6652.4	0.96617		6652.4	1.00827		6652.4	0.99167
6653.28	1.00014		6653.28	0.99381		6653.28	0.95373		6653.28	1.00674		6653.28	0.99045
6654.33	1.00174		6654.33	0.99143		6654.33	0.94037		6654.33	1.00481		6654.33	0.9885
6655.44	1.00369		6655.44	0.99066		6655.44	0.92918		6655.44	1.00321		6655.44	0.98685
6656.29	1.00551		6656.29	0.98967		6656.29	0.92387		6656.29	1.00222		6656.29	0.98615
6657.41	1.0077		6657.41	0.98843		6657.41	0.92256		6657.41	1.00126		6657.41	0.98494
6658.41	1.0098		6658.41	0.98836		6658.41	0.92721		6658.41	1.00054		6658.41	0.98382
6659.49	1.01168		6659.49	0.98768		6659.49	0.93756		6659.49	0.99993		6659.49	0.98362
6660.51	1.01356		6660.51	0.98585		6660.51	0.95188		6660.51	0.99961		6660.51	0.98243
6661.5	1.01539		6661.5	0.98575		6661.5	0.9683		6661.5	0.99933		6661.5	0.98375
6662.42	1.01638		6662.42	0.98519		6662.42	0.98389		6662.42	0.99895		6662.42	0.98387
6663.56	1.0176		6663.56	0.9844		6663.56	1.00295		6663.56	0.99832		6663.56	0.98439
6664.56	1.01818		6664.56	0.98391		6664.56	1.01784		6664.56	0.99761		6664.56	0.98592
6665.52	1.01781		6665.52	0.98349		6665.52	1.02964		6665.52	0.99678		6665.52	0.98723
6666.5	1.01734		6666.5	0.98325		6666.5	1.03795		6666.5	0.99577		6666.5	0.98875
6667.52	1.01789		6667.52	0.98425		6667.52	1.04268		6667.52	0.99451		6667.52	0.99096
6668.5	1.01831		6668.5	0.9838		6668.5	1.04288		6668.5	0.99305		6668.5	0.99291
6669.38	1.01884		6669.38	0.98393		6669.38	1.04036		6669.38	0.99157		6669.38	0.99483
6670.27	1.01923		6670.27	0.9836		6670.27	1.03563		6670.27	0.98996		6670.27	0.99613
6671.36	1.02026		6671.36	0.98478		6671.36	1.02789		6671.36	0.98775		6671.36	0.99912
6672.24	1.02042		6672.24	0.98494		6672.24	1.02053		6672.24	0.98559		6672.24	1.00055
6673.3	1.02033		6673.3	0.98551		6673.3	1.0116		6673.3	0.98274		6673.3	1.00338
6674.37	1.02023		6674.37	0.98707		6674.37	1.00451		6674.37	0.97987		6674.37	1.00405
6675.33	1.02082		6675.33	0.98847		6675.33	0.9997		6675.33	0.97715		6675.33	1.00633
6676.46	1.02171		6676.46	0.98673		6676.46	0.99631		6676.46	0.97357		6676.46	1.00772
6677.42	1.02148		6677.42	0.98563		6677.42	0.99539		6677.42	0.97046		6677.42	1.00854
6678.42	1.02168		6678.42	0.98623		6678.42	0.99675		6678.42	0.96749		6678.42	1.009
6679.51	1.02142		6679.51	0.98819		6679.51	0.99994		6679.51	0.96441		6679.51	1.0101
6680.35	1.0222		6680.35	0.98928		6680.35	1.00312		6680.35	0.96205		6680.35	1.01075
6681.54	1.02162		6681.54	0.98858		6681.54	1.00817		6681.54	0.95891		6681.54	1.01089
6682.4	1.02065		6682.4	0.98912		6682.4	1.01153		6682.4	0.95699		6682.4	1.01137
6683.57	1.02097		6683.57	0.99309		6683.57	1.01627		6683.57	0.95486		6683.57	1.01217
6684.56	1.02084		6684.56	0.99499		6684.56	1.02058		6684.56	0.95356		6684.56	1.01189
6685.5	1.01997		6685.5	0.99553		6685.5	1.02505		6685.5	0.95277		6685.5	1.01271
6687.55	1.01777		6687.55	0.99725		6687.55	1.03609		6687.55	0.95271		6687.55	1.01217
6689.46	1.01597		6689.46	0.99824		6689.46	1.04541		6689.46	0.95477		6689.46	1.0116
6691.46	1.01324		6691.46	0.9999		6691.46	1.05151		6691.46	0.95915		6691.46	1.0096
6693.28	1.01023		6693.28	1.00277		6693.28	1.05245		6693.28	0.96459		6693.28	1.00743
6695.45	1.00672		6695.45	1.00642		6695.45	1.04803		6695.45	0.97288		6695.45	1.0051
6697.47	1.00167		6697.47	1.00762		6697.47	1.03846		6697.47	0.98169		6697.47	1.00282
6699.55	1.00067		6699.55	1.00867		6699.55	1.0228		6699.55	0.99091		6699.55	1.00046
6701.57	0.99559		6701.57	1.01036		6701.57	1.00443		6701.57	0.99909		6701.57	0.99829
6703.53	0.99289		6703.53	1.01154		6703.53	0.98445		6703.53	1.00662		6703.53	0.99623
6705.54	0.99153		6705.54	1.01152		6705.54	0.96274		6705.54	1.01263		6705.54	0.99402
6707.42	0.98987		6707.42	1.01227		6707.42	0.94688		6707.42	1.01729		6707.42	0.99267
6709.38	0.98833		6709.38	1.01224		6709.38	0.93455		6709.38	1.02116		6709.38	0.99228
6711.39	0.98771		6711.39	1.012		6711.39	0.92762		6711.39	1.02417		6711.39	0.99284
6713.4	0.9879		6713.4	1.01279		6713.4	0.92731		6713.4	1.0262		6713.4	0.99397
6715.34	0.98835		6715.34	1.01235		6715.34	0.93353		6715.34	1.02725		6715.34	0.99536
6717.5	0.98996		6717.5	1.01275		6717.5	0.94623		6717.5	1.02765		6717.5	0.9965
6719.45	0.99196		6719.45	1.01246		6719.45	0.96099		6719.45	1.02745		6719.45	0.99741
6721.57	0.99434		6721.57	1.01219		6721.57	0.97621		6721.57	1.0268		6721.57	0.99829
6723.43	0.99535		6723.43	1.01234		6723.43	0.98764		6723.43	1.02608		6723.43	0.99896
6725.39	0.99729		6725.39	1.01259		6725.39	0.99832		6725.39	1.02511		6725.39	0.99986
6727.32	0.99967		6727.32	1.01202		6727.32	1.00756		6727.32	1.0241		6727.32	1.00089
6729.36	1.00183		6729.36	1.01079		6729.36	1.01506		6729.36	1.02273		6729.36	1.00195
6731.35	1.00283		6731.35	1.00884		6731.35	1.01999		6731.35	1.02099		6731.35	1.003
6733.42	1.0036		6733.42	1.00862		6733.42	1.0227		6733.42	1.01853		6733.42	1.00393
6735.48	1.00363		6735.48	1.00734		6735.48	1.02348		6735.48	1.01571		6735.48	1.00484
6737.4	1.00322		6737.4	1.0066		6737.4	1.02374		6737.4	1.0124		6737.4	1.0055
6739.51	1.00356		6739.51	1.00645		6739.51	1.02395		6739.51	1.00881		6739.51	1.0059
6741.51	1.00369		6741.51	1.00538		6741.51	1.02363		6741.51	1.00521		6741.51	1.00592
6743.5	1.00432		6743.5	1.00398		6743.5	1.02219		6743.5	1.00207		6743.5	1.00567
6745.44	1.00456		6745.44	1.00235		6745.44	1.02038		6745.44	0.99929		6745.44	1.00534
6747.41	1.00462		6747.41	1.0018		6747.41	1.01896		6747.41	0.99692		6747.41	1.00446
6749.33	1.00425		6749.33	1.00171		6749.33	1.01831		6749.33	0.99497		6749.33	1.00309
6751.3	1.00379		6751.3	1.00196		6751.3	1.01744		6751.3	0.99358		6751.3	1.00188
6753.35	1.00341		6753.35	1.00142		6753.35	1.01508		6753.35	0.99286		6753.35	1.00091
6755.49	1.00229		6755.49	1.00157		6755.49	1.01115		6755.49	0.99176		6755.49	1.00144
6757.57	1.00204		6757.57	1.0005		6757.57	1.00688		6757.57	0.99196		6757.57	1.00067
6759.55	1.00131		6759.55	1.00008		6759.55	1.0035		6759.55	0.99214		6759.55	0.99995
6761.48	1.00106		6761.48	0.99892		6761.48	1.0008		6761.48	0.99251		6761.48	1.00142
6763.43	1.00087		6763.43	0.999		6763.43	0.99952		6763.43	0.99278		6763.43	1.00223
6765.43	1.00082		6765.43	0.99701		6765.43	1.00006		6765.43	0.99311		6765.43	1.00292
6767.34	1.00097		6767.34	0.99799		6767.34	1.00184		6767.34	0.99326		6767.34	1.00342
6769.3	1.00105		6769.3	0.99586		6769.3	1.00349		6769.3	0.99327		6769.3	1.00331
6771.41	1.00132		6771.41	0.99515		6771.41	1.00323		6771.41	0.99314		6771.41	1.00304
6773.35	1.00031		6773.35	0.99361		6773.35	1.00049		6773.35	0.99292		6773.35	1.00271
6775.42	1.00111		6775.42	0.99209		6775.42	0.9952		6775.42	0.9926		6775.42	1.00197
6777.51	1.00097		6777.51	0.99231		6777.51	0.98856		6777.51	0.99227		6777.51	1.00086
6779.45	1.0008		6779.45	0.99066		6779.45	0.98295		6779.45	0.99182		6779.45	0.99944
6781.5	1.00092		6781.5	0.9905		6781.5	0.97897		6781.5	0.99142		6781.5	0.99813
6783.4	1.00059		6783.4	0.99129		6783.4	0.97682		6783.4	0.99121		6783.4	0.99686
6785.31	0.99989		6785.31	0.99162		6785.31	0.97572		6785.31	0.99114		6785.31	0.99558
6787.38	0.99981		6787.38	0.99287		6787.38	0.97623		6787.38	0.99126		6787.38	0.99461
6789.29	0.99992		6789.29	0.9929		6789.29	0.97771		6789.29	0.99164		6789.29	0.99391
6791.32	0.99983		6791.32	0.99487		6791.32	0.98012		6791.32	0.99212		6791.32	0.99334
6793.38	0.99968		6793.38	0.99615		6793.38	0.98296		6793.38	0.99276		6793.38	0.99314
6795.48	1.00017		6795.48	0.99577		6795.48	0.98647		6795.48	0.99334		6795.48	0.99286
6797.5	0.99957		6797.5	0.99502		6797.5	0.99043		6797.5	0.99382		6797.5	0.99296
6799.45	0.9989		6799.45	0.99532		6799.45	0.99477		6799.45	0.99424		6799.45	0.99334
6801.48	0.9985		6801.48	0.99632		6801.48	0.9992		6801.48	0.99446		6801.48	0.99363
6803.39	0.99802		6803.39	0.99789		6803.39	1.00302		6803.39	0.99451		6803.39	0.99425
6805.37	0.99744		6805.37	0.99965		6805.37	1.00624		6805.37	0.99448		6805.37	0.99521
6807.24	0.99666		6807.24	0.99931		6807.24	1.00851		6807.24	0.99441		6807.24	0.99609
6809.33	0.99625		6809.33	0.99952		6809.33	1.01016		6809.33	0.99451		6809.33	0.9972
6811.33	0.9953		6811.33	0.99886		6811.33	1.01128		6811.33	0.9948		6811.33	0.99812
6813.4	0.99474		6813.4	1.00022		6813.4	1.01228		6813.4	0.99553		6813.4	0.99903
6815.37	0.9945		6815.37	1.00139		6815.37	1.0131		6815.37	0.99643		6815.37	1.00017
6817.49	0.99371		6817.49	1.00197		6817.49	1.01348		6817.49	0.99769		6817.49	1.00105
6819.36	0.9939		6819.36	1.00268		6819.36	1.01312		6819.36	0.99868		6819.36	1.00167
6821.38	0.99401		6821.38	1.00385		6821.38	1.01138		6821.38	0.99981		6821.38	1.0024
6823.34	0.99386		6823.34	1.0049		6823.34	1.00786		6823.34	1.00073		6823.34	1.00289
6825.27	0.99306		6825.27	1.00543		6825.27	1.00342		6825.27	1.00149		6825.27	1.00316
6827.28	0.99308		6827.28	1.00544		6827.28	0.99861		6827.28	1.00201		6827.28	1.00332
6829.3	0.99343		6829.3	1.00535		6829.3	0.99486		6829.3	1.0022		6829.3	1.00354
6831.27	0.99386		6831.27	1.00466		6831.27	0.99244		6831.27	1.00219		6831.27	1.00353
6833.31	0.99471		6833.31	1.00425		6833.31	0.99143		6833.31	1.002		6833.31	1.00316
6835.4	0.99571		6835.4	1.00294		6835.4	0.99116		6835.4	1.0016		6835.4	1.00273
6838.45	0.99661		6838.45	1.00257		6838.45	0.99188		6838.45	1.00091		6838.45	1.00272
6841.35	0.99769		6841.35	1.00222		6841.35	0.99309		6841.35	1.00042		6841.35	1.00251
6844.3	0.99802		6844.3	1.00154		6844.3	0.99417		6844.3	1.00012		6844.3	1.00262
6847.26	0.99792		6847.26	1.00092		6847.26	0.99434		6847.26	1.00006		6847.26	1.00261
6850.25	0.99784		6850.25	1.00095		6850.25	0.99305		6850.25	1.00025		6850.25	1.00222
6853.3	0.99818		6853.3	1.00245		6853.3	0.99131		6853.3	1.00061		6853.3	1.00169
6856.39	0.99847		6856.39	0.99998		6856.39	0.9901		6856.39	1.00101		6856.39	1.00057
6859.33	0.99897		6859.33	1.00104		6859.33	0.99031		6859.33	1.00142		6859.33	1.00006
6862.25	0.99971		6862.25	1.00032		6862.25	0.99203		6862.25	1.00183		6862.25	0.99989
6865.2	0.99977		6865.2	1.00035		6865.2	0.99426		6865.2	1.00233		6865.2	0.9994
6868.12	0.99999		6868.12	1.00101		6868.12	0.99646		6868.12	1.00285		6868.12	0.99919
6871.21	0.99984		6871.21	0.99933		6871.21	0.99891		6871.21	1.00335		6871.21	0.99841
6874.3	0.99917		6874.3	0.99953		6874.3	1.00217		6874.3	1.00367		6874.3	0.99807
6877.36	0.99823		6877.36	1.00006		6877.36	1.00546		6877.36	1.00384		6877.36	0.99753
6880.28	0.99773		6880.28	1.00009		6880.28	1.00797		6880.28	1.00379		6880.28	0.99809
6883.24	0.99759		6883.24	1.00032		6883.24	1.0095		6883.24	1.00357		6883.24	0.99712
6886.16	0.99889		6886.16	0.99996		6886.16	1.01024		6886.16	1.00278		6886.16	0.99744
6889.24	0.99834		6889.24	0.99908		6889.24	1.01024		6889.24	1.00212		6889.24	0.99781
6892.28	0.99846		6892.28	0.9985		6892.28	1.0094		6892.28	1.00124		6892.28	0.99787
6895.32	0.99805		6895.32	0.99943		6895.32	1.00725		6895.32	1.00042		6895.32	0.99771
6898.31	0.99747		6898.31	0.99814		6898.31	1.0034		6898.31	0.99954		6898.31	0.99801
6901.31	0.99742		6901.31	0.99917		6901.31	0.99833		6901.31	0.99871		6901.31	0.99835
6904.23	0.99786		6904.23	1.00067		6904.23	0.99447		6904.23	0.99798		6904.23	0.99878
6907.12	0.99791		6907.12	1.00107		6907.12	0.99233		6907.12	0.99715		6907.12	0.9992
6910.24	0.99772		6910.24	0.99781		6910.24	0.99166		6910.24	0.99613		6910.24	0.99963
6913.28	0.99658		6913.28	0.99748		6913.28	0.99239		6913.28	0.99507		6913.28	0.9999
6916.38	0.99904		6916.38	0.99699		6916.38	0.99414		6916.38	0.99399		6916.38	1.00015
6919.35	0.99992		6919.35	0.99623		6919.35	0.996		6919.35	0.99307		6919.35	1.00044
6922.28	0.99898		6922.28	0.99634		6922.28	0.9969		6922.28	0.99224		6922.28	1.00021
6925.1	0.99796		6925.1	0.99589		6925.1	0.99701		6925.1	0.99157		6925.1	1.00016
6928.08	0.99818		6928.08	0.99649		6928.08	0.99661		6928.08	0.99112		6928.08	1.00023
6931.22	0.9989		6931.22	0.99666		6931.22	0.99607		6931.22	0.99109		6931.22	1.00021
6934.25	0.99785		6934.25	0.99858		6934.25	0.99606		6934.25	0.99155		6934.25	1.00037
6937.28	0.99802		6937.28	0.99757		6937.28	0.99626		6937.28	0.99232		6937.28	1.00058
6940.34	0.99828		6940.34	0.99519		6940.34	0.99637		6940.34	0.9935		6940.34	1.001
6943.2	0.99908		6943.2	0.9979		6943.2	0.99649		6943.2	0.99476		6943.2	1.00146
6946.11	0.99789		6946.11	1.00046		6946.11	0.99659		6946.11	0.99625		6946.11	1.0016
6949.2	0.99828		6949.2	0.99996		6949.2	0.99701		6949.2	0.99811		6949.2	1.00189
6952.2	0.99742		6952.2	0.99914		6952.2	0.99762		6952.2	0.99965		6952.2	1.00149
6955.27	0.99872		6955.27	0.99814		6955.27	0.99814		6955.27	1.00122		6955.27	1.00146
6958.23	0.99823		6958.23	0.99858		6958.23	0.99858		6958.23	1.00262		6958.23	1.00147
6961.24	0.99748		6961.24	1.00002		6961.24	0.99941		6961.24	1.00376		6961.24	1.00113
6964.18	0.99747		6964.18	1.0025		6964.18	1.00092		6964.18	1.00475		6964.18	1.00087
6967.09	0.99756		6967.09	1.00185		6967.09	1.00277		6967.09	1.00537		6967.09	1.00054
6970.1	0.99802		6970.1	1.00058		6970.1	1.00441		6970.1	1.0057		6970.1	1.00048
6973.17	0.99798		6973.17	1.00326		6973.17	1.00518		6973.17	1.00582		6973.17	1.00014
6976.26	0.99804		6976.26	1.00372		6976.26	1.0052		6976.26	1.00579		6976.26	0.99975
6979.33	0.99819		6979.33	1.0039		6979.33	1.00476		6979.33	1.00542		6979.33	0.9994
6982.25	0.9988		6982.25	1.00301		6982.25	1.00428		6982.25	1.00504		6982.25	0.99918
6985.21	0.99833		6985.21	1.00293		6985.21	1.00388		6985.21	1.00463		6985.21	0.99905
6988.2	0.99838		6988.2	1.00251		6988.2	1.00363		6988.2	1.00423		6988.2	0.99927
6991.21	0.99834		6991.21	1.00234		6991.21	1.00305		6991.21	1.00375		6991.21	0.99918
6994.3	0.99959		6994.3	1.00142		6994.3	1.00233		6994.3	1.00332		6994.3	0.99941
6997.38	1.00005		6997.38	1.00226		6997.38	1.00181		6997.38	1.00297		6997.38	0.99961
7000.48	0.99951		7000.48	1.00182		7000.48	1.00121		7000.48	1.00259		7000.48	0.99969
7003.39	0.99637		7003.39	1.00235		7003.39	1.00065		7003.39	1.00215		7003.39	0.99979
7006.27	0.99705		7006.27	1.00159		7006.27	0.99997		7006.27	1.00172		7006.27	0.99987
7009.19	0.99953		7009.19	1.00117		7009.19	0.99936		7009.19	1.0014		7009.19	1.00013
7012.34	0.99994		7012.34	0.99874		7012.34	0.99904		7012.34	1.00101		7012.34	1.00027
7015.4	1.0004		7015.4	0.99942		7015.4	0.99918		7015.4	1.00066		7015.4	1.00045
7018.57	1.00026		7018.57	0.99895		7018.57	0.99928		7018.57	1.00031		7018.57	1.00078
7021.52	0.99945		7021.52	1.00014		7021.52	0.99899		7021.52	1.00007		7021.52	1.0005
7024.49	0.99867		7024.49	0.99887		7024.49	0.99839		7024.49	0.99988		7024.49	1.00044
7027.38	0.99888		7027.38	0.9989		7027.38	0.99792		7027.38	0.99976		7027.38	1.00056
7030.38	0.99995		7030.38	0.9993		7030.38	0.99769		7030.38	0.9998		7030.38	1.00077
7033.43	0.99936		7033.43	0.99922		7033.43	0.99751		7033.43	0.99988		7033.43	1.00028
7036.53	0.99844		7036.53	0.99938		7036.53	0.99735		7036.53	1.00012		7036.53	1.00044
7039.59	0.99812		7039.59	0.99907		7039.59	0.99758		7039.59	1.00049		7039.59	1.00046
7042.56	0.99857		7042.56	0.99928		7042.56	0.998		7042.56	1.00098		7042.56	1.00022
7045.6	0.99914		7045.6	0.99895		7045.6	0.99889		7045.6	1.00149		7045.6	1.00047
7048.5	0.99939		7048.5	0.99831		7048.5	1.00027		7048.5	1.00185		7048.5	1.00002
7051.43	0.99893		7051.43	0.99984		7051.43	1.00176		7051.43	1.00227		7051.43	1.00031
7054.47	0.99889		7054.47	0.99896		7054.47	1.00294		7054.47	1.00273		7054.47	1.00031
7057.52	0.99882		7057.52	1.00048		7057.52	1.00367		7057.52	1.00305		7057.52	1.0005
7060.6	1.00053		7060.6	0.99894		7060.6	1.00399		7060.6	1.00333		7060.6	1.00046
7063.63	0.99978		7063.63	0.99863		7063.63	1.00379		7063.63	1.00346		7063.63	1.00046
7066.55	1.00034		7066.55	0.99834		7066.55	1.00321		7066.55	1.00349		7066.55	1.00032
7069.49	1.0002		7069.49	0.99921		7069.49	1.00238		7069.49	1.00341		7069.49	1.00038
7072.37	0.99939		7072.37	0.99873		7072.37	1.00165		7072.37	1.00325		7072.37	1.00012
7075.43	0.99962		7075.43	0.99905		7075.43	1.00127		7075.43	1.00297		7075.43	1.00014
7078.36	0.99924		7078.36	0.99989		7078.36	1.00123		7078.36	1.0026		7078.36	1.00011
7081.48	0.99996		7081.48	1.00054		7081.48	1.00142		7081.48	1.00222		7081.48	0.99968
7084.53	0.99911		7084.53	1.00071		7084.53	1.00169		7084.53	1.00185		7084.53	0.99969
7087.47	1.00014		7087.47	1.00048		7087.47	1.0018		7087.47	1.00144		7087.47	0.99959
7090.36	0.99992		7090.36	0.99973		7090.36	1.00175		7090.36	1.00106		7090.36	0.99935
7093.3	1.00145		7093.3	0.99759		7093.3	1.00148		7093.3	1.00071		7093.3	0.99928
7096.29	1.00066		7096.29	0.99817		7096.29	1.00088		7096.29	1.00042		7096.29	0.99942
7099.33	1.00059		7099.33	0.99933		7099.33	1.00027		7099.33	1.00021		7099.33	0.99935
7102.39	0.99962		7102.39	0.99922		7102.39	0.99994		7102.39	1.00009		7102.39	0.99943
7105.44	1.00111		7105.44	0.99928		7105.44	0.99962		7105.44	0.99998		7105.44	0.99915
7108.39	1.00046		7108.39	0.99924		7108.39	0.99974		7108.39	1		7108.39	0.9996
7111.25	1.0006		7111.25	0.99996		7111.25	0.99993		7111.25	1.00012		7111.25	0.99993
7114.21	1.0007		7114.21	0.99951		7114.21	1.0002		7114.21	1.0003		7114.21	1.00025
7117.24	1.00049		7117.24	0.99931		7117.24	1.00064		7117.24	1.00047		7117.24	1.00059
7120.3	1.00069		7120.3	0.99782		7120.3	1.00163		7120.3	1.0007		7120.3	1.00092
7123.36	1.00142		7123.36	0.99997		7123.36	1.00333		7123.36	1.00104		7123.36	1.00126
7126.43	1.00225		7126.43	1.00202		7126.43	1.00533		7126.43	1.00133		7126.43	1.0016
7129.4	1.00287		7129.4	1.0032		7129.4	1.00536		7129.4	1.00172		7129.4	1.00193
7132.33	1.00443		7132.33	1.00294		7132.33	1.00393		7132.33	1.00212		7132.33	1.00225
7135.28	1.00484		7135.28	1.00191		7135.28	1.00345		7135.28	1.00239		7135.28	1.00258
7139.15	1.0044		7139.15	1.00349		7139.15	1.00347		7139.15	1.00259		7139.15	1.003
7143.26	1.00415		7143.26	1.00343		7143.26	1.00382		7143.26	1.00279		7143.26	1.00346
7147.31	1.00362		7147.31	1.00214		7147.31	1.00398		7147.31	1.00306		7147.31	1.0039
7151.43	1.00305		7151.43	1.00158		7151.43	1.00432		7151.43	1.0033		7151.43	1.00436
7155.17	1.00226		7155.17	1.00292		7155.17	1.0045		7155.17	1.0035		7155.17	1.00477
7159.28	1.00202		7159.28	1.00328		7159.28	1.00447		7159.28	1.00377		7159.28	1.00523
7163.27	1.00159		7163.27	1.00287		7163.27	1.00446		7163.27	1.0038		7163.27	1.00567
7167.32	1.00302		7167.32	1.00415		7167.32	1.00447		7167.32	1.00363		7167.32	1.00611
7171.47	1.00319		7171.47	1.00235		7171.47	1.0043		7171.47	1.00363		7171.47	1.00657
7175.43	1.00327		7175.43	1.00298		7175.43	1.0039		7175.43	1.00363		7175.43	1.00701
7179.34	1.00303		7179.34	1.00134		7179.34	1.00331		7179.34	1.00356		7179.34	1.00744
7183.33	1.00289		7183.33	1.00201		7183.33	1.00281		7183.33	1.00331		7183.33	1.00788
7187.45	1.00346		7187.45	1.0024		7187.45	1.00251		7187.45	1.00292		7187.45	1.00833
7191.52	1.00351		7191.52	1.00159		7191.52	1.00251		7191.52	1.00254		7191.52	1.00878
7195.36	1.00273		7195.36	1.00109		7195.36	1.00262		7195.36	1.00222		7195.36	1.00921
7199.35	1.00266		7199.35	1.00225		7199.35	1.00261		7199.35	1.00186		7199.35	1.00965
7203.36	1.00355		7203.36	0.99956		7203.36	1.00223		7203.36	1.00141		7203.36	1.01009
7207.28	1.00182		7207.28	0.99992		7207.28	1.00168		7207.28	1.00108		7207.28	1.01052
7211.5	1.00178		7211.5	1		7211.5	1.00137		7211.5	1.00086		7211.5	1.01099
7215.41	1.00111		7215.41	1.00017		7215.41	1.00124		7215.41	1.00065		7215.41	1.01142
7219.39	1.00153		7219.39	0.99964		7219.39	1.001		7219.39	1.0004		7219.39	1.01186
7223.38	1.00193		7223.38	0.99938		7223.38	1.00057		7223.38	1.00015		7223.38	1.0123
7227.32	1.00177		7227.32	0.99923		7227.32	1.0001		7227.32	0.99998		7227.32	1.01273
7231.52	1.0018		7231.52	0.9969		7231.52	0.99969		7231.52	0.99985		7231.52	1.0132
7235.42	1.00115		7235.42	0.99864		7235.42	0.99955		7235.42	0.99973		7235.42	1.01363
7239.48	1.00101		7239.48	1.0008		7239.48	0.99946		7239.48	0.99957		7239.48	1.01408
7243.39	1.00088		7243.39	1.00033		7243.39	0.99934		7243.39	0.9994		7243.39	1.01451
7247.24	0.99982		7247.24	0.99959		7247.24	0.99925		7247.24	0.99918		7247.24	1.01493
7251.36	1.00034		7251.36	0.99794		7251.36	0.99936		7251.36	0.99895		7251.36	1.01539
7255.46	1.00066		7255.46	0.99829		7255.46	0.99963		7255.46	0.99882		7255.46	1.01584
7259.51	1.00117		7259.51	0.9997		7259.51	0.99995		7259.51	0.99874		7259.51	1.01629
7263.3	1.00053		7263.3	0.99911		7263.3	1.00039		7263.3	0.99846		7263.3	1.0167
7267.29	0.99998		7267.29	1.00045		7267.29	1.00017		7267.29	0.9979		7267.29	1.01714
7271.26	0.99923		7271.26	0.99972		7271.26	0.99962		7271.26	0.99765		7271.26	1.01758
7275.35	0.99928		7275.35	0.99638		7275.35	0.99937		7275.35	0.99768		7275.35	1.01803
7279.43	0.99904		7279.43	0.99864		7279.43	0.99895		7279.43	0.99767		7279.43	1.01848
7283.41	0.99949		7283.41	0.99556		7283.41	0.99852		7283.41	0.99771		7283.41	1.01892
7287.23	0.99935		7287.23	0.99636		7287.23	0.99818		7287.23	0.99773		7287.23	1.01934
7291.19	1.00012		7291.19	0.99882		7291.19	0.9979		7291.19	0.99766		7291.19	1.01978
7295.27	1.00135		7295.27	0.99938		7295.27	0.99765		7295.27	0.99757		7295.27	1.02023
7299.29	1.00074		7299.29	0.99988		7299.29	0.99742		7299.29	0.99742		7299.29	1.02067
7303.4	0.99902		7303.4	1.0004		7303.4	0.99714		7303.4	0.99735		7303.4	1.02113
7307.36	0.99739		7307.36	1.00089		7307.36	0.99683		7307.36	0.99724		7307.36	1.02156
7311.17	0.99691		7311.17	1.00137		7311.17	0.99648		7311.17	0.99716		7311.17	1.02199
7315.24	0.99628		7315.24	1.00188		7315.24	0.99607		7315.24	0.99707		7315.24	1.02243
7319.34	0.99697		7319.34	1.0024		7319.34	0.99574		7319.34	0.99685		7319.34	1.02289
7323.29	0.99653		7323.29	1.00289		7323.29	0.99545		7323.29	0.99662		7323.29	1.02332
7327.4	0.99655		7327.4	1.00341		7327.4	0.99512		7327.4	0.99642		7327.4	1.02378
7331.36	0.99603		7331.36	1.0039		7331.36	0.99471		7331.36	0.99632		7331.36	1.02421
7335.2	0.99668		7335.2	1.00438		7335.2	0.99419		7335.2	0.99618		7335.2	1.02464

## Sheet: Fig. 2h
Ni1Mn1-MOF			Ni1Mn1-MOF-Se			NiO			Ni foil
R (Å)	FT |χ(R)|		R (Å)	FT |χ(R)|		R (Å)	FT |χ(R)|		R (Å)	FT |χ(R)|
0	0.41181		0	0.04737		0	0.09649		0	0.18406
0.03068	0.42272		0.03068	0.10149		0.03068	0.18623		0.03068	0.19771
0.06136	0.44977		0.06136	0.17791		0.06136	0.31451		0.06136	0.22931
0.09204	0.48035		0.09204	0.24251		0.09204	0.41459		0.09204	0.26229
0.12272	0.50221		0.12272	0.28667		0.12272	0.46822		0.12272	0.28465
0.1534	0.50748		0.1534	0.30556		0.1534	0.46747		0.1534	0.29017
0.18408	0.49398		0.18408	0.29699		0.18408	0.41243		0.18408	0.27749
0.21476	0.46577		0.21476	0.26142		0.21476	0.31212		0.21476	0.25013
0.24544	0.43355		0.24544	0.20224		0.24544	0.19133		0.24544	0.21743
0.27612	0.41341		0.27612	0.12736		0.27612	0.13977		0.27612	0.19555
0.3068	0.41996		0.3068	0.0653		0.3068	0.24146		0.3068	0.20074
0.33748	0.45517		0.33748	0.10498		0.33748	0.37206		0.33748	0.23206
0.36816	0.50651		0.36816	0.18981		0.36816	0.47374		0.36816	0.27285
0.39884	0.55667		0.39884	0.26847		0.39884	0.52526		0.39884	0.30712
0.42951	0.59138		0.42951	0.32758		0.42951	0.51673		0.42951	0.32482
0.46019	0.60218		0.46019	0.3595		0.46019	0.44771		0.46019	0.32128
0.49087	0.58735		0.49087	0.35962		0.49087	0.32932		0.49087	0.297
0.52155	0.55313		0.52155	0.32644		0.52155	0.19894		0.52155	0.25872
0.55223	0.51532		0.55223	0.26177		0.55223	0.18996		0.55223	0.22213
0.58291	0.49839		0.58291	0.17108		0.58291	0.33495		0.58291	0.21193
0.61359	0.52407		0.61359	0.06671		0.61359	0.49385		0.61359	0.24197
0.64427	0.59298		0.64427	0.07219		0.64427	0.61374		0.64427	0.29652
0.67495	0.68522		0.67495	0.18188		0.67495	0.67043		0.67495	0.35172
0.70563	0.77709		0.70563	0.27958		0.70563	0.65194		0.70563	0.39098
0.73631	0.85172		0.73631	0.34929		0.73631	0.55909		0.73631	0.40502
0.76699	0.90301		0.76699	0.38072		0.76699	0.41275		0.76699	0.39109
0.79767	0.93903		0.79767	0.36886		0.79767	0.28886		0.79767	0.35423
0.82835	0.98497		0.82835	0.31984		0.82835	0.35236		0.82835	0.31085
0.85903	1.07923		0.85903	0.27034		0.85903	0.55856		0.85903	0.29192
0.88971	1.25508		0.88971	0.31205		0.88971	0.77002		0.88971	0.32498
0.92039	1.52013		0.92039	0.48215		0.92039	0.92366		0.92039	0.39976
0.95107	1.85638		0.95107	0.72559		0.95107	0.98352		0.95107	0.48305
0.98175	2.23348		0.98175	0.99964		0.98175	0.93056		0.98175	0.54584
1.01243	2.61836		1.01243	1.27596		1.01243	0.77042		1.01243	0.567
1.04311	2.9794		1.04311	1.53086		1.04311	0.57208		1.04311	0.53194
1.07379	3.28891		1.07379	1.74368		1.07379	0.58146		1.07379	0.43285
1.10447	3.52559		1.10447	1.89779		1.10447	0.94777		1.10447	0.27208
1.13515	3.6778		1.13515	1.98276		1.13515	1.47104		1.13515	0.11284
1.16583	3.74761		1.16583	1.9971		1.16583	2.01967		1.16583	0.29185
1.1965	3.75568		1.1965	1.95185		1.1965	2.51931		1.1965	0.59561
1.22718	3.74568		1.22718	1.87489		1.22718	2.91512		1.22718	0.91274
1.25786	3.78389		1.25786	1.8139		1.25786	3.16968		1.25786	1.20673
1.28854	3.94572		1.28854	1.82957		1.28854	3.27042		1.28854	1.44321
1.31922	4.28617		1.31922	1.96873		1.31922	3.24231		1.31922	1.58898
1.3499	4.8134		1.3499	2.23437		1.3499	3.16426		1.3499	1.61488
1.38058	5.48945		1.38058	2.58945		1.38058	3.17651		1.38058	1.50023
1.41126	6.25132		1.41126	2.98411		1.41126	3.43552		1.41126	1.24078
1.44194	7.03043		1.44194	3.37403		1.44194	4.00664		1.44194	0.87518
1.47262	7.76246		1.47262	3.72605		1.47262	4.82354		1.47262	0.63419
1.5033	8.39131		1.5033	4.01904		1.5033	5.759		1.5033	1.00003
1.53398	8.87082		1.53398	4.24377		1.53398	6.68812		1.53398	1.7391
1.56466	9.1658		1.56466	4.40252		1.56466	7.50771		1.56466	2.5811
1.59534	9.25286		1.59534	4.50802		1.59534	8.1391		1.59534	3.41621
1.62602	9.1209		1.62602	4.58103		1.62602	8.52863		1.62602	4.16472
1.6567	8.77119		1.6567	4.64628		1.6567	8.64791		1.6567	4.76126
1.68738	8.21689		1.68738	4.7268		1.68738	8.49337		1.68738	5.16548
1.71806	7.48198		1.71806	4.83818		1.71806	8.08414		1.71806	5.38716
1.74874	6.59965		1.74874	4.98477		1.74874	7.45812		1.74874	5.52793
1.77942	5.61022		1.77942	5.15986		1.77942	6.66647		1.77942	5.82638
1.8101	4.5587		1.8101	5.3494		1.8101	5.76694		1.8101	6.62622
1.84078	3.49223		1.84078	5.53732		1.84078	4.81762		1.84078	8.18866
1.87146	2.45762		1.87146	5.71031		1.87146	3.873		1.87146	10.5441
1.90214	1.5002		1.90214	5.8605		1.90214	2.98655		1.90214	13.5637
1.93282	0.6724		1.93282	5.98602		1.93282	2.22764		1.93282	17.0704
1.9635	0.27976		1.9635	6.08951		1.9635	1.72134		1.9635	20.8787
1.99418	0.71391		1.99418	6.17518		1.99418	1.63565		1.99418	24.8005
2.02485	1.09419		2.02485	6.2454		2.02485	1.9429		2.02485	28.6462
2.05553	1.32218		2.05553	6.2978		2.05553	2.41052		2.05553	32.2297
2.08621	1.40058		2.08621	6.32379		2.08621	2.86028		2.08621	35.3751
2.11689	1.34736		2.11689	6.30907		2.11689	3.19631		2.11689	37.9253
2.14757	1.18955		2.14757	6.23572		2.14757	3.37763		2.14757	39.7502
2.17825	0.96169		2.17825	6.0852		2.17825	3.43066		2.17825	40.7548
2.20893	0.70844		2.20893	5.84154		2.20893	3.49483		2.20893	40.8844
2.23961	0.49947		2.23961	5.49383		2.23961	3.84812		2.23961	40.1286
2.27029	0.44731		2.27029	5.03795		2.27029	4.76801		2.27029	38.5214
2.30097	0.57183		2.30097	4.4773		2.30097	6.31416		2.30097	36.1394
2.33165	0.75906		2.33165	3.82274		2.33165	8.3663		2.33165	33.0967
2.36233	0.9513		2.36233	3.09172		2.36233	10.7603		2.36233	29.5374
2.39301	1.14587		2.39301	2.30701		2.39301	13.3339		2.39301	25.6268
2.42369	1.36189		2.42369	1.49503		2.42369	15.9301		2.42369	21.5404
2.45437	1.62134		2.45437	0.68442		2.45437	18.3976		2.45437	17.4536
2.48505	1.93584		2.48505	0.11311		2.48505	20.5958		2.48505	13.5321
2.51573	2.30132		2.51573	0.83079		2.51573	22.4015		2.51573	9.92377
2.54641	2.70053		2.54641	1.48127		2.54641	23.7155		2.54641	6.75745
2.57709	3.10874		2.57709	2.03658		2.57709	24.4691		2.57709	4.15682
2.60777	3.49874		2.60777	2.48336		2.60777	24.6276		2.60777	2.32114
2.63845	3.84449		2.63845	2.81407		2.63845	24.1919		2.63845	1.70341
2.66913	4.12362		2.66913	3.02678		2.66913	23.1976		2.66913	2.10798
2.69981	4.31906		2.69981	3.12483		2.69981	21.7112		2.69981	2.57113
2.73049	4.4202		2.73049	3.11615		2.73049	19.8243		2.73049	2.78556
2.76117	4.42335		2.76117	3.01249		2.76117	17.6458		2.76117	2.74044
2.79184	4.33187		2.79184	2.82849		2.79184	15.2937		2.79184	2.48684
2.82252	4.15571		2.82252	2.58073		2.82252	12.8861		2.82252	2.08352
2.8532	3.91049		2.8532	2.28681		2.8532	10.5324		2.8532	1.5793
2.88388	3.61619		2.88388	1.96457		2.88388	8.32669		2.88388	1.00712
2.91456	3.29541		2.91456	1.63142		2.91456	6.34218		2.91456	0.38865
2.94524	2.97118		2.94524	1.30397		2.94524	4.62907		2.94524	0.31074
2.97592	2.66425		2.97592	0.99826		2.97592	3.21723		2.97592	1.01111
3.0066	2.39015		3.0066	0.73108		3.0066	2.1283		3.0066	1.74979
3.03728	2.15656		3.03728	0.52363		3.03728	1.40664		3.03728	2.49993
3.06796	1.9623		3.06796	0.40492		3.06796	1.13391		3.06796	3.23378
3.09864	1.79917		3.09864	0.38943		3.09864	1.24185		3.09864	3.91985
3.12932	1.65633		3.12932	0.43935		3.12932	1.47843		3.12932	4.52733
3.16	1.52547		3.16	0.50613		3.16	1.68745		3.16	5.03091
3.19068	1.40451		3.19068	0.56759		3.19068	1.80502		3.19068	5.41467
3.22136	1.29876		3.22136	0.61862		3.22136	1.79721		3.22136	5.67437
3.25204	1.21904		3.25204	0.66016		3.25204	1.64165		3.25204	5.8178
3.28272	1.17632		3.28272	0.69385		3.28272	1.32597		3.28272	5.86299
3.3134	1.17427		3.3134	0.71954		3.3134	0.85128		3.3134	5.83461
3.34408	1.20504		3.34408	0.73466		3.34408	0.27477		3.34408	5.759
3.37476	1.25184		3.37476	0.73472		3.37476	0.6226		3.37476	5.65917
3.40544	1.29556		3.40544	0.7145		3.40544	1.48906		3.40544	5.55103
3.43612	1.31994		3.43612	0.66924		3.43612	2.44488		3.43612	5.44246
3.4668	1.31373		3.4668	0.59563		3.4668	3.44118		3.4668	5.33536
3.49748	1.271		3.49748	0.49244		3.49748	4.43827		3.49748	5.22987
3.52816	1.19064		3.52816	0.36092		3.52816	5.40006		3.52816	5.12907
3.55884	1.07558		3.55884	0.20523		3.55884	6.29519		3.55884	5.04277
3.58952	0.93209		3.58952	0.04647		3.58952	7.09826		3.58952	4.98967
3.62019	0.76908		3.62019	0.17028		3.62019	7.79044		3.62019	4.99787
3.65087	0.598		3.65087	0.36201		3.65087	8.35952		3.65087	5.10293
3.68155	0.43429		3.68155	0.55127		3.68155	8.79945		3.68155	5.34287
3.71223	0.30392		3.71223	0.72833		3.71223	9.10957		3.71223	5.75001
3.74291	0.25327		3.74291	0.88551		3.74291	9.29361		3.74291	6.34213
3.77359	0.29992		3.77359	1.01678		3.77359	9.35873		3.77359	7.11704
3.80427	0.38882		3.80427	1.11816		3.80427	9.31465		3.80427	8.05198
3.83495	0.47852		3.83495	1.18791		3.83495	9.17288		3.83495	9.10651
3.86563	0.55459		3.86563	1.22654		3.86563	8.94614		3.86563	10.2264
3.89631	0.61308		3.89631	1.23659		3.89631	8.64792		3.89631	11.348
3.92699	0.65393		3.92699	1.22217		3.92699	8.29209		3.92699	12.4019
3.95767	0.67867		3.95767	1.18823		3.95767	7.89271		3.95767	13.3182
3.98835	0.68943		3.98835	1.13969		3.98835	7.46379		3.98835	14.0311
4.01903	0.68848		4.01903	1.08062		4.01903	7.01923		4.01903	14.4839
4.04971	0.67821		4.04971	1.01363		4.04971	6.57286		4.04971	14.6333
4.08039	0.66133		4.08039	0.93966		4.08039	6.1385		4.08039	14.4536
4.11107	0.64114		4.11107	0.85835		4.11107	5.73001		4.11107	13.94
4.14175	0.62172		4.14175	0.76874		4.14175	5.36133		4.14175	13.1104
4.17243	0.60751		4.17243	0.67022		4.17243	5.04623		4.17243	12.0086
4.20311	0.6024		4.20311	0.56335		4.20311	4.79797		4.20311	10.7068
4.23379	0.60822		4.23379	0.45043		4.23379	4.62867		4.23379	9.31284
4.26447	0.62369		4.26447	0.3361		4.26447	4.54869		4.26447	7.98265
4.29515	0.64449		4.29515	0.22873		4.29515	4.56596		4.29515	6.93324
4.32583	0.66445		4.32583	0.14656		4.32583	4.6852		4.32583	6.41479
4.35651	0.67701		4.35651	0.12737		4.35651	4.90698		4.35651	6.57068
4.38719	0.67638		4.38719	0.16878		4.38719	5.22669		4.38719	7.29993
4.41786	0.65819		4.41786	0.2202		4.41786	5.63358		4.41786	8.35611
4.44854	0.61984		4.44854	0.2595		4.44854	6.11039		4.44854	9.51935
4.47922	0.5606		4.47922	0.28161		4.47922	6.63375		4.47922	10.6463
4.5099	0.48163		4.5099	0.2881		4.5099	7.17538		4.5099	11.6526
4.54058	0.38589		4.54058	0.28482		4.54058	7.70379		4.54058	12.491
4.57126	0.27839		4.57126	0.28094		4.57126	8.1865		4.57126	13.1359
4.60194	0.16833		4.60194	0.28638		4.60194	8.59235		4.60194	13.5753
4.63262	0.08963		4.63262	0.30688		4.63262	8.89369		4.63262	13.8049
4.6633	0.13394		4.6633	0.34065		4.6633	9.06843		4.6633	13.8258
4.69398	0.23242		4.69398	0.38062		4.69398	9.10154		4.69398	13.643
4.72466	0.32841		4.72466	0.41888		4.72466	8.98602		4.72466	13.2655
4.75534	0.41053		4.75534	0.44921		4.75534	8.72316		4.75534	12.7068
4.78602	0.47427		4.78602	0.46771		4.78602	8.3221		4.78602	11.9858
4.8167	0.51745		4.8167	0.47264		4.8167	7.79875		4.8167	11.1274
4.84738	0.53954		4.84738	0.46408		4.84738	7.17407		4.84738	10.1634
4.87806	0.5414		4.87806	0.44335		4.87806	6.47195		4.87806	9.13253
4.90874	0.52511		4.90874	0.4125		4.90874	5.71682		4.90874	8.08022
4.93942	0.49372		4.93942	0.37369		4.93942	4.93126		4.93942	7.05843
4.9701	0.45102		4.9701	0.32871		4.9701	4.13385		4.9701	6.12412
5.00078	0.4013		5.00078	0.27882		5.00078	3.33761		5.00078	5.33548
5.03146	0.34905		5.03146	0.22498		5.03146	2.54945		5.03146	4.74205
5.06214	0.29876		5.06214	0.16906		5.06214	1.77118		5.06214	4.36703
5.09282	0.25462		5.09282	0.11777		5.09282	1.00584		5.09282	4.19071
5.1235	0.22016		5.1235	0.09495		5.1235	0.33827		5.1235	4.15378
5.15418	0.19761		5.15418	0.12811		5.15418	0.6964		5.15418	4.18254
5.18486	0.18728		5.18486	0.19381		5.18486	1.48459		5.18486	4.21391
5.21553	0.18782		5.21553	0.26898		5.21553	2.31525		5.21553	4.2059
5.24621	0.19748		5.24621	0.34438		5.24621	3.16224		5.24621	4.13667
5.27689	0.2153		5.27689	0.41493		5.27689	4.00809		5.27689	3.99974
5.30757	0.2412		5.30757	0.47705		5.30757	4.83125		5.30757	3.79914
5.33825	0.2754		5.33825	0.52823		5.33825	5.6056		5.33825	3.54545
5.36893	0.3178		5.36893	0.56697		5.36893	6.30196		5.36893	3.25285
5.39961	0.36781		5.39961	0.59273		5.39961	6.89015		5.39961	2.93696
5.43029	0.42438		5.43029	0.60582		5.43029	7.34146		5.43029	2.61335
5.46097	0.48616		5.46097	0.60714		5.46097	7.63119		5.46097	2.2965
5.49165	0.55159		5.49165	0.5979		5.49165	7.74105		5.49165	1.99921
5.52233	0.61898		5.52233	0.57925		5.52233	7.66121		5.52233	1.73232
5.55301	0.68651		5.55301	0.5521		5.55301	7.39191		5.55301	1.50439
5.58369	0.75225		5.58369	0.51697		5.58369	6.94441		5.58369	1.32112
5.61437	0.81422		5.61437	0.47413		5.61437	6.34135		5.61437	1.1843
5.64505	0.87044		5.64505	0.42373		5.64505	5.61653		5.64505	1.09064
5.67573	0.91898		5.67573	0.36617		5.67573	4.81452		5.67573	1.03175
5.70641	0.9581		5.70641	0.3023		5.70641	3.9906		5.70641	0.99596
5.73709	0.98633		5.73709	0.23366		5.73709	3.212		5.73709	0.97131
5.76777	1.00256		5.76777	0.1626		5.76777	2.55964		5.76777	0.94802
5.79845	1.00611		5.79845	0.09303		5.79845	2.11997		5.79845	0.91981
5.82913	0.9968		5.82913	0.0389		5.82913	1.9375		5.82913	0.88423
5.85981	0.97493		5.85981	0.06066		5.85981	1.95061		5.85981	0.84278
5.89049	0.9413		5.89049	0.11162		5.89049	2.0297		5.89049	0.80064
5.92117	0.89717		5.92117	0.15615		5.92117	2.06953		5.92117	0.76605
5.95185	0.84416		5.95185	0.18966		5.95185	2.01537		5.95185	0.74816
5.98253	0.78419		5.98253	0.21082		5.98253	1.84947		5.98253	0.75322
6.0132	0.71934		6.0132	0.21957		6.0132	1.57691		6.0132	0.78067
6.04388	0.65178		6.04388	0.21682		6.04388	1.2167		6.04388	0.82236
6.07456	0.58363		6.07456	0.20424		6.07456	0.79675		6.07456	0.86541
6.10524	0.51685		6.10524	0.18403		6.10524	0.35525		6.10524	0.89574
6.13592	0.45313		6.13592	0.15875		6.13592	0.17717		6.13592	0.90055
6.1666	0.3938		6.1666	0.13099		6.1666	0.56458		6.1666	0.86952
6.19728	0.33975		6.19728	0.10318		6.19728	0.93223		6.19728	0.79578
6.22796	0.29137		6.22796	0.07729		6.22796	1.23113		6.22796	0.67729
6.25864	0.24855		6.25864	0.0547		6.25864	1.44586		6.25864	0.52132
6.28932	0.21073		6.28932	0.03615		6.28932	1.56944		6.28932	0.36436
6.32	0.17709		6.32	0.02269		6.32	1.60145		6.32	0.33952
6.35068	0.14674		6.35068	0.01926		6.35068	1.54705		6.35068	0.54189
6.38136	0.11903		6.38136	0.02934		6.38136	1.41594		6.38136	0.85286
6.41204	0.09389		6.41204	0.04674		6.41204	1.22131		6.41204	1.20226
6.44272	0.07239		6.44272	0.06838		6.44272	0.97896		6.44272	1.56017
6.4734	0.05774		6.4734	0.09325		6.4734	0.70778		6.4734	1.90566
6.50408	0.05493		6.50408	0.1205		6.50408	0.43624		6.50408	2.22058
6.53476	0.06467		6.53476	0.14922		6.53476	0.25499		6.53476	2.48876
6.56544	0.08157		6.56544	0.17834		6.56544	0.36236		6.56544	2.69654
6.59612	0.10095		6.59612	0.20677		6.59612	0.60728		6.59612	2.83359
6.6268	0.1204		6.6268	0.23336		6.6268	0.86016		6.6268	2.89392
6.65748	0.13874		6.65748	0.25697		6.65748	1.09548		6.65748	2.87688
6.68816	0.15535		6.68816	0.27653		6.68816	1.30672		6.68816	2.78841
6.71884	0.16984		6.71884	0.29107		6.71884	1.49313		6.71884	2.64253
6.74952	0.18194		6.74952	0.2998		6.74952	1.65692		6.74952	2.46321
6.7802	0.19143		6.7802	0.30217		6.7802	1.80168		6.7802	2.28633
6.81087	0.19808		6.81087	0.29792		6.81087	1.93103		6.81087	2.1589
6.84155	0.20167		6.84155	0.28705		6.84155	2.04722		6.84155	2.12911
6.87223	0.20198		6.87223	0.26992		6.87223	2.15007		6.87223	2.22469
6.90291	0.19883		6.90291	0.24716		6.90291	2.2364		6.90291	2.43665
6.93359	0.19216		6.93359	0.21972		6.93359	2.30021		6.93359	2.72825
6.96427	0.18206		6.96427	0.18893		6.96427	2.33339		6.96427	3.05623
6.99495	0.16881		6.99495	0.15666		6.99495	2.3269		6.99495	3.38346
7.02563	0.15293		7.02563	0.12581		7.02563	2.27204		7.02563	3.68195
7.05631	0.13519		7.05631	0.10143		7.05631	2.16162		7.05631	3.93196
7.08699	0.11664		7.08699	0.09124		7.08699	1.99092		7.08699	4.12055
7.11767	0.09866		7.11767	0.09996		7.11767	1.75838		7.11767	4.24038
7.14835	0.08304		7.14835	0.12266		7.14835	1.46611		7.14835	4.28878
7.17903	0.07198		7.17903	0.15172		7.17903	1.12047		7.17903	4.26695
7.20971	0.06756		7.20971	0.18264		7.20971	0.73487		7.20971	4.17927
7.24039	0.07044		7.24039	0.2135		7.24039	0.35456		7.24039	4.03265
7.27107	0.07939		7.27107	0.24378		7.27107	0.32963		7.27107	3.8359
7.30175	0.09265		7.30175	0.27378		7.30175	0.7371		7.30175	3.59918
7.33243	0.10916		7.33243	0.30425		7.33243	1.19693		7.33243	3.3335
7.36311	0.12842		7.36311	0.33596		7.36311	1.65076		7.36311	3.05026
7.39379	0.15015		7.39379	0.36941		7.39379	2.07796		7.39379	2.76089
7.42447	0.17393		7.42447	0.40452		7.42447	2.4633		7.42447	2.47645
7.45515	0.19908		7.45515	0.44049		7.45515	2.79373		7.45515	2.20726
7.48583	0.22466		7.48583	0.47584		7.48583	3.058		7.48583	1.96233
7.51651	0.24956		7.51651	0.50858		7.51651	3.24687		7.51651	1.74869
7.54719	0.27259		7.54719	0.53647		7.54719	3.35357		7.54719	1.5703
7.57787	0.29263		7.57787	0.55726		7.57787	3.37442		7.57787	1.42715
7.60854	0.30869		7.60854	0.56893		7.60854	3.30957		7.60854	1.31479
7.63922	0.32004		7.63922	0.5699		7.63922	3.1638		7.63922	1.225
7.6699	0.32617		7.6699	0.55916		7.6699	2.9473		7.6699	1.14756
7.70058	0.32692		7.70058	0.53633		7.70058	2.67654		7.70058	1.07232
7.73126	0.32241		7.73126	0.50172		7.73126	2.37494		7.73126	0.99072
7.76194	0.31304		7.76194	0.4563		7.76194	2.07329		7.76194	0.89653
7.79262	0.29941		7.79262	0.40162		7.79262	1.80843		7.79262	0.78584
7.8233	0.2823		7.8233	0.33967		7.8233	1.61633		7.8233	0.65687
7.85398	0.26257		7.85398	0.27281		7.85398	1.51575		7.85398	0.50958
7.88466	0.24106		7.88466	0.20357		7.88466	1.49182		7.88466	0.34561
7.91534	0.21855		7.91534	0.13458		7.91534	1.50115		7.91534	0.17009
7.94602	0.19567		7.94602	0.06888		7.94602	1.49504		7.94602	0.06894
7.9767	0.17285		7.9767	0.0204		7.9767	1.43623		7.9767	0.24493
8.00738	0.15037		8.00738	0.05759		8.00738	1.30286		8.00738	0.44996
8.03806	0.12833		8.03806	0.10574		8.03806	1.08707		8.03806	0.65846
8.06874	0.10674		8.06874	0.14736		8.06874	0.79313		8.06874	0.86467
8.09942	0.08564		8.09942	0.18149		8.09942	0.44055		8.09942	1.06399
8.1301	0.06517		8.1301	0.20834		8.1301	0.17694		8.1301	1.25224
8.16078	0.04597		8.16078	0.22862		8.16078	0.50366		8.16078	1.42557
8.19146	0.03036		8.19146	0.24337		8.19146	0.94987		8.19146	1.5806
8.22214	0.02545		8.22214	0.25383		8.22214	1.39096		8.22214	1.71453
8.25282	0.03525		8.25282	0.26134		8.25282	1.7986		8.25282	1.82523
8.2835	0.05117		8.2835	0.26723		8.2835	2.15395		8.2835	1.91132
8.31418	0.06814		8.31418	0.27276		8.31418	2.44414		8.31418	1.97219
8.34486	0.08456		8.34486	0.27909		8.34486	2.66216		8.34486	2.00802
8.37554	0.09972		8.37554	0.28721		8.37554	2.80676		8.37554	2.01973
8.40621	0.11322		8.40621	0.29784		8.40621	2.88182		8.40621	2.00888
8.43689	0.12478		8.43689	0.31132		8.43689	2.89526		8.43689	1.97764
8.46757	0.13424		8.46757	0.32756		8.46757	2.85755		8.46757	1.92857
8.49825	0.14149		8.49825	0.34595		8.49825	2.78009		8.49825	1.86457
8.52893	0.14651		8.52893	0.36543		8.52893	2.6736		8.52893	1.78867
8.55961	0.14934		8.55961	0.38461		8.55961	2.54703		8.55961	1.70393
8.59029	0.15008		8.59029	0.40194		8.59029	2.40717		8.59029	1.6133
8.62097	0.1489		8.62097	0.41588		8.62097	2.25905		8.62097	1.51947
8.65165	0.14602		8.65165	0.4251		8.65165	2.107		8.65165	1.42475
8.68233	0.14171		8.68233	0.42855		8.68233	1.95594		8.68233	1.33092
8.71301	0.13628		8.71301	0.42563		8.71301	1.81237		8.71301	1.23917
8.74369	0.13008		8.74369	0.41623		8.74369	1.68447		8.74369	1.14999
8.77437	0.12346		8.77437	0.40074		8.77437	1.58088		8.77437	1.06314
8.80505	0.1168		8.80505	0.38004		8.80505	1.50795		8.80505	0.97774
8.83573	0.11045		8.83573	0.35542		8.83573	1.46665		8.83573	0.89237
8.86641	0.10477		8.86641	0.32849		8.86641	1.45095		8.86641	0.80528
8.89709	0.1001		8.89709	0.30097		8.89709	1.44928		8.89709	0.71462
8.92777	0.09674		8.92777	0.27455		8.92777	1.44796		8.92777	0.61873
8.95845	0.09498		8.95845	0.25065		8.95845	1.43461		8.95845	0.5163
8.98913	0.09504		8.98913	0.23021		8.98913	1.40019		8.98913	0.4066
9.01981	0.09709		9.01981	0.21357		9.01981	1.33972		9.01981	0.2897
9.05049	0.10122		9.05049	0.20053		9.05049	1.25222		9.05049	0.16707
9.08117	0.10745		9.08117	0.19058		9.08117	1.14012		9.08117	0.05241
9.11185	0.11571		9.11185	0.18315		9.11185	1.00868		9.11185	0.11346
9.14253	0.12583		9.14253	0.17785		9.14253	0.86535		9.14253	0.24667
9.17321	0.13754		9.17321	0.17447		9.17321	0.71918		9.17321	0.38288
9.20388	0.15048		9.20388	0.17292		9.20388	0.58054		9.20388	0.51671
9.23456	0.16419		9.23456	0.17298		9.23456	0.46083		9.23456	0.64478
9.26524	0.17814		9.26524	0.17424		9.26524	0.37131		9.26524	0.76401
9.29592	0.19175		9.29592	0.17603		9.29592	0.31857		9.29592	0.87156
9.3266	0.20442		9.3266	0.17757		9.3266	0.29682		9.3266	0.96491
9.35728	0.21554		9.35728	0.17809		9.35728	0.28873		9.35728	1.04197
9.38796	0.22455		9.38796	0.17702		9.38796	0.27691		9.38796	1.10124
9.41864	0.23097		9.41864	0.17402		9.41864	0.25083		9.41864	1.14186
9.44932	0.23444		9.44932	0.16906		9.44932	0.2064		9.44932	1.16377
9.48	0.23474		9.48	0.16234		9.48	0.14383		9.48	1.16776
9.51068	0.2318		9.51068	0.15432		9.51068	0.06629		9.51068	1.15548
9.54136	0.22578		9.54136	0.14556		9.54136	0.02696		9.54136	1.12946
9.57204	0.21702		9.57204	0.1367		9.57204	0.11938		9.57204	1.09302
9.60272	0.20607		9.60272	0.12833		9.60272	0.21383		9.60272	1.05008
9.6334	0.1937		9.6334	0.12097		9.6334	0.30292		9.6334	1.00483
9.66408	0.18078		9.66408	0.11496		9.66408	0.38157		9.66408	0.96128
9.69476	0.16831		9.69476	0.11046		9.69476	0.44564		9.69476	0.92261
9.72544	0.1572		9.72544	0.10744		9.72544	0.49203		9.72544	0.8906
9.75612	0.14814		9.75612	0.10572		9.75612	0.5188		9.75612	0.86521
9.7868	0.14136		9.7868	0.105		9.7868	0.52511		9.7868	0.84459
9.81748	0.13662		9.81748	0.10492		9.81748	0.51122		9.81748	0.82559
9.84816	0.13324		9.84816	0.10509		9.84816	0.47833		9.84816	0.80455
9.87884	0.13039		9.87884	0.10512		9.87884	0.42859		9.87884	0.77802
9.90952	0.12734		9.90952	0.10464		9.90952	0.36513		9.90952	0.74344
9.9402	0.12374		9.9402	0.10335		9.9402	0.29279		9.9402	0.69952
9.97088	0.11978		9.97088	0.10102		9.97088	0.22053		9.97088	0.64648
--	--		--	--		--	--		--	--
--	--		--	--		--	--		--	--
--	--		--	--		--	--		--	--
--	--		--	--		--	--		--	--
--	--		--	--		--	--		--	--
--	--		--	--		--	--		--	--
--	--		--	--		--	--		--	--
--	--		--	--		--	--		--	--
--	--		--	--		--	--		--	--
--	--		--	--		--	--		--	--
--	--		--	--		--	--		--	--
--	--		--	--		--	--		--	--
--	--		--	--		--	--		--	--
--	--		--	--		--	--		--	--
--	--		--	--		--	--		--	--
--	--		--	--		--	--		--	--
--	--		--	--		--	--		--	--
--	--		--	--		--	--		--	--
--	--		--	--		--	--		--	--
--	--		--	--		--	--		--	--
--	--		--	--		--	--		--	--
--	--		--	--		--	--		--	--
--	--		--	--		--	--		--	--
--	--		--	--		--	--		--	--
--	--		--	--		--	--		--	--
--	--		--	--		--	--		--	--
--	--		--	--		--	--		--	--
--	--		--	--		--	--		--	--
--	--		--	--		--	--		--	--
--	--		--	--		--	--		--	--
--	--		--	--		--	--		--	--
--	--		--	--		--	--		--	--
--	--		--	--		--	--		--	--
--	--		--	--		--	--		--	--
--	--		--	--		--	--		--	--
--	--		--	--		--	--		--	--
--	--		--	--		--	--		--	--
--	--		--	--		--	--		--	--
--	--		--	--		--	--		--	--
--	--		--	--		--	--		--	--
--	--		--	--		--	--		--	--
--	--		--	--		--	--		--	--
--	--		--	--		--	--		--	--
--	--		--	--		--	--		--	--
--	--		--	--		--	--		--	--
--	--		--	--		--	--		--	--
--	--		--	--		--	--		--	--
--	--		--	--		--	--		--	--
--	--		--	--		--	--		--	--
--	--		--	--		--	--		--	--
--	--		--	--		--	--		--	--
--	--		--	--		--	--		--	--
--	--		--	--		--	--		--	--
--	--		--	--		--	--		--	--
--	--		--	--		--	--		--	--
--	--		--	--		--	--		--	--
--	--		--	--		--	--		--	--
--	--		--	--		--	--		--	--
--	--		--	--		--	--		--	--
--	--		--	--		--	--		--	--
--	--		--	--		--	--		--	--
--	--		--	--		--	--		--	--
--	--		--	--		--	--		--	--
--	--		--	--		--	--		--	--
--	--		--	--		--	--		--	--
--	--		--	--		--	--		--	--
--	--		--	--		--	--		--	--
--	--		--	--		--	--		--	--
--	--		--	--		--	--		--	--
--	--		--	--		--	--		--	--
--	--		--	--		--	--		--	--
--	--		--	--		--	--		--	--
--	--		--	--		--	--		--	--
--	--		--	--		--	--		--	--
--	--		--	--		--	--		--	--
--	--		--	--		--	--		--	--
--	--		--	--		--	--		--	--
--	--		--	--		--	--		--	--
--	--		--	--		--	--		--	--
--	--		--	--		--	--		--	--
--	--		--	--		--	--		--	--
--	--		--	--		--	--		--	--
--	--		--	--		--	--		--	--
--	--		--	--		--	--		--	--
--	--		--	--		--	--		--	--
--	--		--	--		--	--		--	--
--	--		--	--		--	--		--	--
--	--		--	--		--	--		--	--
--	--		--	--		--	--		--	--
--	--		--	--		--	--		--	--
--	--		--	--		--	--		--	--
--	--		--	--		--	--		--	--
--	--		--	--		--	--		--	--
--	--		--	--		--	--		--	--
--	--		--	--		--	--		--	--
--	--		--	--		--	--		--	--
--	--		--	--		--	--		--	--
--	--		--	--		--	--		--	--
--	--		--	--		--	--		--	--
--	--		--	--		--	--		--	--
--	--		--	--		--	--		--	--
--	--		--	--		--	--		--	--
--	--		--	--		--	--		--	--
--	--		--	--		--	--		--	--
--	--		--	--		--	--		--	--
--	--		--	--		--	--		--	--
--	--		--	--		--	--		--	--
--	--		--	--		--	--		--	--
--	--		--	--		--	--		--	--
--	--		--	--		--	--		--	--
--	--		--	--		--	--		--	--
--	--		--	--		--	--		--	--
--	--		--	--		--	--		--	--
--	--		--	--		--	--		--	--
--	--		--	--		--	--		--	--
--	--		--	--		--	--		--	--
--	--		--	--		--	--		--	--
--	--		--	--		--	--		--	--
--	--		--	--		--	--		--	--
--	--		--	--		--	--		--	--
--	--		--	--		--	--		--	--
--	--		--	--		--	--		--	--
--	--		--	--		--	--		--	--
--	--		--	--		--	--		--	--
--	--		--	--		--	--		--	--
--	--		--	--		--	--		--	--
--	--		--	--		--	--		--	--
--	--		--	--		--	--		--	--
--	--		--	--		--	--		--	--
--	--		--	--		--	--		--	--
--	--		--	--		--	--		--	--
--	--		--	--		--	--		--	--
--	--		--	--		--	--		--	--
--	--		--	--		--	--		--	--
--	--		--	--		--	--		--	--
--	--		--	--		--	--		--	--
--	--		--	--		--	--		--	--
--	--		--	--		--	--		--	--
--	--		--	--		--	--		--	--
--	--		--	--		--	--		--	--
--	--		--	--		--	--		--	--
--	--		--	--		--	--		--	--
--	--		--	--		--	--		--	--
--	--		--	--		--	--		--	--
--	--		--	--		--	--		--	--
--	--		--	--		--	--		--	--
--	--		--	--		--	--		--	--
--	--		--	--		--	--		--	--
--	--		--	--		--	--		--	--
--	--		--	--		--	--		--	--
--	--		--	--		--	--		--	--
--	--		--	--		--	--		--	--
--	--		--	--		--	--		--	--
--	--		--	--		--	--		--	--
--	--		--	--		--	--		--	--
--	--		--	--		--	--		--	--
--	--		--	--		--	--		--	--

## Sheet: Fig. 3a
NiSe/NF			Ni1Mn1-MOF-Se/NF			Ni-MOF-Se/NF			Ni1Mn1-MOF/NF
Potential (V vs. RHE)	Current density (mA cm-2)		Potential (V vs. RHE)	Current density (mA cm-2)		Potential (V vs. RHE)	Current density (mA cm-2)		Potential (V vs. RHE)	Current density (mA cm-2)
0.925	-0.04789		0.925	0.5209		0.925	1.988		0.925	-0.617
0.926	-0.02485		0.926	0.5602		0.926	1.989		0.926	-0.5838
0.927	-0.01305		0.927	0.574		0.927	1.982		0.927	-0.559
0.928	-0.00385		0.928	0.5823		0.928	1.974		0.928	-0.5371
0.929	0.00582		0.929	0.59		0.929	1.967		0.929	-0.5164
0.93	0.01243		0.93	0.5965		0.93	1.959		0.93	-0.4983
0.931	0.01935		0.931	0.6029		0.931	1.952		0.931	-0.4813
0.932	0.02642		0.932	0.6094		0.932	1.946		0.932	-0.4639
0.933	0.03185		0.933	0.6127		0.933	1.939		0.933	-0.4494
0.934	0.03775		0.934	0.6183		0.934	1.934		0.934	-0.4342
0.935	0.04278		0.935	0.623		0.935	1.929		0.935	-0.4199
0.936	0.04774		0.936	0.6276		0.936	1.923		0.936	-0.4062
0.937	0.05308		0.937	0.6335		0.937	1.918		0.937	-0.3927
0.938	0.05717		0.938	0.6384		0.938	1.914		0.938	-0.3789
0.939	0.0615		0.939	0.6426		0.939	1.91		0.939	-0.3671
0.94	0.06637		0.94	0.6482		0.94	1.907		0.94	-0.3551
0.941	0.06968		0.941	0.6516		0.941	1.902		0.941	-0.3438
0.942	0.07377		0.942	0.6565		0.942	1.899		0.942	-0.3325
0.943	0.07707		0.943	0.663		0.943	1.896		0.943	-0.321
0.944	0.08077		0.944	0.6675		0.944	1.893		0.944	-0.3103
0.945	0.08391		0.945	0.6725		0.945	1.89		0.945	-0.2999
0.946	0.08698		0.946	0.6781		0.946	1.887		0.946	-0.2895
0.947	0.09028		0.947	0.6825		0.947	1.884		0.947	-0.2793
0.948	0.09303		0.948	0.6882		0.948	1.882		0.948	-0.27
0.949	0.095		0.949	0.6926		0.949	1.879		0.949	-0.2614
0.95	0.09862		0.95	0.6987		0.95	1.878		0.95	-0.2514
0.951	0.102		0.951	0.7045		0.951	1.876		0.951	-0.2434
0.952	0.1037		0.952	0.709		0.952	1.873		0.952	-0.2353
0.953	0.107		0.953	0.7141		0.953	1.871		0.953	-0.2267
0.954	0.1088		0.954	0.7189		0.954	1.87		0.954	-0.2196
0.955	0.1117		0.955	0.7239		0.955	1.868		0.955	-0.2128
0.956	0.1139		0.956	0.7306		0.956	1.867		0.956	-0.2055
0.957	0.116		0.957	0.7346		0.957	1.865		0.957	-0.199
0.958	0.1186		0.958	0.7401		0.958	1.864		0.958	-0.1922
0.959	0.121		0.959	0.7462		0.959	1.863		0.959	-0.1861
0.96	0.1228		0.96	0.7504		0.96	1.861		0.96	-0.1797
0.961	0.1254		0.961	0.7562		0.961	1.86		0.961	-0.1736
0.962	0.1273		0.962	0.762		0.962	1.858		0.962	-0.1681
0.963	0.1296		0.963	0.7672		0.963	1.858		0.963	-0.1622
0.964	0.1325		0.964	0.7743		0.964	1.857		0.964	-0.1563
0.965	0.1331		0.965	0.779		0.965	1.856		0.965	-0.1514
0.966	0.136		0.966	0.7851		0.966	1.854		0.966	-0.1473
0.967	0.1375		0.967	0.7922		0.967	1.854		0.967	-0.1409
0.968	0.1394		0.968	0.7966		0.968	1.853		0.968	-0.1358
0.969	0.1409		0.969	0.8035		0.969	1.852		0.969	-0.1315
0.97	0.1428		0.97	0.8096		0.97	1.852		0.97	-0.1261
0.971	0.1449		0.971	0.8154		0.971	1.851		0.971	-0.1219
0.972	0.1471		0.972	0.8221		0.972	1.851		0.972	-0.1177
0.973	0.1488		0.973	0.8275		0.973	1.849		0.973	-0.1123
0.974	0.1504		0.974	0.8338		0.974	1.848		0.974	-0.1089
0.975	0.1527		0.975	0.8409		0.975	1.848		0.975	-0.1039
0.976	0.1545		0.976	0.848		0.976	1.848		0.976	-0.09932
0.977	0.1567		0.977	0.8541		0.977	1.848		0.977	-0.09539
0.978	0.1578		0.978	0.8604		0.978	1.847		0.978	-0.09107
0.979	0.1597		0.979	0.8664		0.979	1.847		0.979	-0.08745
0.98	0.1614		0.98	0.8743		0.98	1.847		0.98	-0.08368
0.981	0.163		0.981	0.8791		0.981	1.845		0.981	-0.08037
0.982	0.1641		0.982	0.8875		0.982	1.845		0.982	-0.07613
0.983	0.1672		0.983	0.8941		0.983	1.845		0.983	-0.07227
0.984	0.1678		0.984	0.9		0.984	1.844		0.984	-0.0685
0.985	0.1704		0.985	0.9066		0.985	1.844		0.985	-0.06488
0.986	0.172		0.986	0.9133		0.986	1.843		0.986	-0.06205
0.987	0.1731		0.987	0.9203		0.987	1.843		0.987	-0.05875
0.988	0.1747		0.988	0.9275		0.988	1.843		0.988	-0.0545
0.989	0.1768		0.989	0.934		0.989	1.843		0.989	-0.0512
0.99	0.1782		0.99	0.9409		0.99	1.843		0.99	-0.04844
0.991	0.1802		0.991	0.9485		0.991	1.842		0.991	-0.04467
0.992	0.1812		0.992	0.9549		0.992	1.842		0.992	-0.0427
0.993	0.1839		0.993	0.9621		0.993	1.842		0.993	-0.03948
0.994	0.185		0.994	0.9694		0.994	1.842		0.994	-0.03602
0.995	0.1876		0.995	0.9761		0.995	1.842		0.995	-0.03342
0.996	0.1888		0.996	0.984		0.996	1.843		0.996	-0.02981
0.997	0.1892		0.997	0.9899		0.997	1.842		0.997	-0.02713
0.998	0.191		0.998	0.9969		0.998	1.841		0.998	-0.02422
0.999	0.1931		0.999	1.005		0.999	1.842		0.999	-0.02202
1	0.1936		1	1.01		1	1.842		1	-0.01942
1.001	0.1958		1.001	1.019		1.001	1.842		1.001	-0.01699
1.002	0.1979		1.002	1.026		1.002	1.842		1.002	-0.01439
1.003	0.1985		1.003	1.033		1.003	1.842		1.003	-0.01077
1.004	0.2007		1.004	1.041		1.004	1.843		1.004	-0.00897
1.005	0.2027		1.005	1.047		1.005	1.843		1.005	-0.0059
1.006	0.2037		1.006	1.055		1.006	1.842		1.006	-0.00338
1.007	0.2054		1.007	1.062		1.007	1.843		1.007	-0.00165
1.008	0.207		1.008	1.071		1.008	1.843		1.008	0.0007864
1.009	0.2092		1.009	1.079		1.009	1.844		1.009	0.00346
1.01	0.21		1.01	1.085		1.01	1.844		1.01	0.00558
1.011	0.2122		1.011	1.094		1.011	1.844		1.011	0.00794
1.012	0.2135		1.012	1.102		1.012	1.845		1.012	0.01007
1.013	0.2149		1.013	1.109		1.013	1.844		1.013	0.01211
1.014	0.2169		1.014	1.117		1.014	1.846		1.014	0.0151
1.015	0.2193		1.015	1.126		1.015	1.846		1.015	0.01707
1.016	0.2193		1.016	1.132		1.016	1.846		1.016	0.01958
1.017	0.2223		1.017	1.142		1.017	1.848		1.017	0.02115
1.018	0.2229		1.018	1.149		1.018	1.848		1.018	0.02359
1.019	0.2247		1.019	1.157		1.019	1.848		1.019	0.02556
1.02	0.2266		1.02	1.166		1.02	1.849		1.02	0.02721
1.021	0.2277		1.021	1.174		1.021	1.85		1.021	0.0291
1.022	0.2298		1.022	1.181		1.022	1.851		1.022	0.03146
1.023	0.2305		1.023	1.191		1.023	1.852		1.023	0.03413
1.024	0.233		1.024	1.198		1.024	1.852		1.024	0.0357
1.025	0.2339		1.025	1.207		1.025	1.854		1.025	0.0383
1.026	0.2358		1.026	1.215		1.026	1.854		1.026	0.03979
1.027	0.2372		1.027	1.224		1.027	1.855		1.027	0.04262
1.028	0.2393		1.028	1.234		1.028	1.857		1.028	0.04435
1.029	0.2407		1.029	1.24		1.029	1.857		1.029	0.04624
1.03	0.2429		1.03	1.249		1.03	1.859		1.03	0.04742
1.031	0.2449		1.031	1.26		1.031	1.86		1.031	0.05002
1.032	0.2458		1.032	1.266		1.032	1.861		1.032	0.05135
1.033	0.2473		1.033	1.276		1.033	1.862		1.033	0.05308
1.034	0.2491		1.034	1.285		1.034	1.864		1.034	0.05473
1.035	0.25		1.035	1.294		1.035	1.865		1.035	0.05631
1.036	0.2526		1.036	1.303		1.036	1.866		1.036	0.05914
1.037	0.2545		1.037	1.311		1.037	1.867		1.037	0.05969
1.038	0.2556		1.038	1.321		1.038	1.869		1.038	0.06181
1.039	0.2576		1.039	1.33		1.039	1.87		1.039	0.06378
1.04	0.2587		1.04	1.34		1.04	1.872		1.04	0.06559
1.041	0.2605		1.041	1.35		1.041	1.874		1.041	0.067
1.042	0.2622		1.042	1.36		1.042	1.875		1.042	0.06928
1.043	0.2646		1.043	1.369		1.043	1.877		1.043	0.07054
1.044	0.266		1.044	1.38		1.044	1.879		1.044	0.0729
1.045	0.2676		1.045	1.388		1.045	1.88		1.045	0.07361
1.046	0.2698		1.046	1.399		1.046	1.882		1.046	0.0762
1.047	0.2715		1.047	1.41		1.047	1.884		1.047	0.07738
1.048	0.2732		1.048	1.418		1.048	1.886		1.048	0.07833
1.049	0.2745		1.049	1.429		1.049	1.888		1.049	0.08077
1.05	0.2759		1.05	1.44		1.05	1.889		1.05	0.08202
1.051	0.2782		1.051	1.449		1.051	1.891		1.051	0.08375
1.052	0.2799		1.052	1.461		1.052	1.893		1.052	0.08556
1.053	0.2821		1.053	1.47		1.053	1.896		1.053	0.08658
1.054	0.2836		1.054	1.48		1.054	1.898		1.054	0.08761
1.055	0.2855		1.055	1.492		1.055	1.9		1.055	0.09044
1.056	0.2875		1.056	1.501		1.056	1.902		1.056	0.09154
1.057	0.29		1.057	1.512		1.057	1.905		1.057	0.09351
1.058	0.2912		1.058	1.523		1.058	1.906		1.058	0.09437
1.059	0.2932		1.059	1.533		1.059	1.909		1.059	0.09539
1.06	0.2961		1.06	1.545		1.06	1.912		1.06	0.09783
1.061	0.2969		1.061	1.555		1.061	1.913		1.061	0.09877
1.062	0.299		1.062	1.567		1.062	1.917		1.062	0.1006
1.063	0.3019		1.063	1.579		1.063	1.919		1.063	0.1018
1.064	0.3032		1.064	1.589		1.064	1.921		1.064	0.103
1.065	0.3051		1.065	1.602		1.065	1.925		1.065	0.1051
1.066	0.3079		1.066	1.614		1.066	1.927		1.066	0.1066
1.067	0.3092		1.067	1.624		1.067	1.929		1.067	0.1084
1.068	0.312		1.068	1.638		1.068	1.932		1.068	0.1104
1.069	0.3143		1.069	1.649		1.069	1.935		1.069	0.1112
1.07	0.316		1.07	1.661		1.07	1.937		1.07	0.1125
1.071	0.319		1.071	1.673		1.071	1.941		1.071	0.1139
1.072	0.3204		1.072	1.685		1.072	1.943		1.072	0.1158
1.073	0.3226		1.073	1.697		1.073	1.946		1.073	0.1169
1.074	0.3253		1.074	1.71		1.074	1.949		1.074	0.1184
1.075	0.3273		1.075	1.721		1.075	1.953		1.075	0.1193
1.076	0.3297		1.076	1.735		1.076	1.956		1.076	0.1223
1.077	0.3316		1.077	1.745		1.077	1.958		1.077	0.122
1.078	0.3345		1.078	1.759		1.078	1.962		1.078	0.1237
1.079	0.3365		1.079	1.773		1.079	1.966		1.079	0.1254
1.08	0.3385		1.08	1.785		1.08	1.968		1.08	0.1265
1.081	0.3417		1.081	1.799		1.081	1.972		1.081	0.1283
1.082	0.344		1.082	1.811		1.082	1.976		1.082	0.1296
1.083	0.3463		1.083	1.824		1.083	1.978		1.083	0.1298
1.084	0.3492		1.084	1.839		1.084	1.982		1.084	0.1327
1.085	0.3521		1.085	1.851		1.085	1.985		1.085	0.1345
1.086	0.3539		1.086	1.865		1.086	1.989		1.086	0.135
1.087	0.357		1.087	1.879		1.087	1.993		1.087	0.1369
1.088	0.3591		1.088	1.892		1.088	1.996		1.088	0.138
1.089	0.3618		1.089	1.907		1.089	2.001		1.089	0.1397
1.09	0.3643		1.09	1.92		1.09	2.004		1.09	0.1411
1.091	0.3675		1.091	1.934		1.091	2.008		1.091	0.1427
1.092	0.3706		1.092	1.95		1.092	2.013		1.092	0.1438
1.093	0.3726		1.093	1.961		1.093	2.016		1.093	0.1449
1.094	0.3761		1.094	1.975		1.094	2.02		1.094	0.1464
1.095	0.3791		1.095	1.989		1.095	2.025		1.095	0.1476
1.096	0.3822		1.096	2.002		1.096	2.028		1.096	0.1486
1.097	0.3841		1.097	2.016		1.097	2.033		1.097	0.1501
1.098	0.3877		1.098	2.032		1.098	2.037		1.098	0.1511
1.099	0.3902		1.099	2.046		1.099	2.041		1.099	0.1526
1.1	0.3934		1.1	2.062		1.1	2.046		1.1	0.155
1.101	0.3961		1.101	2.075		1.101	2.051		1.101	0.1556
1.102	0.4002		1.102	2.09		1.102	2.055		1.102	0.1563
1.103	0.4032		1.103	2.107		1.103	2.06		1.103	0.1581
1.104	0.4059		1.104	2.122		1.104	2.065		1.104	0.1598
1.105	0.4095		1.105	2.138		1.105	2.069		1.105	0.1606
1.106	0.4122		1.106	2.153		1.106	2.074		1.106	0.1618
1.107	0.4162		1.107	2.168		1.107	2.079		1.107	0.1626
1.108	0.4204		1.108	2.185		1.108	2.085		1.108	0.164
1.109	0.4222		1.109	2.199		1.109	2.089		1.109	0.1651
1.11	0.4255		1.11	2.215		1.11	2.094		1.11	0.1663
1.111	0.4299		1.111	2.232		1.111	2.1		1.111	0.1675
1.112	0.4325		1.112	2.246		1.112	2.104		1.112	0.169
1.113	0.4368		1.113	2.263		1.113	2.111		1.113	0.1707
1.114	0.4401		1.114	2.278		1.114	2.115		1.114	0.1717
1.115	0.4431		1.115	2.294		1.115	2.12		1.115	0.172
1.116	0.4472		1.116	2.312		1.116	2.127		1.116	0.174
1.117	0.4511		1.117	2.327		1.117	2.132		1.117	0.176
1.118	0.4548		1.118	2.344		1.118	2.138		1.118	0.1774
1.119	0.4592		1.119	2.362		1.119	2.144		1.119	0.1786
1.12	0.4617		1.12	2.378		1.12	2.149		1.12	0.1789
1.121	0.4667		1.121	2.395		1.121	2.155		1.121	0.1807
1.122	0.4699		1.122	2.411		1.122	2.161		1.122	0.1818
1.123	0.474		1.123	2.428		1.123	2.167		1.123	0.1841
1.124	0.4777		1.124	2.447		1.124	2.173		1.124	0.1848
1.125	0.4808		1.125	2.461		1.125	2.179		1.125	0.1855
1.126	0.4855		1.126	2.478		1.126	2.185		1.126	0.1874
1.127	0.4892		1.127	2.496		1.127	2.191		1.127	0.1891
1.128	0.4928		1.128	2.511		1.128	2.196		1.128	0.1888
1.129	0.4976		1.129	2.531		1.129	2.204		1.129	0.1912
1.13	0.5024		1.13	2.55		1.13	2.21		1.13	0.1937
1.131	0.5065		1.131	2.566		1.131	2.217		1.131	0.1942
1.132	0.5112		1.132	2.584		1.132	2.223		1.132	0.1956
1.133	0.5146		1.133	2.601		1.133	2.228		1.133	0.197
1.134	0.519		1.134	2.619		1.134	2.235		1.134	0.1979
1.135	0.524		1.135	2.639		1.135	2.242		1.135	0.1997
1.136	0.5276		1.136	2.655		1.136	2.248		1.136	0.2016
1.137	0.5325		1.137	2.675		1.137	2.255		1.137	0.202
1.138	0.5363		1.138	2.692		1.138	2.261		1.138	0.2033
1.139	0.541		1.139	2.709		1.139	2.268		1.139	0.2051
1.14	0.5462		1.14	2.729		1.14	2.275		1.14	0.2064
1.141	0.5499		1.141	2.744		1.141	2.281		1.141	0.207
1.142	0.5554		1.142	2.765		1.142	2.289		1.142	0.2088
1.143	0.5605		1.143	2.784		1.143	2.297		1.143	0.2105
1.144	0.5643		1.144	2.801		1.144	2.303		1.144	0.2118
1.145	0.5698		1.145	2.82		1.145	2.31		1.145	0.2123
1.146	0.5747		1.146	2.839		1.146	2.316		1.146	0.2152
1.147	0.5794		1.147	2.858		1.147	2.324		1.147	0.2153
1.148	0.5849		1.148	2.879		1.148	2.331		1.148	0.2171
1.149	0.5896		1.149	2.897		1.149	2.339		1.149	0.2184
1.15	0.5935		1.15	2.916		1.15	2.346		1.15	0.22
1.151	0.5996		1.151	2.936		1.151	2.354		1.151	0.2204
1.152	0.6038		1.152	2.954		1.152	2.361		1.152	0.2221
1.153	0.6099		1.153	2.974		1.153	2.368		1.153	0.2244
1.154	0.6148		1.154	2.992		1.154	2.376		1.154	0.2259
1.155	0.6207		1.155	3.012		1.155	2.384		1.155	0.2276
1.156	0.6259		1.156	3.034		1.156	2.392		1.156	0.2289
1.157	0.6309		1.157	3.052		1.157	2.399		1.157	0.2296
1.158	0.6364		1.158	3.073		1.158	2.408		1.158	0.2317
1.159	0.6433		1.159	3.096		1.159	2.416		1.159	0.2336
1.16	0.6468		1.16	3.114		1.16	2.424		1.16	0.2344
1.161	0.6527		1.161	3.137		1.161	2.432		1.161	0.2357
1.162	0.6586		1.162	3.157		1.162	2.44		1.162	0.2374
1.163	0.6631		1.163	3.178		1.163	2.448		1.163	0.2395
1.164	0.6699		1.164	3.201		1.164	2.456		1.164	0.2411
1.165	0.6752		1.165	3.221		1.165	2.464		1.165	0.2416
1.166	0.6811		1.166	3.242		1.166	2.473		1.166	0.2435
1.167	0.6863		1.167	3.265		1.167	2.481		1.167	0.2464
1.168	0.6928		1.168	3.288		1.168	2.49		1.168	0.2471
1.169	0.6982		1.169	3.312		1.169	2.499		1.169	0.2495
1.17	0.704		1.17	3.332		1.17	2.507		1.17	0.2504
1.171	0.7082		1.171	3.355		1.171	2.516		1.171	0.2527
1.172	0.7151		1.172	3.38		1.172	2.526		1.172	0.255
1.173	0.7196		1.173	3.401		1.173	2.533		1.173	0.2565
1.174	0.726		1.174	3.425		1.174	2.543		1.174	0.2583
1.175	0.7318		1.175	3.449		1.175	2.552		1.175	0.2596
1.176	0.7364		1.176	3.47		1.176	2.561		1.176	0.2616
1.177	0.7424		1.177	3.496		1.177	2.571		1.177	0.2635
1.178	0.7473		1.178	3.519		1.178	2.581		1.178	0.2653
1.179	0.7528		1.179	3.542		1.179	2.59		1.179	0.2675
1.18	0.7594		1.18	3.569		1.18	2.6		1.18	0.2697
1.181	0.7654		1.181	3.593		1.181	2.611		1.181	0.2719
1.182	0.7707		1.182	3.619		1.182	2.62		1.182	0.2742
1.183	0.7768		1.183	3.645		1.183	2.631		1.183	0.2761
1.184	0.7821		1.184	3.67		1.184	2.641		1.184	0.2782
1.185	0.7883		1.185	3.696		1.185	2.652		1.185	0.2804
1.186	0.7933		1.186	3.72		1.186	2.662		1.186	0.2826
1.187	0.8001		1.187	3.743		1.187	2.673		1.187	0.2846
1.188	0.8066		1.188	3.769		1.188	2.684		1.188	0.2874
1.189	0.8123		1.189	3.79		1.189	2.694		1.189	0.2888
1.19	0.8191		1.19	3.814		1.19	2.705		1.19	0.2917
1.191	0.825		1.191	3.84		1.191	2.717		1.191	0.2944
1.192	0.8305		1.192	3.864		1.192	2.727		1.192	0.2961
1.193	0.8377		1.193	3.894		1.193	2.74		1.193	0.2991
1.194	0.8443		1.194	3.923		1.194	2.75		1.194	0.3018
1.195	0.8501		1.195	3.951		1.195	2.762		1.195	0.3045
1.196	0.8581		1.196	3.982		1.196	2.775		1.196	0.3081
1.197	0.8629		1.197	4.008		1.197	2.786		1.197	0.3091
1.198	0.8699		1.198	4.039		1.198	2.798		1.198	0.3124
1.199	0.877		1.199	4.069		1.199	2.811		1.199	0.315
1.2	0.8834		1.2	4.097		1.2	2.823		1.2	0.3178
1.201	0.8901		1.201	4.129		1.201	2.836		1.201	0.3215
1.202	0.8969		1.202	4.159		1.202	2.848		1.202	0.3234
1.203	0.9045		1.203	4.191		1.203	2.861		1.203	0.3269
1.204	0.9122		1.204	4.226		1.204	2.876		1.204	0.3302
1.205	0.918		1.205	4.253		1.205	2.887		1.205	0.333
1.206	0.9255		1.206	4.287		1.206	2.902		1.206	0.3373
1.207	0.9336		1.207	4.32		1.207	2.917		1.207	0.34
1.208	0.9396		1.208	4.35		1.208	2.929		1.208	0.3436
1.209	0.9482		1.209	4.387		1.209	2.944		1.209	0.347
1.21	0.9549		1.21	4.42		1.21	2.957		1.21	0.3503
1.211	0.9621		1.211	4.452		1.211	2.971		1.211	0.354
1.212	0.9704		1.212	4.49		1.212	2.987		1.212	0.3573
1.213	0.978		1.213	4.522		1.213	3.002		1.213	0.361
1.214	0.9866		1.214	4.559		1.214	3.017		1.214	0.3638
1.215	0.9945		1.215	4.595		1.215	3.033		1.215	0.3677
1.216	1.001		1.216	4.631		1.216	3.048		1.216	0.3717
1.217	1.01		1.217	4.67		1.217	3.065		1.217	0.3754
1.218	1.017		1.218	4.705		1.218	3.08		1.218	0.379
1.219	1.027		1.219	4.744		1.219	3.098		1.219	0.3835
1.22	1.037		1.22	4.784		1.22	3.117		1.22	0.3887
1.221	1.044		1.221	4.815		1.221	3.133		1.221	0.3914
1.222	1.054		1.222	4.857		1.222	3.152		1.222	0.3966
1.223	1.064		1.223	4.899		1.223	3.17		1.223	0.4014
1.224	1.072		1.224	4.935		1.224	3.188		1.224	0.4055
1.225	1.083		1.225	4.98		1.225	3.207		1.225	0.4109
1.226	1.093		1.226	5.021		1.226	3.226		1.226	0.4151
1.227	1.102		1.227	5.06		1.227	3.245		1.227	0.4195
1.228	1.114		1.228	5.107		1.228	3.267		1.228	0.4247
1.229	1.123		1.229	5.147		1.229	3.286		1.229	0.4288
1.23	1.134		1.23	5.192		1.23	3.307		1.23	0.4339
1.231	1.146		1.231	5.239		1.231	3.329		1.231	0.4398
1.232	1.157		1.232	5.284		1.232	3.351		1.232	0.4454
1.233	1.169		1.233	5.332		1.233	3.375		1.233	0.4518
1.234	1.181		1.234	5.376		1.234	3.396		1.234	0.4563
1.235	1.193		1.235	5.424		1.235	3.42		1.235	0.4624
1.236	1.205		1.236	5.478		1.236	3.443		1.236	0.4685
1.237	1.217		1.237	5.519		1.237	3.466		1.237	0.4731
1.238	1.229		1.238	5.57		1.238	3.491		1.238	0.4802
1.239	1.242		1.239	5.625		1.239	3.517		1.239	0.4867
1.24	1.254		1.24	5.672		1.24	3.542		1.24	0.4924
1.241	1.269		1.241	5.729		1.241	3.569		1.241	0.4984
1.242	1.281		1.242	5.777		1.242	3.596		1.242	0.5058
1.243	1.295		1.243	5.832		1.243	3.623		1.243	0.5113
1.244	1.31		1.244	5.893		1.244	3.653		1.244	0.5194
1.245	1.324		1.245	5.946		1.245	3.681		1.245	0.526
1.246	1.34		1.246	6.005		1.246	3.71		1.246	0.5341
1.247	1.355		1.247	6.063		1.247	3.738		1.247	0.5413
1.248	1.37		1.248	6.119		1.248	3.765		1.248	0.5481
1.249	1.386		1.249	6.185		1.249	3.793		1.249	0.5575
1.25	1.403		1.25	6.243		1.25	3.82		1.25	0.565
1.251	1.419		1.251	6.308		1.251	3.851		1.251	0.5735
1.252	1.438		1.252	6.38		1.252	3.885		1.252	0.5819
1.253	1.454		1.253	6.438		1.253	3.918		1.253	0.5904
1.254	1.471		1.254	6.511		1.254	3.955		1.254	0.6
1.255	1.49		1.255	6.583		1.255	3.991		1.255	0.6092
1.256	1.507		1.256	6.649		1.256	4.027		1.256	0.6184
1.257	1.527		1.257	6.728		1.257	4.065		1.257	0.6293
1.258	1.545		1.258	6.8		1.258	4.103		1.258	0.6385
1.259	1.565		1.259	6.876		1.259	4.143		1.259	0.6493
1.26	1.587		1.26	6.961		1.26	4.186		1.26	0.661
1.261	1.606		1.261	7.033		1.261	4.225		1.261	0.6717
1.262	1.627		1.262	7.117		1.262	4.268		1.262	0.6828
1.263	1.65		1.263	7.205		1.263	4.312		1.263	0.6959
1.264	1.671		1.264	7.292		1.264	4.354		1.264	0.7068
1.265	1.695		1.265	7.389		1.265	4.401		1.265	0.7193
1.266	1.716		1.266	7.476		1.266	4.445		1.266	0.7311
1.267	1.739		1.267	7.578		1.267	4.492		1.267	0.7437
1.268	1.764		1.268	7.688		1.268	4.541		1.268	0.757
1.269	1.786		1.269	7.778		1.269	4.588		1.269	0.7685
1.27	1.814		1.27	7.892		1.27	4.64		1.27	0.7839
1.271	1.841		1.271	8.005		1.271	4.693		1.271	0.799
1.272	1.865		1.272	8.111		1.272	4.743		1.272	0.8134
1.273	1.895		1.273	8.234		1.273	4.794		1.273	0.8301
1.274	1.921		1.274	8.352		1.274	4.846		1.274	0.8456
1.275	1.948		1.275	8.478		1.275	4.901		1.275	0.8629
1.276	1.977		1.276	8.617		1.276	4.957		1.276	0.8818
1.277	2.005		1.277	8.75		1.277	5.013		1.277	0.8997
1.278	2.035		1.278	8.894		1.278	5.07		1.278	0.9198
1.279	2.068		1.279	9.048		1.279	5.13		1.279	0.9413
1.28	2.099		1.28	9.205		1.28	5.19		1.28	0.9607
1.281	2.134		1.281	9.375		1.281	5.251		1.281	0.9828
1.282	2.167		1.282	9.542		1.282	5.311		1.282	1.004
1.283	2.203		1.283	9.736		1.283	5.376		1.283	1.03
1.284	2.239		1.284	9.939		1.284	5.442		1.284	1.056
1.285	2.271		1.285	10.14		1.285	5.504		1.285	1.08
1.286	2.31		1.286	10.37		1.286	5.569		1.286	1.108
1.287	2.349		1.287	10.61		1.287	5.636		1.287	1.139
1.288	2.386		1.288	10.86		1.288	5.702		1.288	1.169
1.289	2.428		1.289	11.15		1.289	5.77		1.289	1.204
1.29	2.467		1.29	11.44		1.29	5.839		1.29	1.239
1.291	2.507		1.291	11.76		1.291	5.91		1.291	1.276
1.292	2.552		1.292	12.12		1.292	5.982		1.292	1.316
1.293	2.592		1.293	12.5		1.293	6.05		1.293	1.358
1.294	2.639		1.294	12.92		1.294	6.123		1.294	1.405
1.295	2.685		1.295	13.39		1.295	6.199		1.295	1.454
1.296	2.73		1.296	13.89		1.296	6.273		1.296	1.505
1.297	2.778		1.297	14.46		1.297	6.351		1.297	1.561
1.298	2.824		1.298	15.06		1.298	6.427		1.298	1.619
1.299	2.873		1.299	15.76		1.299	6.505		1.299	1.683
1.3	2.924		1.3	16.52		1.3	6.585		1.3	1.753
1.301	2.97		1.301	17.34		1.301	6.665		1.301	1.824
1.302	3.022		1.302	18.27		1.302	6.746		1.302	1.908
1.303	3.075		1.303	19.3		1.303	6.828		1.303	1.993
1.304	3.126		1.304	20.42		1.304	6.91		1.304	2.086
1.305	3.183		1.305	21.68		1.305	6.995		1.305	2.192
1.306	3.236		1.306	23.06		1.306	7.079		1.306	2.305
1.307	3.29		1.307	24.6		1.307	7.164		1.307	2.43
1.308	3.349		1.308	26.29		1.308	7.253		1.308	2.569
1.309	3.405		1.309	28.13		1.309	7.341		1.309	2.72
1.31	3.463		1.31	30.17		1.31	7.432		1.31	2.889
1.311	3.522		1.311	32.4		1.311	7.525		1.311	3.074
1.312	3.58		1.312	34.81		1.312	7.622		1.312	3.281
1.313	3.641		1.313	37.46		1.313	7.72		1.313	3.515
1.314	3.699		1.314	40.31		1.314	7.812		1.314	3.764
1.315	3.757		1.315	43.42		1.315	7.909		1.315	4.045
1.316	3.812		1.316	46.78		1.316	8.007		1.316	4.376
1.317	3.867		1.317	50.35		1.317	8.105		1.317	4.736
1.318	3.93		1.318	54.2		1.318	8.207		1.318	5.149
1.319	3.995		1.319	58.31		1.319	8.308		1.319	5.611
1.32	4.055		1.32	62.66		1.32	8.411		1.32	6.127
1.321	4.123		1.321	67.28		1.321	8.517		1.321	6.716
1.322	4.187		1.322	72.13		1.322	8.628		1.322	7.377
1.323	4.25		1.323	77.23		1.323	8.736		1.323	8.125
1.324	4.317		1.324	82.56		1.324	8.849		1.324	8.955
1.325	4.379		1.325	88.09		1.325	8.96		1.325	9.872
1.326	4.447		1.326	93.88		1.326	9.077		1.326	10.91
1.327	4.513		1.327	99.81		1.327	9.195		1.327	12.05
1.328	4.578		1.328	106		1.328	9.313		1.328	13.32
1.329	4.648		1.329	112.4		1.329	9.437		1.329	14.73
1.33	4.714		1.33	118.9		1.33	9.559		1.33	16.28
1.331	4.779		1.331	125.9		1.331	9.685		1.331	17.97
1.332	4.849		1.332	133		1.332	9.817		1.332	19.8
1.333	4.913		1.333	140.2		1.333	9.947		1.333	21.78
1.334	4.989		1.334	147.6		1.334	10.09		1.334	23.95
1.335	5.061		1.335	155.1		1.335	10.23		1.335	26.28
1.336	5.129		1.336	162.8		1.336	10.37		1.336	28.73
1.337	5.204		1.337	170.6		1.337	10.51		1.337	31.35
1.338	5.277		1.338	178.6		1.338	10.66		1.338	34.1
1.339	5.352		1.339	186.7		1.339	10.81		1.339	36.97
1.34	5.434		1.34	195.1		1.34	10.97		1.34	40.01
1.341	5.513		1.341	203.5		1.341	11.13		1.341	43.15
1.342	5.598		1.342	212.2		1.342	11.29		1.342	46.43
1.343	5.689		1.343	221		1.343	11.46		1.343	49.81
1.344	5.781		1.344	230		1.344	11.62		1.344	53.29
1.345	5.889		1.345	239.1		1.345	11.79		1.345	56.91
1.346	6		1.346	248.1		1.346	11.97		1.346	60.6
1.347	6.128		1.347	257.4		1.347	12.15		1.347	64.46
1.348	6.276		1.348	266.7		1.348	12.34		1.348	68.43
1.349	6.436		1.349	276		1.349	12.53		1.349	72.53
1.35	6.628		1.35	285.5		1.35	12.73		1.35	76.72
1.351	6.849		1.351	295		1.351	12.94		1.351	80.99
1.352	7.097		1.352	304.4		1.352	13.15		1.352	85.3
1.353	7.393		1.353	314.1		1.353	13.37		1.353	89.7
1.354	7.736		1.354	323.9		1.354	13.61		1.354	94.15
1.355	8.123		1.355	332.8		1.355	13.85		1.355	98.66
1.356	8.568		1.356	340.8		1.356	14.12		1.356	103.2
1.357	9.067		1.357	349.7		1.357	14.41		1.357	107.8
1.358	9.637		1.358	358.6		1.358	14.72		1.358	112.5
1.359	10.28		1.359	368.4		1.359	15.07		1.359	117.2
1.36	11		1.36	378.5		1.36	15.45		1.36	122
1.361	11.81		1.361	389.1		1.361	15.88		1.361	126.8
1.362	12.7		1.362	396.4		1.362	16.34		1.362	131.7
1.363	13.69		1.363	410.1		1.363	16.85		1.363	136.6
1.364	14.78		1.364	420.3		1.364	17.41		1.364	141.5
1.365	15.97		1.365	426.8		1.365	18.03		1.365	146.4
1.366	17.27		1.366	426.8		1.366	18.72		1.366	151.4
1.367	18.66		1.367	426.5		1.367	19.47		1.367	156.4
1.368	20.15		1.368	426.1		1.368	20.29		1.368	161.5
1.369	21.76		1.369	425.7		1.369	21.21		1.369	166.5
1.37	23.5		1.37	425.4		1.37	22.21		1.37	171.6
1.371	25.35		1.371	425		1.371	23.33		1.371	176.7
1.372	27.31		1.372	424.7		1.372	24.55		1.372	181.8
1.373	29.4		1.373	424.4		1.373	25.87		1.373	186.9
1.374	31.64		1.374	424.1		1.374	27.33		1.374	192.1
1.375	33.98		1.375	423.8		1.375	28.92		1.375	197.2
1.376	36.45		1.376	423.5		1.376	30.66		1.376	202.4
1.377	39.08		1.377	423.3		1.377	32.56		1.377	207.6
1.378	41.81		1.378	423		1.378	34.61		1.378	212.7
1.379	44.68		1.379	422.7		1.379	36.84		1.379	217.9
1.38	47.67		1.38	422.5		1.38	39.27		1.38	223.1
1.381	50.73		1.381	422.2		1.381	41.88		1.381	228.3
1.382	53.92		1.382	422		1.382	44.7		1.382	233.5
1.383	57.19		1.383	421.7		1.383	47.74		1.383	238.7
1.384	60.52		1.384	421.5		1.384	50.98		1.384	243.8
1.385	63.97		1.385	421.2		1.385	54.46		1.385	249
1.386	67.47		1.386	421		1.386	58.18		1.386	254.2
1.387	71.04		1.387	420.8		1.387	62.11		1.387	259.4
1.388	74.66		1.388	420.5		1.388	66.26		1.388	264.6
1.389	78.31		1.389	420.3		1.389	70.62		1.389	269.7
1.39	82.01		1.39	420.1		1.39	75.19		1.39	274.8
1.391	85.71		1.391	419.8		1.391	79.96		1.391	280
1.392	89.47		1.392	419.6		1.392	84.92		1.392	285.1
1.393	93.24		1.393	419.4		1.393	90.06		1.393	290.2
1.394	97.02		1.394	419.2		1.394	95.36		1.394	295.3
1.395	100.8		1.395	419		1.395	100.8		1.395	300.5
1.396	104.6		1.396	418.7		1.396	106.4		1.396	305.6
1.397	108.4		1.397	418.5		1.397	112.2		1.397	310.7
1.398	112.3		1.398	418.3		1.398	118		1.398	315.8
1.399	116.1		1.399	418.1		1.399	124		1.399	320.9
1.4	119.9		1.4	417.9		1.4	130.2		1.4	326
1.401	123.8		1.401	417.7		1.401	136.4		1.401	330.8
1.402	127.6		1.402	417.5		1.402	142.8		1.402	335.4
1.403	131.5		1.403	417.3		1.403	149.3		1.403	340.2
1.404	135.3		1.404	417.1		1.404	155.9		1.404	345
1.405	139.2		1.405	416.9		1.405	162.7		1.405	349.8
1.406	143.1		1.406	416.7		1.406	169.6		1.406	354.7
1.407	146.9		1.407	416.5		1.407	176.6		1.407	359.7
1.408	150.8		1.408	416.3		1.408	183.7		1.408	364.7
1.409	154.7		1.409	416.1		1.409	191		1.409	369.9
1.41	158.6		1.41	415.9		1.41	198.4		1.41	375.1
1.411	162.5		1.411	415.7		1.411	205.9		1.411	380.5
1.412	166.4		1.412	415.5		1.412	213.6		1.412	385.3
1.413	170.3		1.413	415.3		1.413	221.5		1.413	389.3
1.414	174.3		1.414	415.1		1.414	229.5		1.414	394.3
1.415	178.2		1.415	414.9		1.415	237.6		1.415	402.2
1.416	182.2		1.416	414.7		1.416	245.8		1.416	407.5
1.417	186.2		1.417	414.5		1.417	254.2		1.417	412.7
1.418	190.2		1.418	414.3		1.418	262.8		1.418	417.7
1.419	194.2		1.419	414.1		1.419	271.4		1.419	420.4
1.42	198.2		1.42	414		1.42	280.2		1.42	420.2
1.421	202.2		1.421	413.8		1.421	289.1		1.421	419.9
1.422	206.3		1.422	413.6		1.422	298.1		1.422	419.6
1.423	210.4		1.423	413.4		1.423	307.2		1.423	419.3
1.424	214.5		1.424	413.2		1.424	316.5		1.424	419
1.425	218.7		--	--		1.425	325.8		1.425	418.8
1.426	222.8		--	--		1.426	334.3		1.426	418.5
1.427	227		--	--		1.427	342.4		1.427	418.2
1.428	231.2		--	--		1.428	350.6		1.428	418
1.429	235.4		--	--		1.429	359.1		1.429	417.8
1.43	239.7		--	--		1.43	368		1.43	417.5
1.431	244		--	--		1.431	377.3		1.431	417.3
1.432	248.3		--	--		1.432	387.2		1.432	417
1.433	252.6		--	--		1.433	395.9		1.433	416.8
1.434	257		--	--		1.434	404.9		1.434	416.6
1.435	261.5		--	--		1.435	417.2		1.435	416.3
1.436	265.9		--	--		1.436	426.6		1.436	416.1
1.437	270.3		--	--		1.437	428.6		1.437	415.9
1.438	274.9		--	--		1.438	428.2		1.438	415.7
1.439	279.4		--	--		1.439	427.8		1.439	415.4
1.44	284		--	--		1.44	427.4		1.44	415.2
1.441	288.6		--	--		1.441	427.1		1.441	415
1.442	293.3		--	--		1.442	426.8		1.442	414.8
1.443	298		--	--		1.443	426.5		1.443	414.6
1.444	302.7		--	--		1.444	426.1		1.444	414.4
1.445	307.4		--	--		1.445	425.9		1.445	414.2
1.446	312.2		--	--		1.446	425.6		1.446	414
1.447	317.1		--	--		1.447	425.3		1.447	413.8
1.448	321.9		--	--		1.448	425		1.448	413.6
1.449	326.5		--	--		1.449	424.7		1.449	413.4
1.45	331.1		--	--		1.45	424.4		1.45	413.2
1.451	335.7		--	--		1.451	424.2		1.451	413
1.452	340.4		--	--		1.452	423.9		1.452	412.8
1.453	345.2		--	--		1.453	423.6		1.453	412.6
1.454	350.2		--	--		1.454	423.4		1.454	412.4
1.455	355.2		--	--		1.455	423.1		1.455	412.2
1.456	360.4		--	--		1.456	422.9		1.456	412
1.457	365.7		--	--		1.457	422.7		1.457	411.8
1.458	371		--	--		1.458	422.4		1.458	411.6
1.459	376.6		--	--		1.459	422.2		1.459	411.4
1.46	381.9		--	--		1.46	422		1.46	411.2
1.461	386.3		--	--		1.461	421.7		1.461	411
1.462	391.6		--	--		1.462	421.5		1.462	410.8
1.463	398.5		--	--		1.463	421.3		1.463	410.6
1.464	404.4		--	--		1.464	421.1		1.464	410.5
1.465	410		--	--		1.465	420.8		1.465	410.3
1.466	415.5		--	--		1.466	420.6		1.466	410.1
1.467	417.9		--	--		1.467	420.4		1.467	409.9
1.468	417.5		--	--		1.468	420.2		1.468	409.7
1.469	417.2		--	--		1.469	420		1.469	409.5
1.47	416.9		--	--		1.47	419.8		1.47	409.4
1.471	416.7		--	--		1.471	419.6		1.471	409.2
1.472	416.4		--	--		1.472	419.3		1.472	409
1.473	416.1		--	--		1.473	419.1		1.473	408.8
1.474	415.9		--	--		1.474	418.9		1.474	408.6
1.475	415.6		--	--		1.475	418.7		1.475	408.4
1.476	415.4		--	--		1.476	418.5		1.476	408.2
1.477	415.1		--	--		1.477	418.3		1.477	408.1
1.478	414.9		--	--		1.478	418.1		1.478	407.9
1.479	414.7		--	--		1.479	417.9		1.479	407.7
1.48	414.5		--	--		1.48	417.7		1.48	407.5
1.481	414.2		--	--		1.481	417.5		1.481	407.3
1.482	414		--	--		1.482	417.3		1.482	407.2
1.483	413.8		--	--		1.483	417.1		1.483	407
1.484	413.6		--	--		1.484	416.9		1.484	406.8
1.485	413.4		--	--		1.485	416.7		1.485	406.6
1.486	413.2		--	--		1.486	416.5		1.486	406.5
1.487	413		--	--		1.487	416.3		1.487	406.3
1.488	412.7		--	--		1.488	416.1		1.488	406.1
1.489	412.6		--	--		1.489	415.9		1.489	405.9
1.49	412.4		--	--		1.49	415.7		1.49	405.8
1.491	412.1		--	--		1.491	415.5		1.491	405.6
1.492	411.9		--	--		1.492	415.3		1.492	405.4
1.493	411.7		--	--		1.493	415.2		1.493	405.2
1.494	411.5		--	--		1.494	415		1.494	405.1
1.495	411.3		--	--		1.495	414.8		1.495	404.9
1.496	411.1		--	--		1.496	414.6		1.496	404.7
1.497	411		--	--		1.497	414.4		1.497	404.5
1.498	410.8		--	--		1.498	414.2		1.498	404.4
1.499	410.6		--	--		1.499	414		1.499	404.2
1.5	410.4		--	--		1.5	413.8		1.5	404
1.501	410.2		--	--		1.501	413.6		1.501	403.8
1.502	410		--	--		1.502	413.4		1.502	403.7
1.503	409.8		--	--		1.503	413.3		1.503	403.5
1.504	409.6		--	--		1.504	413.1		1.504	403.3
1.505	409.4		--	--		1.505	412.9		1.505	403.2
1.506	409.2		--	--		1.506	412.7		1.506	403
1.507	409		--	--		1.507	412.5		1.507	402.8
1.508	408.9		--	--		1.508	412.3		1.508	402.6
1.509	408.7		--	--		1.509	412.1		1.509	402.5
1.51	408.5		--	--		1.51	412		1.51	402.3
1.511	408.3		--	--		1.511	411.8		1.511	402.1
1.512	408.1		--	--		1.512	411.6		1.512	402
1.513	407.9		--	--		1.513	411.4		1.513	401.8
1.514	407.7		--	--		1.514	411.2		1.514	401.6
1.515	407.6		--	--		1.515	411.1		1.515	401.4
1.516	407.4		--	--		1.516	410.9		1.516	401.3
1.517	407.2		--	--		1.517	410.7		1.517	401.1
1.518	407		--	--		1.518	410.5		1.518	400.9
1.519	406.8		--	--		1.519	410.4		1.519	400.8
1.52	406.7		--	--		1.52	410.2		1.52	400.6
1.521	406.5		--	--		1.521	410		1.521	400.4
1.522	406.3		--	--		1.522	409.8		1.522	400.2
1.523	406.1		--	--		1.523	409.7		1.523	400.1
1.524	405.9		--	--		1.524	409.5		1.524	399.9
			--	--		--	--		--	--
			--	--		--	--		--	--
			--	--		--	--		--	--
			--	--		--	--		--	--
			--	--		--	--		--	--
			--	--		--	--		--	--
			--	--		--	--		--	--
			--	--		--	--		--	--
			--	--		--	--		--	--
			--	--		--	--		--	--
			--	--		--	--		--	--
			--	--		--	--		--	--
			--	--		--	--		--	--
			--	--		--	--		--	--
			--	--		--	--		--	--
			--	--		--	--		--	--
			--	--		--	--		--	--
			--	--		--	--		--	--
			--	--		--	--		--	--
			--	--		--	--		--	--
			--	--		--	--		--	--
			--	--		--	--		--	--
			--	--		--	--		--	--
			--	--		--	--		--	--
			--	--		--	--		--	--
			--	--		--	--		--	--
			--	--		--	--		--	--
			--	--		--	--		--	--
			--	--		--	--		--	--
			--	--		--	--		--	--
			--	--		--	--		--	--
			--	--		--	--		--	--
			--	--		--	--		--	--
			--	--		--	--		--	--
			--	--		--	--		--	--
			--	--		--	--		--	--
			--	--		--	--		--	--
			--	--		--	--		--	--
			--	--		--	--		--	--
			--	--		--	--		--	--
			--	--		--	--		--	--
			--	--		--	--		--	--
			--	--					--	--
			--	--					--	--
			--	--					--	--
			--	--					--	--
			--	--					--	--
			--	--					--	--
			--	--					--	--
			--	--					--	--
			--	--					--	--
			--	--					--	--
			--	--					--	--
			--	--					--	--
			--	--					--	--
			--	--					--	--
			--	--					--	--
			--	--					--	--
			--	--					--	--
			--	--					--	--
			--	--					--	--
			--	--					--	--
			--	--					--	--
			--	--					--	--
			--	--					--	--
			--	--					--	--
			--	--					--	--
			--	--					--	--
			--	--					--	--
			--	--					--	--
			--	--					--	--
			--	--					--	--
			--	--					--	--
			--	--					--	--
			--	--					--	--
			--	--					--	--
			--	--					--	--
			--	--					--	--
			--	--					--	--
			--	--					--	--
			--	--					--	--
			--	--					--	--
			--	--					--	--
			--	--					--	--
			--	--					--	--
			--	--					--	--
			--	--					--	--
			--	--					--	--
			--	--					--	--
			--	--					--	--
			--	--					--	--
			--	--					--	--
			--	--					--	--
			--	--					--	--
			--	--					--	--
			--	--					--	--
			--	--					--	--
			--	--					--	--
			--	--					--	--
			--	--					--	--
			--	--					--	--
			--	--					--	--
			--	--					--	--
			--	--					--	--
			--	--					--	--
			--	--					--	--
			--	--					--	--
			--	--					--	--
			--	--					--	--
			--	--					--	--
			--	--					--	--
			--	--					--	--
			--	--					--	--
			--	--					--	--
			--	--					--	--
			--	--					--	--
			--	--					--	--
			--	--					--	--
			--	--					--	--
			--	--					--	--
			--	--					--	--
			--	--					--	--
			--	--					--	--
			--	--					--	--
			--	--					--	--
			--	--					--	--
			--	--					--	--
			--	--					--	--
			--	--					--	--
			--	--					--	--
			--	--					--	--
			--	--					--	--
			--	--					--	--
			--	--					--	--
			--	--					--	--
			--	--					--	--
			--	--					--	--
			--	--					--	--
			--	--					--	--
			--	--					--	--
			--	--					--	--
			--	--					--	--
			--	--					--	--
			--	--					--	--
			--	--					--	--
			--	--					--	--
			--	--					--	--
			--	--					--	--
			--	--					--	--
			--	--					--	--
			--	--					--	--
			--	--					--	--
			--	--					--	--
			--	--					--	--
			--	--					--	--
			--	--					--	--
			--	--					--	--
			--	--					--	--
									--	--
									--	--
									--	--
									--	--
									--	--
									--	--
									--	--
									--	--
									--	--
									--	--
									--	--
									--	--
									--	--
									--	--
									--	--
									--	--
									--	--
									--	--
									--	--
									--	--
									--	--
									--	--
									--	--
									--	--
									--	--
									--	--
									--	--
									--	--
									--	--
									--	--
									--	--
									--	--
									--	--
									--	--
									--	--
									--	--
									--	--
									--	--
									--	--
									--	--
									--	--
									--	--

## Sheet: Fig. 3b
Ni1Mn1-MOF-Se/NF			Ni1Mn1-MOF/NF			Ni-MOF-Se/NF			NiSe/NF
Log[j/mA cm-2]	Potential (V vs. RHE)		Log[j/mA cm-2]	Potential (V vs. RHE)		Log[j/mA cm-2]	Potential (V vs. RHE)		Log[j/mA cm-2]	Potential (V vs. RHE)
1.41979	1.308		1.49624	1.337		1.27231	1.366		1.67825	1.38
1.44917	1.309		1.53275	1.338		1.28937	1.367		1.70526	1.381
1.47958	1.31		1.56785	1.339		1.30728	1.368		1.73175	1.382
1.51055	1.311		1.60217	1.34		1.32654	1.369		1.75732	1.383
1.5417	1.312		1.63498	1.341		1.34655	1.37		1.7819	1.384
1.57357	1.313		1.6668	1.342		1.36791	1.371		1.80598	1.385
1.60541	1.314		1.69732	1.343		1.39005	1.372		1.82911	1.386
1.63769	1.315		1.72665	1.344		1.4128	1.373		1.8515	1.387
1.67006	1.316		1.75519	1.345		1.43664	1.374		1.87309	1.388
1.702	1.317		1.78247	1.346		1.4612	1.375		1.89382	1.389
1.734	1.318		1.80929	1.347		1.48657	1.376		1.91387	1.39
1.76574	1.319		1.83525	1.348		1.51268	1.377		1.93303	1.391
1.79699	1.32		1.86052	1.349		1.5392	1.378		1.95168	1.392
1.82789	1.321		1.88491	1.35		1.56632	1.379		1.9696	1.393
1.85812	1.322		1.90843	1.351		1.59406	1.38		1.98686	1.394
1.88779	1.323		1.93095	1.352		1.62201	1.381		2.00346	1.395
			1.95279	1.353		1.65031	1.382		2.01953	1.396
			1.97382	1.354		1.67888	1.383		2.03503	1.397
			1.99414	1.355					2.05038	1.398

## Sheet: Fig. 3c
EG oxidation			OER
Potential (V vs. RHE)	Current density (mA cm-2)		Potential (V vs. RHE)	Current density (mA cm-2)
0.925	0.5209		0.925	-17.14
0.926	0.5602		0.926	-16.37
0.927	0.574		0.927	-15.68
0.928	0.5823		0.928	-15.06
0.929	0.59		0.929	-14.49
0.93	0.5965		0.93	-13.96
0.931	0.6029		0.931	-13.46
0.932	0.6094		0.932	-12.99
0.933	0.6127		0.933	-12.55
0.934	0.6183		0.934	-12.14
0.935	0.623		0.935	-11.77
0.936	0.6276		0.936	-11.39
0.937	0.6335		0.937	-11.04
0.938	0.6384		0.938	-10.7
0.939	0.6426		0.939	-10.38
0.94	0.6482		0.94	-10.08
0.941	0.6516		0.941	-9.787
0.942	0.6565		0.942	-9.501
0.943	0.663		0.943	-9.233
0.944	0.6675		0.944	-8.976
0.945	0.6725		0.945	-8.723
0.946	0.6781		0.946	-8.484
0.947	0.6825		0.947	-8.25
0.948	0.6882		0.948	-8.017
0.949	0.6926		0.949	-7.8
0.95	0.6987		0.95	-7.593
0.951	0.7045		0.951	-7.394
0.952	0.709		0.952	-7.2
0.953	0.7141		0.953	-7.01
0.954	0.7189		0.954	-6.828
0.955	0.7239		0.955	-6.647
0.956	0.7306		0.956	-6.477
0.957	0.7346		0.957	-6.308
0.958	0.7401		0.958	-6.151
0.959	0.7462		0.959	-5.994
0.96	0.7504		0.96	-5.841
0.961	0.7562		0.961	-5.699
0.962	0.762		0.962	-5.55
0.963	0.7672		0.963	-5.407
0.964	0.7743		0.964	-5.272
0.965	0.779		0.965	-5.139
0.966	0.7851		0.966	-5.009
0.967	0.7922		0.967	-4.884
0.968	0.7966		0.968	-4.761
0.969	0.8035		0.969	-4.64
0.97	0.8096		0.97	-4.521
0.971	0.8154		0.971	-4.404
0.972	0.8221		0.972	-4.293
0.973	0.8275		0.973	-4.185
0.974	0.8338		0.974	-4.079
0.975	0.8409		0.975	-3.977
0.976	0.848		0.976	-3.872
0.977	0.8541		0.977	-3.774
0.978	0.8604		0.978	-3.678
0.979	0.8664		0.979	-3.582
0.98	0.8743		0.98	-3.489
0.981	0.8791		0.981	-3.4
0.982	0.8875		0.982	-3.307
0.983	0.8941		0.983	-3.218
0.984	0.9		0.984	-3.134
0.985	0.9066		0.985	-3.047
0.986	0.9133		0.986	-2.963
0.987	0.9203		0.987	-2.886
0.988	0.9275		0.988	-2.805
0.989	0.934		0.989	-2.726
0.99	0.9409		0.99	-2.65
0.991	0.9485		0.991	-2.575
0.992	0.9549		0.992	-2.499
0.993	0.9621		0.993	-2.427
0.994	0.9694		0.994	-2.356
0.995	0.9761		0.995	-2.288
0.996	0.984		0.996	-2.219
0.997	0.9899		0.997	-2.156
0.998	0.9969		0.998	-2.09
0.999	1.005		0.999	-2.023
1	1.01		1	-1.96
1.001	1.019		1.001	-1.898
1.002	1.026		1.002	-1.833
1.003	1.033		1.003	-1.771
1.004	1.041		1.004	-1.712
1.005	1.047		1.005	-1.655
1.006	1.055		1.006	-1.597
1.007	1.062		1.007	-1.546
1.008	1.071		1.008	-1.485
1.009	1.079		1.009	-1.427
1.01	1.085		1.01	-1.375
1.011	1.094		1.011	-1.32
1.012	1.102		1.012	-1.266
1.013	1.109		1.013	-1.214
1.014	1.117		1.014	-1.163
1.015	1.126		1.015	-1.11
1.016	1.132		1.016	-1.061
1.017	1.142		1.017	-1.014
1.018	1.149		1.018	-0.9638
1.019	1.157		1.019	-0.9137
1.02	1.166		1.02	-0.8673
1.021	1.174		1.021	-0.8225
1.022	1.181		1.022	-0.7756
1.023	1.191		1.023	-0.727
1.024	1.198		1.024	-0.6866
1.025	1.207		1.025	-0.6414
1.026	1.215		1.026	-0.5958
1.027	1.224		1.027	-0.5518
1.028	1.234		1.028	-0.5099
1.029	1.24		1.029	-0.4711
1.03	1.249		1.03	-0.4307
1.031	1.26		1.031	-0.3898
1.032	1.266		1.032	-0.347
1.033	1.276		1.033	-0.3069
1.034	1.285		1.034	-0.2627
1.035	1.294		1.035	-0.2178
1.036	1.303		1.036	-0.1752
1.037	1.311		1.037	-0.1404
1.038	1.321		1.038	-0.1021
1.039	1.33		1.039	-0.06354
1.04	1.34		1.04	-0.02642
1.041	1.35		1.041	0.01022
1.042	1.36		1.042	0.04506
1.043	1.369		1.043	0.08077
1.044	1.38		1.044	0.1151
1.045	1.388		1.045	0.1503
1.046	1.399		1.046	0.1865
1.047	1.41		1.047	0.2229
1.048	1.418		1.048	0.2554
1.049	1.429		1.049	0.2888
1.05	1.44		1.05	0.3205
1.051	1.449		1.051	0.3551
1.052	1.461		1.052	0.3872
1.053	1.47		1.053	0.4177
1.054	1.48		1.054	0.4518
1.055	1.492		1.055	0.4852
1.056	1.501		1.056	0.5149
1.057	1.512		1.057	0.5455
1.058	1.523		1.058	0.5765
1.059	1.533		1.059	0.6071
1.06	1.545		1.06	0.6394
1.061	1.555		1.061	0.6696
1.062	1.567		1.062	0.6998
1.063	1.579		1.063	0.7296
1.064	1.589		1.064	0.7564
1.065	1.602		1.065	0.785
1.066	1.614		1.066	0.8123
1.067	1.624		1.067	0.8424
1.068	1.638		1.068	0.8702
1.069	1.649		1.069	0.9002
1.07	1.661		1.07	0.9301
1.071	1.673		1.071	0.9566
1.072	1.685		1.072	0.9832
1.073	1.697		1.073	1.011
1.074	1.71		1.074	1.039
1.075	1.721		1.075	1.067
1.076	1.735		1.076	1.092
1.077	1.745		1.077	1.122
1.078	1.759		1.078	1.15
1.079	1.773		1.079	1.178
1.08	1.785		1.08	1.201
1.081	1.799		1.081	1.231
1.082	1.811		1.082	1.256
1.083	1.824		1.083	1.282
1.084	1.839		1.084	1.306
1.085	1.851		1.085	1.334
1.086	1.865		1.086	1.361
1.087	1.879		1.087	1.385
1.088	1.892		1.088	1.409
1.089	1.907		1.089	1.439
1.09	1.92		1.09	1.464
1.091	1.934		1.091	1.487
1.092	1.95		1.092	1.514
1.093	1.961		1.093	1.539
1.094	1.975		1.094	1.562
1.095	1.989		1.095	1.587
1.096	2.002		1.096	1.609
1.097	2.016		1.097	1.629
1.098	2.032		1.098	1.652
1.099	2.046		1.099	1.683
1.1	2.062		1.1	1.709
1.101	2.075		1.101	1.731
1.102	2.09		1.102	1.753
1.103	2.107		1.103	1.779
1.104	2.122		1.104	1.803
1.105	2.138		1.105	1.825
1.106	2.153		1.106	1.847
1.107	2.168		1.107	1.871
1.108	2.185		1.108	1.893
1.109	2.199		1.109	1.916
1.11	2.215		1.11	1.94
1.111	2.232		1.111	1.962
1.112	2.246		1.112	1.982
1.113	2.263		1.113	2.003
1.114	2.278		1.114	2.025
1.115	2.294		1.115	2.045
1.116	2.312		1.116	2.067
1.117	2.327		1.117	2.092
1.118	2.344		1.118	2.112
1.119	2.362		1.119	2.133
1.12	2.378		1.12	2.156
1.121	2.395		1.121	2.18
1.122	2.411		1.122	2.197
1.123	2.428		1.123	2.216
1.124	2.447		1.124	2.236
1.125	2.461		1.125	2.258
1.126	2.478		1.126	2.279
1.127	2.496		1.127	2.297
1.128	2.511		1.128	2.318
1.129	2.531		1.129	2.337
1.13	2.55		1.13	2.358
1.131	2.566		1.131	2.379
1.132	2.584		1.132	2.396
1.133	2.601		1.133	2.414
1.134	2.619		1.134	2.432
1.135	2.639		1.135	2.449
1.136	2.655		1.136	2.469
1.137	2.675		1.137	2.487
1.138	2.692		1.138	2.501
1.139	2.709		1.139	2.519
1.14	2.729		1.14	2.537
1.141	2.744		1.141	2.552
1.142	2.765		1.142	2.572
1.143	2.784		1.143	2.592
1.144	2.801		1.144	2.607
1.145	2.82		1.145	2.623
1.146	2.839		1.146	2.635
1.147	2.858		1.147	2.651
1.148	2.879		1.148	2.668
1.149	2.897		1.149	2.683
1.15	2.916		1.15	2.7
1.151	2.936		1.151	2.712
1.152	2.954		1.152	2.727
1.153	2.974		1.153	2.741
1.154	2.992		1.154	2.755
1.155	3.012		1.155	2.768
1.156	3.034		1.156	2.782
1.157	3.052		1.157	2.797
1.158	3.073		1.158	2.81
1.159	3.096		1.159	2.82
1.16	3.114		1.16	2.835
1.161	3.137		1.161	2.845
1.162	3.157		1.162	2.858
1.163	3.178		1.163	2.869
1.164	3.201		1.164	2.884
1.165	3.221		1.165	2.897
1.166	3.242		1.166	2.908
1.167	3.265		1.167	2.916
1.168	3.288		1.168	2.926
1.169	3.312		1.169	2.939
1.17	3.332		1.17	2.951
1.171	3.355		1.171	2.961
1.172	3.38		1.172	2.971
1.173	3.401		1.173	2.98
1.174	3.425		1.174	2.99
1.175	3.449		1.175	3.002
1.176	3.47		1.176	3.011
1.177	3.496		1.177	3.019
1.178	3.519		1.178	3.029
1.179	3.542		1.179	3.038
1.18	3.569		1.18	3.049
1.181	3.593		1.181	3.062
1.182	3.619		1.182	3.071
1.183	3.645		1.183	3.079
1.184	3.67		1.184	3.088
1.185	3.696		1.185	3.101
1.186	3.72		1.186	3.109
1.187	3.743		1.187	3.119
1.188	3.769		1.188	3.128
1.189	3.79		1.189	3.137
1.19	3.814		1.19	3.15
1.191	3.84		1.191	3.161
1.192	3.864		1.192	3.168
1.193	3.894		1.193	3.178
1.194	3.923		1.194	3.188
1.195	3.951		1.195	3.199
1.196	3.982		1.196	3.209
1.197	4.008		1.197	3.217
1.198	4.039		1.198	3.23
1.199	4.069		1.199	3.238
1.2	4.097		1.2	3.251
1.201	4.129		1.201	3.264
1.202	4.159		1.202	3.276
1.203	4.191		1.203	3.285
1.204	4.226		1.204	3.296
1.205	4.253		1.205	3.308
1.206	4.287		1.206	3.32
1.207	4.32		1.207	3.333
1.208	4.35		1.208	3.345
1.209	4.387		1.209	3.358
1.21	4.42		1.21	3.371
1.211	4.452		1.211	3.388
1.212	4.49		1.212	3.403
1.213	4.522		1.213	3.416
1.214	4.559		1.214	3.43
1.215	4.595		1.215	3.445
1.216	4.631		1.216	3.458
1.217	4.67		1.217	3.474
1.218	4.705		1.218	3.489
1.219	4.744		1.219	3.505
1.22	4.784		1.22	3.522
1.221	4.815		1.221	3.536
1.222	4.857		1.222	3.555
1.223	4.899		1.223	3.577
1.224	4.935		1.224	3.593
1.225	4.98		1.225	3.61
1.226	5.021		1.226	3.63
1.227	5.06		1.227	3.651
1.228	5.107		1.228	3.668
1.229	5.147		1.229	3.688
1.23	5.192		1.23	3.711
1.231	5.239		1.231	3.727
1.232	5.284		1.232	3.747
1.233	5.332		1.233	3.767
1.234	5.376		1.234	3.786
1.235	5.424		1.235	3.804
1.236	5.478		1.236	3.826
1.237	5.519		1.237	3.847
1.238	5.57		1.238	3.87
1.239	5.625		1.239	3.894
1.24	5.672		1.24	3.92
1.241	5.729		1.241	3.948
1.242	5.777		1.242	3.973
1.243	5.832		1.243	4.002
1.244	5.893		1.244	4.029
1.245	5.946		1.245	4.057
1.246	6.005		1.246	4.088
1.247	6.063		1.247	4.115
1.248	6.119		1.248	4.147
1.249	6.185		1.249	4.179
1.25	6.243		1.25	4.209
1.251	6.308		1.251	4.243
1.252	6.38		1.252	4.278
1.253	6.438		1.253	4.308
1.254	6.511		1.254	4.343
1.255	6.583		1.255	4.378
1.256	6.649		1.256	4.415
1.257	6.728		1.257	4.452
1.258	6.8		1.258	4.493
1.259	6.876		1.259	4.533
1.26	6.961		1.26	4.573
1.261	7.033		1.261	4.616
1.262	7.117		1.262	4.662
1.263	7.205		1.263	4.706
1.264	7.292		1.264	4.754
1.265	7.389		1.265	4.801
1.266	7.476		1.266	4.846
1.267	7.578		1.267	4.9
1.268	7.688		1.268	4.952
1.269	7.778		1.269	5.007
1.27	7.892		1.27	5.065
1.271	8.005		1.271	5.124
1.272	8.111		1.272	5.187
1.273	8.234		1.273	5.251
1.274	8.352		1.274	5.317
1.275	8.478		1.275	5.393
1.276	8.617		1.276	5.467
1.277	8.75		1.277	5.544
1.278	8.894		1.278	5.627
1.279	9.048		1.279	5.711
1.28	9.205		1.28	5.804
1.281	9.375		1.281	5.905
1.282	9.542		1.282	6.008
1.283	9.736		1.283	6.117
1.284	9.939		1.284	6.242
1.285	10.14		1.285	6.37
1.286	10.37		1.286	6.514
1.287	10.61		1.287	6.665
1.288	10.86		1.288	6.83
1.289	11.15		1.289	7.008
1.29	11.44		1.29	7.208
1.291	11.76		1.291	7.428
1.292	12.12		1.292	7.681
1.293	12.5		1.293	7.951
1.294	12.92		1.294	8.251
1.295	13.39		1.295	8.584
1.296	13.89		1.296	8.963
1.297	14.46		1.297	9.38
1.298	15.06		1.298	9.839
1.299	15.76		1.299	10.36
1.3	16.52		1.3	10.94
1.301	17.34		1.301	11.58
1.302	18.27		1.302	12.29
1.303	19.3		1.303	13.07
1.304	20.42		1.304	13.92
1.305	21.68		1.305	14.86
1.306	23.06		1.306	15.9
1.307	24.6		1.307	17.03
1.308	26.29		1.308	18.24
1.309	28.13		1.309	19.56
1.31	30.17		1.31	20.99
1.311	32.4		1.311	22.52
1.312	34.81		1.312	24.2
1.313	37.46		1.313	25.98
1.314	40.31		1.314	27.88
1.315	43.42		1.315	29.9
1.316	46.78		1.316	32.07
1.317	50.35		1.317	34.34
1.318	54.2		1.318	36.73
1.319	58.31		1.319	39.26
1.32	62.66		1.32	41.9
1.321	67.28		1.321	44.65
1.322	72.13		1.322	47.51
1.323	77.23		1.323	50.47
1.324	82.56		1.324	53.49
1.325	88.09		1.325	56.61
1.326	93.88		1.326	59.8
1.327	99.81		1.327	63.02
1.328	106		1.328	66.3
1.329	112.4		1.329	69.6
1.33	118.9		1.33	72.93
1.331	125.9		1.331	76.27
1.332	133		1.332	79.59
1.333	140.2		1.333	82.88
1.334	147.6		1.334	86.17
1.335	155.1		1.335	89.48
1.336	162.8		1.336	92.74
1.337	170.6		1.337	95.96
1.338	178.6		1.338	99.13
1.339	186.7		1.339	102.3
1.34	195.1		1.34	105.5
1.341	203.5		1.341	108.6
1.342	212.2		1.342	111.9
1.343	221		1.343	115.2
1.344	230		1.344	118.4
1.345	239.1		1.345	121.6
1.346	248.1		1.346	124.8
1.347	257.4		1.347	128.1
1.348	266.7		1.348	131.3
1.349	276		1.349	134.4
1.35	285.5		1.35	137.6
1.351	295		1.351	140.7
1.352	304.4		1.352	143.9
1.353	314.1		1.353	146.9
1.354	323.9		1.354	149.9
1.355	332.8		1.355	153
1.356	340.8		1.356	155.9
1.357	349.7		1.357	158.8
1.358	358.6		1.358	161.7
1.359	368.4		1.359	164.5
1.36	378.5		1.36	167.3
1.361	389.1		1.361	169.9
1.362	396.4		1.362	172.5
1.363	410.1		1.363	175.1
1.364	420.3		1.364	177.5
1.365	426.8		1.365	179.8
1.366	426.8		1.366	182
1.367	426.5		1.367	184.1
1.368	426.1		1.368	186.1
1.369	425.7		1.369	187.9
1.37	425.4		1.37	189.6
1.371	425		1.371	191.2
1.372	424.7		1.372	192.6
1.373	424.4		1.373	194
1.374	424.1		1.374	195.2
1.375	423.8		1.375	196.2
1.376	423.5		1.376	197.2
1.377	423.3		1.377	198
1.378	423		1.378	198.6
1.379	422.7		1.379	199.1
1.38	422.5		1.38	199.4
1.381	422.2		1.381	199.6
1.382	422		1.382	199.8
1.383	421.7		1.383	199.7
1.384	421.5		1.384	199.5
1.385	421.2		1.385	199.2
1.386	421		1.386	198.8
1.387	420.8		1.387	198.2
1.388	420.5		1.388	197.6
1.389	420.3		1.389	196.8
1.39	420.1		1.39	195.9
1.391	419.8		1.391	194.8
1.392	419.6		1.392	193.7
1.393	419.4		1.393	192.5
1.394	419.2		1.394	191.2
1.395	419		1.395	189.9
1.396	418.7		1.396	188.4
1.397	418.5		1.397	186.9
1.398	418.3		1.398	185.3
1.399	418.1		1.399	183.7
1.4	417.9		1.4	182
1.401	417.7		1.401	180.2
1.402	417.5		1.402	178.4
1.403	417.3		1.403	176.7
1.404	417.1		1.404	174.9
1.405	416.9		1.405	173
1.406	416.7		1.406	171.1
1.407	416.5		1.407	169.2
1.408	416.3		1.408	167.3
1.409	416.1		1.409	165.4
1.41	415.9		1.41	163.4
1.411	415.7		1.411	161.5
1.412	415.5		1.412	159.6
1.413	415.3		1.413	157.7
1.414	415.1		1.414	155.8
1.415	414.9		1.415	153.9
1.416	414.7		1.416	152.1
1.417	414.5		1.417	150.3
1.418	414.3		1.418	148.4
1.419	414.1		1.419	146.6
1.42	414		1.42	144.8
1.421	413.8		1.421	143
1.422	413.6		1.422	141.1
1.423	413.4		1.423	139.2
1.424	413.2		1.424	137.3
--	--		1.425	135.5
--	--		1.426	133.5
--	--		1.427	131.6
--	--		1.428	129.8
--	--		1.429	127.8
--	--		1.43	125.8
--	--		1.431	123.8
--	--		1.432	121.8
--	--		1.433	119.7
--	--		1.434	117.7
--	--		1.435	115.7
--	--		1.436	113.7
--	--		1.437	111.8
--	--		1.438	109.9
--	--		1.439	107.9
--	--		1.44	106
--	--		1.441	104.2
--	--		1.442	102.3
--	--		1.443	100.5
--	--		1.444	98.73
--	--		1.445	96.99
--	--		1.446	95.33
--	--		1.447	93.65
--	--		1.448	92.08
--	--		1.449	90.55
--	--		1.45	89.05
--	--		1.451	87.65
--	--		1.452	86.24
--	--		1.453	84.91
--	--		1.454	83.66
--	--		1.455	82.44
--	--		1.456	81.31
--	--		1.457	80.21
--	--		1.458	79.11
--	--		1.459	78.13
--	--		1.46	77.18
--	--		1.461	76.26
--	--		1.462	75.44
--	--		1.463	74.64
--	--		1.464	73.93
--	--		1.465	73.28
--	--		1.466	72.57
--	--		1.467	72.08
--	--		1.468	71.52
--	--		1.469	70.99
--	--		1.47	70.49
--	--		1.471	70.01
--	--		1.472	69.6
--	--		1.473	69.27
--	--		1.474	68.89
--	--		1.475	68.69
--	--		1.476	68.46
--	--		1.477	68.27
--	--		1.478	68.14
--	--		1.479	68.06
--	--		1.48	67.92
--	--		1.481	67.89
--	--		1.482	67.79
--	--		1.483	67.75
--	--		1.484	67.71
--	--		1.485	67.74
--	--		1.486	67.88
--	--		1.487	68
--	--		1.488	68.22
--	--		1.489	68.43
--	--		1.49	68.55
--	--		1.491	68.9
--	--		1.492	69.2
--	--		1.493	69.43
--	--		1.494	69.7
--	--		1.495	69.98
--	--		1.496	70.29
--	--		1.497	70.75
--	--		1.498	71.05
--	--		1.499	71.5
--	--		1.5	71.92
--	--		1.501	72.35
--	--		1.502	72.92
--	--		1.503	73.37
--	--		1.504	73.92
--	--		1.505	74.52
--	--		1.506	75.07
--	--		1.507	75.74
--	--		1.508	76.55
--	--		1.509	77.25
--	--		1.51	78.02
--	--		1.511	78.76
--	--		1.512	79.62
--	--		1.513	80.53
--	--		1.514	81.36
--	--		1.515	82.29
--	--		1.516	83.23
--	--		1.517	84.22
--	--		1.518	85.13
--	--		1.519	86.15
--	--		1.52	87.23
--	--		1.521	88.22
--	--		1.522	89.23
--	--		1.523	90.5
--	--		1.524	91.8
--	--		1.525	93.21
--	--		1.526	94.56
--	--		1.527	95.78
--	--		1.528	96.94
--	--		1.529	98.21
--	--		1.53	99.56
--	--		1.531	101
--	--		1.532	102.4
--	--		1.533	103.9
--	--		1.534	105.4
--	--		1.535	106.8
--	--		1.536	108.2
--	--		1.537	110
--	--		1.538	111.7
--	--		1.539	113.7
--	--		1.54	115.6
--	--		1.541	117.4
--	--		1.542	119.1
--	--		1.543	120.8
--	--		1.544	122.8
--	--		1.545	125.1
--	--		1.546	127.2
--	--		1.547	129.3
--	--		1.548	131.1
--	--		1.549	132.9
--	--		1.55	135.2
--	--		1.551	137.6
--	--		1.552	140.1
--	--		1.553	142.7
--	--		1.554	144.9
--	--		1.555	147.2
--	--		1.556	149.4
--	--		1.557	151.9
--	--		1.558	154.8
--	--		1.559	157.5
--	--		1.56	160.1
--	--		1.561	162.5
--	--		1.562	165.2
--	--		1.563	168.3
--	--		1.564	171.3
--	--		1.565	174.6
--	--		1.566	178
--	--		1.567	181
--	--		1.568	183.8
--	--		1.569	186.5
--	--		1.57	189.7
--	--		1.571	193.2
--	--		1.572	196.1
--	--		1.573	199.1
--	--		1.574	202.4
--	--		1.575	206.2
--	--		1.576	209.6
--	--		1.577	213.3
--	--		1.578	217.4
--	--		1.579	221.3
--	--		1.58	225
--	--		1.581	229
--	--		1.582	233
--	--		1.583	236.9
--	--		1.584	241.3
--	--		1.585	245.2
--	--		1.586	248.3
--	--		1.587	253
--	--		1.588	257.7
--	--		1.589	262.2
--	--		1.59	266.3
--	--		1.591	270
--	--		1.592	274.2
--	--		1.593	278
--	--		1.594	282.4
--	--		1.595	286.3
--	--		1.596	291
--	--		1.597	295.8
--	--		1.598	301.3
--	--		1.599	304.9
--	--		1.6	309.7
--	--		1.601	314.5
--	--		1.602	318.8
--	--		1.603	323
--	--		1.604	326.9
--	--		1.605	331.3
--	--		1.606	336.9
--	--		1.607	341.9
--	--		1.608	347
--	--		1.609	353
--	--		1.61	358.5
--	--		1.611	362.8
--	--		1.612	367.4
--	--		1.613	372.1
--	--		1.614	379.8
--	--		1.615	387
--	--		1.616	392.3
--	--		1.617	396.8
--	--		1.618	401.7
--	--		1.619	403.9
--	--		1.62	403.8
--	--		1.621	403.6
--	--		1.622	403.3
--	--		1.623	403
--	--		1.624	402.8
--	--		--	--
--	--		--	--
--	--		--	--
--	--		--	--
--	--		--	--
--	--		--	--
--	--		--	--
--	--		--	--
--	--		--	--
--	--		--	--
--	--		--	--
--	--		--	--
--	--		--	--
--	--		--	--
--	--		--	--
--	--		--	--
--	--		--	--
--	--		--	--
--	--		--	--
--	--		--	--
--	--		--	--
--	--		--	--
--	--		--	--
--	--		--	--
--	--		--	--
--	--		--	--
--	--		--	--
--	--		--	--
--	--		--	--
--	--		--	--
--	--		--	--
--	--		--	--
--	--		--	--
--	--		--	--
--	--		--	--
--	--		--	--
--	--		--	--
--	--		--	--
--	--		--	--
--	--		--	--
--	--		--	--
--	--		--	--
--	--		--	--
--	--		--	--
--	--		--	--
--	--		--	--
--	--		--	--
--	--		--	--
--	--		--	--
--	--		--	--
--	--		--	--
--	--		--	--
--	--		--	--
--	--		--	--
--	--		--	--
--	--		--	--
--	--		--	--
--	--		--	--
			--	--
			--	--
			--	--
			--	--
			--	--
			--	--
			--	--
			--	--
			--	--
			--	--
			--	--
			--	--
			--	--
			--	--
			--	--
			--	--
			--	--
			--	--
			--	--
			--	--
			--	--
			--	--
			--	--
			--	--
			--	--
			--	--
			--	--
			--	--
			--	--
			--	--
			--	--
			--	--
			--	--
			--	--
			--	--
			--	--
			--	--
			--	--
			--	--
			--	--
			--	--
			--	--
			--	--
			--	--
			--	--
			--	--
			--	--
			--	--
			--	--
			--	--
			--	--
			--	--
			--	--
			--	--
			--	--
			--	--
			--	--
			--	--
			--	--
			--	--
			--	--
			--	--
			--	--
			--	--
			--	--
			--	--
			--	--
			--	--
			--	--
			--	--
			--	--
			--	--
			--	--
			--	--
			--	--
			--	--
			--	--
			--	--
			--	--
			--	--
			--	--
			--	--
			--	--
			--	--
			--	--
			--	--
			--	--
			--	--
			--	--
			--	--
			--	--
			--	--
			--	--
			--	--
			--	--
			--	--
			--	--
			--	--
			--	--
			--	--
			--	--
			--	--
			--	--
			--	--
			--	--
			--	--
			--	--
			--	--
			--	--
			--	--
			--	--
			--	--
			--	--
			--	--
			--	--
			--	--
			--	--
			--	--
			--	--
			--	--
			--	--
			--	--
			--	--
			--	--
			--	--
			--	--
			--	--
			--	--
			--	--
			--	--
			--	--
			--	--
			--	--
			--	--
			--	--
			--	--
			--	--
			--	--
			--	--
			--	--
			--	--
			--	--
			--	--
			--	--
			--	--
			--	--
			--	--
			--	--
			--	--
			--	--
			--	--
			--	--
			--	--
			--	--
			--	--
			--	--
			--	--
			--	--
			--	--
			--	--
			--	--
			--	--
			--	--
			--	--
			--	--
			--	--
			--	--
			--	--
			--	--
			--	--
			--	--
			--	--
			--	--
			--	--
			--	--
			--	--
			--	--
			--	--
			--	--
			--	--
			--	--
			--	--
			--	--
			--	--
			--	--
			--	--
			--	--
			--	--
			--	--
			--	--
			--	--
			--	--
			--	--
			--	--
			--	--
			--	--
			--	--
			--	--
			--	--
			--	--
			--	--
			--	--
			--	--
			--	--
			--	--
			--	--
			--	--
			--	--
			--	--
			--	--
			--	--
			--	--
			--	--
			--	--
			--	--
			--	--
			--	--
			--	--
			--	--
			--	--
			--	--
			--	--
			--	--
			--	--
			--	--
			--	--
			--	--
			--	--
			--	--
			--	--
			--	--
			--	--
			--	--
			--	--
			--	--
			--	--
			--	--
			--	--
			--	--
			--	--

## Sheet: Fig. 3d
1 st			2 nd			3 rd			4 th			5 th
Time (h)	Charge (C)		Time (h)	Charge (C)		Time (h)	Charge (C)		Time (h)	Charge (C)		Time (h)	Charge (C)
0.000278	0		10	0		20	0		30	0		40	0
0.000556	0.106		10	0.0442		20	0.0571		30	0.0534		40	0.0491
0.000833	0.203		10	0.0864		20	0.112		30	0.106		40	0.0961
0.00111	0.295		10	0.128		20	0.167		30	0.158		40	0.142
0.00139	0.386		10	0.169		20	0.221		30	0.21		40	0.188
0.00167	0.475		10	0.209		20	0.274		30	0.262		40	0.233
0.00194	0.563		10	0.25		20	0.327		30	0.314		40	0.278
0.00222	0.651		10	0.29		20	0.38		30	0.365		40	0.323
0.0025	0.738		10	0.33		20	0.433		30	0.416		40	0.367
0.00278	0.824		10	0.37		20	0.485		30	0.467		40	0.412
0.00306	0.911		10	0.41		20	0.537		30	0.517		40	0.456
0.00333	0.996		10	0.449		20	0.589		30	0.568		40	0.5
0.00361	1.08		10	0.489		20	0.641		30	0.618		40	0.544
0.00389	1.17		10	0.528		20	0.692		30	0.668		40	0.588
0.00417	1.25		10	0.568		20	0.744		30	0.718		40	0.632
0.00444	1.34		10	0.607		20	0.795		30	0.768		40	0.675
0.00472	1.42		10	0.646		20	0.846		30	0.818		40	0.718
0.005	1.51		10	0.685		20	0.896		30	0.867		40	0.761
0.00528	1.59		10	0.724		20	0.947		30	0.917		40	0.804
0.00556	1.68		10	0.764		20	0.998		30	0.966		40	0.847
0.00583	1.76		10	0.803		20	1.05		30	1.02		40	0.89
0.00611	1.84		10	0.842		20	1.1		30	1.06		40	0.933
0.00639	1.93		10	0.881		20	1.15		30	1.11		40	0.975
0.00667	2.01		10	0.92		20	1.2		30	1.16		40	1.02
0.00694	2.09		10	0.959		20	1.25		30	1.21		40	1.06
0.00722	2.18		10	0.998		20	1.3		30	1.26		40	1.1
0.0075	2.26		10	1.04		20	1.35		30	1.31		40	1.14
0.00778	2.34		10	1.08		20	1.4		30	1.36		40	1.19
0.00806	2.43		10	1.12		20	1.45		30	1.4		40	1.23
0.00833	2.51		10	1.16		20	1.49		30	1.45		40	1.27
0.00861	2.59		10	1.2		20	1.54		30	1.5		40	1.31
0.00889	2.68		10	1.24		20	1.59		30	1.55		40	1.35
0.00917	2.76		10	1.28		20	1.64		30	1.6		40	1.39
0.00944	2.84		10	1.32		20	1.69		30	1.64		40	1.44
0.00972	2.92		10	1.35		20	1.74		30	1.69		40	1.48
0.01	3.01		10	1.39		20	1.79		30	1.74		40	1.52
0.0103	3.09		10	1.43		20	1.84		30	1.79		40	1.56
0.0106	3.17		10	1.47		20	1.88		30	1.83		40	1.6
0.0108	3.25		10	1.51		20	1.93		30	1.88		40	1.64
0.0111	3.34		10	1.55		20	1.98		30	1.93		40	1.69
0.0114	3.42		10	1.59		20	2.03		30	1.97		40	1.73
0.0117	3.5		10	1.63		20	2.08		30	2.02		40	1.77
0.0119	3.58		10	1.67		20	2.12		30	2.07		40	1.81
0.0122	3.66		10	1.71		20	2.17		30	2.12		40	1.86
0.0125	3.75		10	1.75		20	2.22		30	2.16		40	1.9
0.0128	3.83		10	1.79		20	2.27		30	2.21		40	1.94
0.0131	3.91		10	1.83		20	2.31		30	2.26		40	1.98
0.0133	3.99		10	1.86		20	2.36		30	2.3		40	2.02
0.0136	4.07		10	1.9		20	2.41		30	2.35		40	2.07
0.0139	4.16		10	1.94		20	2.46		30	2.39		40	2.11
0.0142	4.24		10	1.98		20	2.5		30	2.44		40	2.15
0.0144	4.32		10	2.02		20	2.55		30	2.49		40	2.19
0.0147	4.4		10	2.06		20	2.6		30	2.53		40	2.23
0.015	4.48		10	2.1		20	2.64		30	2.58		40	2.27
0.0153	4.56		10	2.14		20	2.69		30	2.63		40	2.31
0.0156	4.64		10	2.17		20	2.74		30	2.67		40	2.36
0.0158	4.73		10	2.21		20	2.79		30	2.72		40	2.4
0.0161	4.81		10	2.25		20	2.83		30	2.76		40	2.44
0.0164	4.89		10	2.29		20	2.88		30	2.81		40	2.48
0.0167	4.97		10	2.33		20	2.93		30	2.86		40	2.52
0.0169	5.05		10	2.37		20	2.97		30	2.9		40	2.56
0.0172	5.13		10	2.41		20	3.02		30	2.95		40	2.6
0.0175	5.21		10	2.44		20	3.07		30	2.99		40	2.64
0.0178	5.3		10	2.48		20	3.11		30	3.04		40	2.68
0.0181	5.38		10	2.52		20	3.16		30	3.09		40	2.72
0.0183	5.46		10	2.56		20	3.2		30	3.13		40	2.77
0.0186	5.54		10	2.6		20	3.25		30	3.18		40	2.81
0.0189	5.62		10	2.64		20	3.3		30	3.22		40	2.85
0.0192	5.7		10	2.67		20	3.34		30	3.27		40	2.89
0.0194	5.78		10	2.71		20	3.39		30	3.31		40	2.93
0.0197	5.86		10	2.75		20	3.44		30	3.36		40	2.97
0.02	5.94		10	2.79		20	3.48		30	3.4		40	3.02
0.0203	6.03		10	2.83		20	3.53		30	3.45		40	3.06
0.0206	6.11		10	2.86		20	3.57		30	3.5		40	3.1
0.0208	6.19		10	2.9		20	3.62		30	3.54		40	3.14
0.0211	6.27		10	2.94		20	3.67		30	3.59		40	3.18
0.0214	6.35		10	2.98		20	3.71		30	3.63		40	3.22
0.0217	6.43		10	3.02		20	3.76		30	3.68		40	3.26
0.0219	6.51		10	3.06		20	3.8		30	3.72		40	3.31
0.0222	6.59		10	3.09		20	3.85		30	3.77		40	3.35
0.0225	6.67		10	3.13		20	3.9		30	3.81		40	3.39
0.0228	6.75		10	3.17		20	3.94		30	3.86		40	3.43
0.0231	6.83		10	3.21		20	3.99		30	3.9		40	3.47
0.0233	6.92		10	3.25		20	4.03		30	3.95		40	3.51
0.0236	7		10	3.28		20	4.08		30	3.99		40	3.55
0.0239	7.08		10	3.32		20	4.12		30	4.04		40	3.59
0.0242	7.16		10	3.36		20	4.17		30	4.08		40	3.63
0.0244	7.24		10	3.4		20	4.21		30	4.13		40	3.67
0.0247	7.32		10	3.44		20	4.26		30	4.18		40	3.71
0.025	7.4		10	3.47		20	4.31		30	4.22		40	3.75
0.0253	7.48		10	3.51		20	4.35		30	4.27		40	3.79
0.0256	7.56		10	3.55		20	4.4		30	4.31		40	3.83
0.0258	7.64		10	3.59		20	4.44		30	4.36		40	3.87
0.0261	7.72		10	3.63		20	4.49		30	4.4		40	3.91
0.0264	7.8		10	3.66		20	4.53		30	4.45		40	3.95
0.0267	7.88		10	3.7		20	4.58		30	4.49		40	3.99
0.0269	7.96		10	3.74		20	4.62		30	4.54		40	4.03
0.0272	8.05		10	3.78		20	4.67		30	4.58		40	4.08
0.0275	8.13		10	3.82		20	4.71		30	4.63		40	4.12
0.0278	8.21		10	3.85		20	4.76		30	4.67		40	4.16
0.0281	8.29		10	3.89		20	4.8		30	4.72		40	4.2
0.0283	8.37		10	3.93		20	4.85		30	4.76		40	4.24
0.0286	8.45		10	3.97		20	4.89		30	4.8		40	4.28
0.0289	8.53		10	4		20	4.94		30	4.85		40	4.32
0.0292	8.61		10	4.04		20	4.99		30	4.89		40	4.37
0.0294	8.69		10	4.08		20	5.03		30	4.94		40	4.42
0.0297	8.77		10	4.12		20	5.08		30	4.98		40	4.46
0.03	8.85		10	4.16		20	5.12		30	5.03		40	4.51
0.0303	8.93		10	4.19		20	5.17		30	5.07		40	4.56
0.0306	9.01		10	4.23		20	5.21		30	5.12		40	4.6
0.0308	9.09		10	4.27		20	5.26		30	5.16		40	4.65
0.0311	9.17		10	4.31		20	5.3		30	5.21		40	4.69
0.0314	9.25		10	4.34		20	5.35		30	5.25		40	4.74
0.0317	9.33		10	4.38		20	5.39		30	5.3		40	4.78
0.0319	9.41		10	4.42		20	5.44		30	5.34		40	4.83
0.0322	9.5		10	4.46		20	5.48		30	5.39		40	4.87
0.0325	9.58		10	4.5		20	5.53		30	5.43		40	4.92
0.0328	9.66		10	4.53		20	5.57		30	5.48		40	4.96
0.0331	9.74		10	4.57		20	5.62		30	5.52		40	5.01
0.0333	9.82		10	4.61		20	5.66		30	5.57		40	5.05
0.0336	9.9		10	4.65		20	5.7		30	5.61		40	5.1
0.0339	9.98		10	4.68		20	5.75		30	5.66		40	5.14
0.0342	10.1		10	4.72		20	5.79		30	5.7		40	5.18
0.0344	10.1		10	4.76		20	5.84		30	5.75		40	5.23
0.0347	10.2		10	4.8		20	5.88		30	5.79		40	5.27
0.035	10.3		10	4.83		20	5.93		30	5.83		40	5.31
0.0353	10.4		10	4.87		20	5.97		30	5.88		40	5.36
0.0356	10.5		10	4.91		20	6.02		30	5.92		40	5.4
0.0358	10.5		10	4.95		20	6.06		30	5.97		40	5.44
0.0361	10.6		10	4.98		20	6.11		30	6.01		40	5.49
0.0364	10.7		10	5.02		20	6.15		30	6.06		40	5.53
0.0367	10.8		10	5.06		20	6.2		30	6.1		40	5.57
0.0369	10.9		10	5.1		20	6.24		30	6.15		40	5.62
0.0372	10.9		10	5.14		20	6.29		30	6.19		40	5.66
0.0375	11		10	5.17		20	6.33		30	6.24		40	5.7
0.0378	11.1		10	5.21		20	6.38		30	6.28		40	5.75
0.0381	11.2		10	5.25		20	6.42		30	6.33		40	5.79
0.0383	11.3		10	5.29		20	6.46		30	6.37		40	5.83
0.0386	11.3		10	5.32		20	6.51		30	6.41		40	5.87
0.0389	11.4		10	5.36		20	6.55		30	6.46		40	5.92
0.0392	11.5		10	5.4		20	6.6		30	6.5		40	5.96
0.0394	11.6		10	5.44		20	6.64		30	6.55		40	6
0.0397	11.7		10	5.47		20	6.69		30	6.59		40	6.04
0.04	11.7		10	5.51		20	6.73		30	6.64		40	6.09
0.0403	11.8		10	5.55		20	6.78		30	6.68		40	6.13
0.0406	11.9		10	5.59		20	6.82		30	6.73		40	6.17
0.0408	12		10	5.62		20	6.87		30	6.77		40	6.21
0.0411	12.1		10	5.66		20	6.91		30	6.82		40	6.26
0.0414	12.1		10	5.7		20	6.95		30	6.86		40	6.3
0.0417	12.2		10	5.74		20	7		30	6.91		40	6.34
0.0419	12.3		10	5.78		20	7.04		30	6.95		40	6.38
0.0422	12.4		10	5.81		20	7.09		30	6.99		40	6.42
0.0425	12.5		10	5.85		20	7.13		30	7.04		40	6.47
0.0428	12.5		10	5.89		20	7.18		30	7.08		40	6.51
0.0431	12.6		10	5.93		20	7.22		30	7.13		40	6.55
0.0433	12.7		10	5.96		20	7.27		30	7.17		40	6.59
0.0436	12.8		10	6		20	7.31		30	7.22		40	6.63
0.0439	12.9		10	6.04		20	7.36		30	7.26		40	6.68
0.0442	12.9		10	6.08		20	7.4		30	7.31		40	6.72
0.0444	13		10	6.11		20	7.44		30	7.35		40	6.76
0.0447	13.1		10	6.15		20	7.49		30	7.4		40	6.8
0.045	13.2		10	6.19		20	7.53		30	7.44		40	6.84
0.0453	13.3		10	6.23		20	7.58		30	7.48		40	6.89
0.0456	13.3		10	6.27		20	7.62		30	7.53		40	6.93
0.0458	13.4		10	6.3		20	7.67		30	7.57		40	6.97
0.0461	13.5		10	6.34		20	7.71		30	7.62		40	7.01
0.0464	13.6		10	6.38		20	7.76		30	7.66		40	7.05
0.0467	13.7		10	6.42		20	7.8		30	7.71		40	7.09
0.0469	13.7		10	6.45		20	7.85		30	7.75		40	7.14
0.0472	13.8		10	6.49		20	7.89		30	7.8		40	7.18
0.0475	13.9		10	6.53		20	7.93		30	7.84		40	7.22
0.0478	14		10	6.57		20	7.98		30	7.89		40	7.26
0.0481	14.1		10	6.6		20	8.02		30	7.93		40	7.3
0.0483	14.1		10	6.64		20	8.07		30	7.98		40	7.34
0.0486	14.2		10	6.68		20	8.11		30	8.02		40	7.39
0.0489	14.3		10	6.72		20	8.16		30	8.06		40	7.43
0.0492	14.4		10	6.76		20	8.2		30	8.11		40	7.47
0.0494	14.5		10	6.79		20	8.25		30	8.15		40	7.51
0.0497	14.5		10	6.83		20	8.29		30	8.2		40	7.55
0.05	14.6		10.1	6.87		20.1	8.34		30.1	8.24		40.1	7.59
0.0503	14.7		10.1	6.91		20.1	8.38		30.1	8.29		40.1	7.63
0.0506	14.8		10.1	6.94		20.1	8.42		30.1	8.33		40.1	7.68
0.0508	14.9		10.1	6.98		20.1	8.47		30.1	8.38		40.1	7.72
0.0511	14.9		10.1	7.02		20.1	8.51		30.1	8.42		40.1	7.76
0.0514	15		10.1	7.06		20.1	8.56		30.1	8.47		40.1	7.8
0.0517	15.1		10.1	7.09		20.1	8.6		30.1	8.51		40.1	7.84
0.0519	15.2		10.1	7.13		20.1	8.65		30.1	8.55		40.1	7.88
0.0522	15.3		10.1	7.17		20.1	8.69		30.1	8.6		40.1	7.92
0.0525	15.3		10.1	7.21		20.1	8.74		30.1	8.64		40.1	7.97
0.0528	15.4		10.1	7.25		20.1	8.78		30.1	8.69		40.1	8.01
0.0531	15.5		10.1	7.28		20.1	8.82		30.1	8.73		40.1	8.05
0.0533	15.6		10.1	7.32		20.1	8.87		30.1	8.78		40.1	8.09
0.0536	15.7		10.1	7.36		20.1	8.91		30.1	8.82		40.1	8.13
0.0539	15.7		10.1	7.4		20.1	8.96		30.1	8.87		40.1	8.17
0.0542	15.8		10.1	7.43		20.1	9		30.1	8.91		40.1	8.21
0.0544	15.9		10.1	7.47		20.1	9.05		30.1	8.96		40.1	8.26
0.0547	16		10.1	7.51		20.1	9.09		30.1	9		40.1	8.3
0.055	16		10.1	7.55		20.1	9.13		30.1	9.04		40.1	8.34
0.0553	16.1		10.1	7.58		20.1	9.18		30.1	9.09		40.1	8.38
0.0556	16.2		10.1	7.62		20.1	9.22		30.1	9.13		40.1	8.42
0.0558	16.3		10.1	7.66		20.1	9.27		30.1	9.18		40.1	8.46
0.0561	16.4		10.1	7.7		20.1	9.31		30.1	9.22		40.1	8.5
0.0564	16.4		10.1	7.74		20.1	9.36		30.1	9.27		40.1	8.54
0.0567	16.5		10.1	7.77		20.1	9.4		30.1	9.31		40.1	8.59
0.0569	16.6		10.1	7.81		20.1	9.44		30.1	9.36		40.1	8.63
0.0572	16.7		10.1	7.85		20.1	9.49		30.1	9.4		40.1	8.67
0.0575	16.8		10.1	7.89		20.1	9.53		30.1	9.45		40.1	8.71
0.0578	16.8		10.1	7.92		20.1	9.58		30.1	9.49		40.1	8.75
0.0581	16.9		10.1	7.96		20.1	9.62		30.1	9.53		40.1	8.79
0.0583	17		10.1	8		20.1	9.67		30.1	9.58		40.1	8.83
0.0586	17.1		10.1	8.04		20.1	9.71		30.1	9.62		40.1	8.87
0.0589	17.2		10.1	8.07		20.1	9.75		30.1	9.67		40.1	8.92
0.0592	17.2		10.1	8.11		20.1	9.8		30.1	9.71		40.1	8.96
0.0594	17.3		10.1	8.15		20.1	9.84		30.1	9.76		40.1	9
0.0597	17.4		10.1	8.19		20.1	9.89		30.1	9.8		40.1	9.04
0.06	17.5		10.1	8.22		20.1	9.93		30.1	9.85		40.1	9.08
0.0603	17.5		10.1	8.26		20.1	9.98		30.1	9.89		40.1	9.12
0.0606	17.6		10.1	8.3		20.1	10		30.1	9.94		40.1	9.16
0.0608	17.7		10.1	8.34		20.1	10.1		30.1	9.98		40.1	9.2
0.0611	17.8		10.1	8.38		20.1	10.1		30.1	10		40.1	9.25
0.0614	17.9		10.1	8.41		20.1	10.2		30.1	10.1		40.1	9.29
0.0617	17.9		10.1	8.45		20.1	10.2		30.1	10.1		40.1	9.33
0.0619	18		10.1	8.49		20.1	10.2		30.1	10.2		40.1	9.37
0.0622	18.1		10.1	8.53		20.1	10.3		30.1	10.2		40.1	9.41
0.0625	18.2		10.1	8.56		20.1	10.3		30.1	10.3		40.1	9.45
0.0628	18.3		10.1	8.6		20.1	10.4		30.1	10.3		40.1	9.49
0.0631	18.3		10.1	8.64		20.1	10.4		30.1	10.3		40.1	9.53
0.0633	18.4		10.1	8.68		20.1	10.5		30.1	10.4		40.1	9.58
0.0636	18.5		10.1	8.72		20.1	10.5		30.1	10.4		40.1	9.62
0.0639	18.6		10.1	8.75		20.1	10.6		30.1	10.5		40.1	9.66
0.0642	18.6		10.1	8.79		20.1	10.6		30.1	10.5		40.1	9.7
0.0644	18.7		10.1	8.83		20.1	10.6		30.1	10.6		40.1	9.74
0.0647	18.8		10.1	8.87		20.1	10.7		30.1	10.6		40.1	9.78
0.065	18.9		10.1	8.9		20.1	10.7		30.1	10.7		40.1	9.82
0.0653	19		10.1	8.94		20.1	10.8		30.1	10.7		40.1	9.86
0.0656	19		10.1	8.98		20.1	10.8		30.1	10.7		40.1	9.9
0.0658	19.1		10.1	9.02		20.1	10.9		30.1	10.8		40.1	9.95
0.0661	19.2		10.1	9.05		20.1	10.9		30.1	10.8		40.1	9.99
0.0664	19.3		10.1	9.09		20.1	11		30.1	10.9		40.1	10
0.0667	19.4		10.1	9.13		20.1	11		30.1	10.9		40.1	10.1
0.0669	19.4		10.1	9.17		20.1	11		30.1	11		40.1	10.1
0.0672	19.5		10.1	9.21		20.1	11.1		30.1	11		40.1	10.2
0.0675	19.6		10.1	9.24		20.1	11.1		30.1	11.1		40.1	10.2
0.0678	19.7		10.1	9.28		20.1	11.2		30.1	11.1		40.1	10.2
0.0681	19.7		10.1	9.32		20.1	11.2		30.1	11.1		40.1	10.3
0.0683	19.8		10.1	9.36		20.1	11.3		30.1	11.2		40.1	10.3
0.0686	19.9		10.1	9.39		20.1	11.3		30.1	11.2		40.1	10.4
0.0689	20		10.1	9.43		20.1	11.4		30.1	11.3		40.1	10.4
0.0692	20.1		10.1	9.47		20.1	11.4		30.1	11.3		40.1	10.4
0.0694	20.1		10.1	9.51		20.1	11.4		30.1	11.4		40.1	10.5
0.0697	20.2		10.1	9.55		20.1	11.5		30.1	11.4		40.1	10.5
0.07	20.3		10.1	9.58		20.1	11.5		30.1	11.5		40.1	10.6
0.0703	20.4		10.1	9.62		20.1	11.6		30.1	11.5		40.1	10.6
0.0706	20.4		10.1	9.66		20.1	11.6		30.1	11.5		40.1	10.7
0.0708	20.5		10.1	9.7		20.1	11.7		30.1	11.6		40.1	10.7
0.0711	20.6		10.1	9.74		20.1	11.7		30.1	11.6		40.1	10.7
0.0714	20.7		10.1	9.77		20.1	11.8		30.1	11.7		40.1	10.8
0.0717	20.8		10.1	9.81		20.1	11.8		30.1	11.7		40.1	10.8
0.0719	20.8		10.1	9.85		20.1	11.8		30.1	11.8		40.1	10.9
0.0722	20.9		10.1	9.89		20.1	11.9		30.1	11.8		40.1	10.9
0.0725	21		10.1	9.92		20.1	11.9		30.1	11.9		40.1	10.9
0.0728	21.1		10.1	9.96		20.1	12		30.1	11.9		40.1	11
0.0731	21.1		10.1	10		20.1	12		30.1	11.9		40.1	11
0.0733	21.2		10.1	10		20.1	12.1		30.1	12		40.1	11.1
0.0736	21.3		10.1	10.1		20.1	12.1		30.1	12		40.1	11.1
0.0739	21.4		10.1	10.1		20.1	12.2		30.1	12.1		40.1	11.1
0.0742	21.5		10.1	10.2		20.1	12.2		30.1	12.1		40.1	11.2
0.0744	21.5		10.1	10.2		20.1	12.2		30.1	12.2		40.1	11.2
0.0747	21.6		10.1	10.2		20.1	12.3		30.1	12.2		40.1	11.3
0.075	21.7		10.1	10.3		20.1	12.3		30.1	12.3		40.1	11.3
0.0753	21.8		10.1	10.3		20.1	12.4		30.1	12.3		40.1	11.4
0.0756	21.8		10.1	10.3		20.1	12.4		30.1	12.4		40.1	11.4
0.0758	21.9		10.1	10.4		20.1	12.5		30.1	12.4		40.1	11.4
0.0761	22		10.1	10.4		20.1	12.5		30.1	12.4		40.1	11.5
0.0764	22.1		10.1	10.5		20.1	12.6		30.1	12.5		40.1	11.5
0.0767	22.2		10.1	10.5		20.1	12.6		30.1	12.5		40.1	11.6
0.0769	22.2		10.1	10.5		20.1	12.6		30.1	12.6		40.1	11.6
0.0772	22.3		10.1	10.6		20.1	12.7		30.1	12.6		40.1	11.6
0.0775	22.4		10.1	10.6		20.1	12.7		30.1	12.7		40.1	11.7
0.0778	22.5		10.1	10.6		20.1	12.8		30.1	12.7		40.1	11.7
0.0781	22.5		10.1	10.7		20.1	12.8		30.1	12.8		40.1	11.8
0.0783	22.6		10.1	10.7		20.1	12.9		30.1	12.8		40.1	11.8
0.0786	22.7		10.1	10.8		20.1	12.9		30.1	12.8		40.1	11.8
0.0789	22.8		10.1	10.8		20.1	13		30.1	12.9		40.1	11.9
0.0792	22.8		10.1	10.8		20.1	13		30.1	12.9		40.1	11.9
0.0794	22.9		10.1	10.9		20.1	13		30.1	13		40.1	12
0.0797	23		10.1	10.9		20.1	13.1		30.1	13		40.1	12
0.08	23.1		10.1	11		20.1	13.1		30.1	13.1		40.1	12.1
0.0803	23.2		10.1	11		20.1	13.2		30.1	13.1		40.1	12.1
0.0806	23.2		10.1	11		20.1	13.2		30.1	13.2		40.1	12.1
0.0808	23.3		10.1	11.1		20.1	13.3		30.1	13.2		40.1	12.2
0.0811	23.4		10.1	11.1		20.1	13.3		30.1	13.2		40.1	12.2
0.0814	23.5		10.1	11.1		20.1	13.4		30.1	13.3		40.1	12.3
0.0817	23.5		10.1	11.2		20.1	13.4		30.1	13.3		40.1	12.3
0.0819	23.6		10.1	11.2		20.1	13.4		30.1	13.4		40.1	12.3
0.0822	23.7		10.1	11.3		20.1	13.5		30.1	13.4		40.1	12.4
0.0825	23.8		10.1	11.3		20.1	13.5		30.1	13.5		40.1	12.4
0.0828	23.8		10.1	11.3		20.1	13.6		30.1	13.5		40.1	12.5
0.0831	23.9		10.1	11.4		20.1	13.6		30.1	13.6		40.1	12.5
0.0833	24		10.1	11.4		20.1	13.7		30.1	13.6		40.1	12.5
0.0836	24.1		10.1	11.4		20.1	13.7		30.1	13.6		40.1	12.6
0.0839	24.2		10.1	11.5		20.1	13.8		30.1	13.7		40.1	12.6
0.0842	24.2		10.1	11.5		20.1	13.8		30.1	13.7		40.1	12.7
0.0844	24.3		10.1	11.6		20.1	13.8		30.1	13.8		40.1	12.7
0.0847	24.4		10.1	11.6		20.1	13.9		30.1	13.8		40.1	12.8
0.085	24.5		10.1	11.6		20.1	13.9		30.1	13.9		40.1	12.8
0.0853	24.5		10.1	11.7		20.1	14		30.1	13.9		40.1	12.8
0.0856	24.6		10.1	11.7		20.1	14		30.1	14		40.1	12.9
0.0858	24.7		10.1	11.7		20.1	14.1		30.1	14		40.1	12.9
0.0861	24.8		10.1	11.8		20.1	14.1		30.1	14.1		40.1	13
0.0864	24.8		10.1	11.8		20.1	14.2		30.1	14.1		40.1	13
0.0867	24.9		10.1	11.9		20.1	14.2		30.1	14.1		40.1	13
0.0869	25		10.1	11.9		20.1	14.2		30.1	14.2		40.1	13.1
0.0872	25.1		10.1	11.9		20.1	14.3		30.1	14.2		40.1	13.1
0.0875	25.1		10.1	12		20.1	14.3		30.1	14.3		40.1	13.2
0.0878	25.2		10.1	12		20.1	14.4		30.1	14.3		40.1	13.2
0.0881	25.3		10.1	12.1		20.1	14.4		30.1	14.4		40.1	13.3
0.0883	25.4		10.1	12.1		20.1	14.5		30.1	14.4		40.1	13.3
0.0886	25.4		10.1	12.1		20.1	14.5		30.1	14.5		40.1	13.3
0.0889	25.5		10.1	12.2		20.1	14.6		30.1	14.5		40.1	13.4
0.0892	25.6		10.1	12.2		20.1	14.6		30.1	14.5		40.1	13.4
0.0894	25.7		10.1	12.2		20.1	14.6		30.1	14.6		40.1	13.5
0.0897	25.8		10.1	12.3		20.1	14.7		30.1	14.6		40.1	13.5
0.09	25.8		10.1	12.3		20.1	14.7		30.1	14.7		40.1	13.5
0.0903	25.9		10.1	12.4		20.1	14.8		30.1	14.7		40.1	13.6
0.0906	26		10.1	12.4		20.1	14.8		30.1	14.8		40.1	13.6
0.0908	26.1		10.1	12.4		20.1	14.9		30.1	14.8		40.1	13.7
0.0911	26.1		10.1	12.5		20.1	14.9		30.1	14.9		40.1	13.7
0.0914	26.2		10.1	12.5		20.1	15		30.1	14.9		40.1	13.8
0.0917	26.3		10.1	12.5		20.1	15		30.1	14.9		40.1	13.8
0.0919	26.4		10.1	12.6		20.1	15		30.1	15		40.1	13.8
0.0922	26.4		10.1	12.6		20.1	15.1		30.1	15		40.1	13.9
0.0925	26.5		10.1	12.7		20.1	15.1		30.1	15.1		40.1	13.9
0.0928	26.6		10.1	12.7		20.1	15.2		30.1	15.1		40.1	14
0.0931	26.7		10.1	12.7		20.1	15.2		30.1	15.2		40.1	14
0.0933	26.7		10.1	12.8		20.1	15.3		30.1	15.2		40.1	14
0.0936	26.8		10.1	12.8		20.1	15.3		30.1	15.3		40.1	14.1
0.0939	26.9		10.1	12.9		20.1	15.4		30.1	15.3		40.1	14.1
0.0942	27		10.1	12.9		20.1	15.4		30.1	15.4		40.1	14.2
0.0944	27		10.1	12.9		20.1	15.4		30.1	15.4		40.1	14.2
0.0947	27.1		10.1	13		20.1	15.5		30.1	15.4		40.1	14.2
0.095	27.2		10.1	13		20.1	15.5		30.1	15.5		40.1	14.3
0.0953	27.3		10.1	13		20.1	15.6		30.1	15.5		40.1	14.3
0.0956	27.3		10.1	13.1		20.1	15.6		30.1	15.6		40.1	14.4
0.0958	27.4		10.1	13.1		20.1	15.7		30.1	15.6		40.1	14.4
0.0961	27.5		10.1	13.2		20.1	15.7		30.1	15.7		40.1	14.5
0.0964	27.6		10.1	13.2		20.1	15.8		30.1	15.7		40.1	14.5
0.0967	27.6		10.1	13.2		20.1	15.8		30.1	15.8		40.1	14.5
0.0969	27.7		10.1	13.3		20.1	15.8		30.1	15.8		40.1	14.6
0.0972	27.8		10.1	13.3		20.1	15.9		30.1	15.8		40.1	14.6
0.0975	27.9		10.1	13.4		20.1	15.9		30.1	15.9		40.1	14.7
0.0978	27.9		10.1	13.4		20.1	16		30.1	15.9		40.1	14.7
0.0981	28		10.1	13.4		20.1	16		30.1	16		40.1	14.7
0.0983	28.1		10.1	13.5		20.1	16.1		30.1	16		40.1	14.8
0.0986	28.2		10.1	13.5		20.1	16.1		30.1	16.1		40.1	14.8
0.0989	28.2		10.1	13.5		20.1	16.2		30.1	16.1		40.1	14.9
0.0992	28.3		10.1	13.6		20.1	16.2		30.1	16.2		40.1	14.9
0.0994	28.4		10.1	13.6		20.1	16.2		30.1	16.2		40.1	15
0.0997	28.5		10.1	13.7		20.1	16.3		30.1	16.2		40.1	15
0.1	28.5		10.1	13.7		20.1	16.3		30.1	16.3		40.1	15
0.1	28.6		10.1	13.7		20.1	16.4		30.1	16.3		40.1	15.1
0.101	28.7		10.1	13.8		20.1	16.4		30.1	16.4		40.1	15.1
0.101	28.8		10.1	13.8		20.1	16.5		30.1	16.4		40.1	15.2
0.101	28.8		10.1	13.8		20.1	16.5		30.1	16.5		40.1	15.2
0.101	28.9		10.1	13.9		20.1	16.6		30.1	16.5		40.1	15.2
0.102	29		10.1	13.9		20.1	16.6		30.1	16.6		40.1	15.3
0.102	29.1		10.1	14		20.1	16.6		30.1	16.6		40.1	15.3
0.102	29.1		10.1	14		20.1	16.7		30.1	16.7		40.1	15.4
0.103	29.2		10.1	14		20.1	16.7		30.1	16.7		40.1	15.4
0.103	29.3		10.1	14.1		20.1	16.8		30.1	16.7		40.1	15.5
0.103	29.4		10.1	14.1		20.1	16.8		30.1	16.8		40.1	15.5
0.103	29.4		10.1	14.2		20.1	16.9		30.1	16.8		40.1	15.5
0.104	29.5		10.1	14.2		20.1	16.9		30.1	16.9		40.1	15.6
0.104	29.6		10.1	14.2		20.1	17		30.1	16.9		40.1	15.6
0.104	29.7		10.1	14.3		20.1	17		30.1	17		40.1	15.7
0.104	29.7		10.1	14.3		20.1	17		30.1	17		40.1	15.7
0.105	29.8		10.1	14.3		20.1	17.1		30.1	17.1		40.1	15.7
0.105	29.9		10.1	14.4		20.1	17.1		30.1	17.1		40.1	15.8
0.105	30		10.1	14.4		20.1	17.2		30.1	17.1		40.1	15.8
0.106	30		10.1	14.5		20.1	17.2		30.1	17.2		40.1	15.9
0.106	30.1		10.1	14.5		20.1	17.3		30.1	17.2		40.1	15.9
0.106	30.2		10.1	14.5		20.1	17.3		30.1	17.3		40.1	16
0.106	30.3		10.1	14.6		20.1	17.4		30.1	17.3		40.1	16
0.107	30.3		10.1	14.6		20.1	17.4		30.1	17.4		40.1	16
0.107	30.4		10.1	14.7		20.1	17.4		30.1	17.4		40.1	16.1
0.107	30.5		10.1	14.7		20.1	17.5		30.1	17.5		40.1	16.1
0.108	30.5		10.1	14.7		20.1	17.5		30.1	17.5		40.1	16.2
0.108	30.6		10.1	14.8		20.1	17.6		30.1	17.6		40.1	16.2
0.108	30.7		10.1	14.8		20.1	17.6		30.1	17.6		40.1	16.2
0.108	30.8		10.1	14.8		20.1	17.7		30.1	17.6		40.1	16.3
0.109	30.8		10.1	14.9		20.1	17.7		30.1	17.7		40.1	16.3
0.109	30.9		10.1	14.9		20.1	17.8		30.1	17.7		40.1	16.4
0.109	31		10.1	15		20.1	17.8		30.1	17.8		40.1	16.4
0.109	31.1		10.1	15		20.1	17.8		30.1	17.8		40.1	16.5
0.11	31.1		10.1	15		20.1	17.9		30.1	17.9		40.1	16.5
0.11	31.2		10.1	15.1		20.1	17.9		30.1	17.9		40.1	16.5
0.11	31.3		10.1	15.1		20.1	18		30.1	18		40.1	16.6
0.111	31.4		10.1	15.2		20.1	18		30.1	18		40.1	16.6
0.111	31.4		10.1	15.2		20.1	18.1		30.1	18		40.1	16.7
0.111	31.5		10.1	15.2		20.1	18.1		30.1	18.1		40.1	16.7
0.111	31.6		10.1	15.3		20.1	18.2		30.1	18.1		40.1	16.7
0.112	31.7		10.1	15.3		20.1	18.2		30.1	18.2		40.1	16.8
0.112	31.7		10.1	15.3		20.1	18.2		30.1	18.2		40.1	16.8
0.112	31.8		10.1	15.4		20.1	18.3		30.1	18.3		40.1	16.9
0.113	31.9		10.1	15.4		20.1	18.3		30.1	18.3		40.1	16.9
0.113	31.9		10.1	15.5		20.1	18.4		30.1	18.4		40.1	17
0.113	32		10.1	15.5		20.1	18.4		30.1	18.4		40.1	17
0.113	32.1		10.1	15.5		20.1	18.5		30.1	18.4		40.1	17
0.114	32.2		10.1	15.6		20.1	18.5		30.1	18.5		40.1	17.1
0.114	32.2		10.1	15.6		20.1	18.6		30.1	18.5		40.1	17.1
0.114	32.3		10.1	15.7		20.1	18.6		30.1	18.6		40.1	17.2
0.114	32.4		10.1	15.7		20.1	18.6		30.1	18.6		40.1	17.2
0.115	32.5		10.1	15.7		20.1	18.7		30.1	18.7		40.1	17.2
0.115	32.5		10.1	15.8		20.1	18.7		30.1	18.7		40.1	17.3
0.115	32.6		10.1	15.8		20.1	18.8		30.1	18.8		40.1	17.3
0.116	32.7		10.1	15.8		20.1	18.8		30.1	18.8		40.1	17.4
0.116	32.8		10.1	15.9		20.1	18.9		30.1	18.9		40.1	17.4
0.116	32.8		10.1	15.9		20.1	18.9		30.1	18.9		40.1	17.5
0.116	32.9		10.1	16		20.1	19		30.1	18.9		40.1	17.5
0.117	33		10.1	16		20.1	19		30.1	19		40.1	17.5
0.117	33		10.1	16		20.1	19.1		30.1	19		40.1	17.6
0.117	33.1		10.1	16.1		20.1	19.1		30.1	19.1		40.1	17.6
0.118	33.2		10.1	16.1		20.1	19.1		30.1	19.1		40.1	17.7
0.118	33.3		10.1	16.2		20.1	19.2		30.1	19.2		40.1	17.7
0.118	33.3		10.1	16.2		20.1	19.2		30.1	19.2		40.1	17.7
0.118	33.4		10.1	16.2		20.1	19.3		30.1	19.3		40.1	17.8
0.119	33.5		10.1	16.3		20.1	19.3		30.1	19.3		40.1	17.8
0.119	33.6		10.1	16.3		20.1	19.4		30.1	19.3		40.1	17.9
0.119	33.6		10.1	16.3		20.1	19.4		30.1	19.4		40.1	17.9
0.119	33.7		10.1	16.4		20.1	19.5		30.1	19.4		40.1	18
0.12	33.8		10.1	16.4		20.1	19.5		30.1	19.5		40.1	18
0.12	33.8		10.1	16.5		20.1	19.5		30.1	19.5		40.1	18
0.12	33.9		10.1	16.5		20.1	19.6		30.1	19.6		40.1	18.1
0.121	34		10.1	16.5		20.1	19.6		30.1	19.6		40.1	18.1
0.121	34.1		10.1	16.6		20.1	19.7		30.1	19.7		40.1	18.2
0.121	34.1		10.1	16.6		20.1	19.7		30.1	19.7		40.1	18.2
0.121	34.2		10.1	16.7		20.1	19.8		30.1	19.8		40.1	18.2
0.122	34.3		10.1	16.7		20.1	19.8		30.1	19.8		40.1	18.3
0.122	34.4		10.1	16.7		20.1	19.9		30.1	19.8		40.1	18.3
0.122	34.4		10.1	16.8		20.1	19.9		30.1	19.9		40.1	18.4
0.123	34.5		10.1	16.8		20.1	19.9		30.1	19.9		40.1	18.4
0.123	34.6		10.1	16.9		20.1	20		30.1	20		40.1	18.5
0.123	34.6		10.1	16.9		20.1	20		30.1	20		40.1	18.5
0.123	34.7		10.1	16.9		20.1	20.1		30.1	20.1		40.1	18.5
0.124	34.8		10.1	17		20.1	20.1		30.1	20.1		40.1	18.6
0.124	34.9		10.1	17		20.1	20.2		30.1	20.2		40.1	18.6
0.124	34.9		10.1	17		20.1	20.2		30.1	20.2		40.1	18.7
0.124	35		10.1	17.1		20.1	20.3		30.1	20.3		40.1	18.7
0.125	35.1		10.1	17.1		20.1	20.3		30.1	20.3		40.1	18.7
0.125	35.1		10.1	17.2		20.1	20.3		30.1	20.3		40.1	18.8
0.125	35.2		10.1	17.2		20.1	20.4		30.1	20.4		40.1	18.8
0.126	35.3		10.1	17.2		20.1	20.4		30.1	20.4		40.1	18.9
0.126	35.4		10.1	17.3		20.1	20.5		30.1	20.5		40.1	18.9
0.126	35.4		10.1	17.3		20.1	20.5		30.1	20.5		40.1	19
0.126	35.5		10.1	17.4		20.1	20.6		30.1	20.6		40.1	19
0.127	35.6		10.1	17.4		20.1	20.6		30.1	20.6		40.1	19
0.127	35.6		10.1	17.4		20.1	20.7		30.1	20.7		40.1	19.1
0.127	35.7		10.1	17.5		20.1	20.7		30.1	20.7		40.1	19.1
0.128	35.8		10.1	17.5		20.1	20.8		30.1	20.8		40.1	19.2
0.128	35.9		10.1	17.5		20.1	20.8		30.1	20.8		40.1	19.2
0.128	35.9		10.1	17.6		20.1	20.8		30.1	20.8		40.1	19.3
0.128	36		10.1	17.6		20.1	20.9		30.1	20.9		40.1	19.3
0.129	36.1		10.1	17.7		20.1	20.9		30.1	20.9		40.1	19.3
0.129	36.2		10.1	17.7		20.1	21		30.1	21		40.1	19.4
0.129	36.2		10.1	17.7		20.1	21		30.1	21		40.1	19.4
0.129	36.3		10.1	17.8		20.1	21.1		30.1	21.1		40.1	19.5
0.13	36.4		10.1	17.8		20.1	21.1		30.1	21.1		40.1	19.5
0.13	36.4		10.1	17.9		20.1	21.2		30.1	21.2		40.1	19.5
0.13	36.5		10.1	17.9		20.1	21.2		30.1	21.2		40.1	19.6
0.131	36.6		10.1	17.9		20.1	21.2		30.1	21.2		40.1	19.6
0.131	36.7		10.1	18		20.1	21.3		30.1	21.3		40.1	19.7
0.131	36.7		10.1	18		20.1	21.3		30.1	21.3		40.1	19.7
0.131	36.8		10.1	18.1		20.1	21.4		30.1	21.4		40.1	19.8
0.132	36.9		10.1	18.1		20.1	21.4		30.1	21.4		40.1	19.8
0.132	36.9		10.1	18.1		20.1	21.5		30.1	21.5		40.1	19.8
0.132	37		10.1	18.2		20.1	21.5		30.1	21.5		40.1	19.9
0.133	37.1		10.1	18.2		20.1	21.6		30.1	21.6		40.1	19.9
0.133	37.1		10.1	18.2		20.1	21.6		30.1	21.6		40.1	20
0.133	37.2		10.1	18.3		20.1	21.6		30.1	21.7		40.1	20
0.133	37.3		10.1	18.3		20.1	21.7		30.1	21.7		40.1	20
0.134	37.4		10.1	18.4		20.1	21.7		30.1	21.7		40.1	20.1
0.134	37.4		10.1	18.4		20.1	21.8		30.1	21.8		40.1	20.1
0.134	37.5		10.1	18.4		20.1	21.8		30.1	21.8		40.1	20.2
0.134	37.6		10.1	18.5		20.1	21.9		30.1	21.9		40.1	20.2
0.135	37.6		10.1	18.5		20.1	21.9		30.1	21.9		40.1	20.3
0.135	37.7		10.1	18.6		20.1	22		30.1	22		40.1	20.3
0.135	37.8		10.1	18.6		20.1	22		30.1	22		40.1	20.3
0.136	37.9		10.1	18.6		20.1	22		30.1	22.1		40.1	20.4
0.136	37.9		10.1	18.7		20.1	22.1		30.1	22.1		40.1	20.4
0.136	38		10.1	18.7		20.1	22.1		30.1	22.2		40.1	20.5
0.136	38.1		10.1	18.8		20.1	22.2		30.1	22.2		40.1	20.5
0.137	38.1		10.1	18.8		20.1	22.2		30.1	22.2		40.1	20.6
0.137	38.2		10.1	18.8		20.1	22.3		30.1	22.3		40.1	20.6
0.137	38.3		10.1	18.9		20.1	22.3		30.1	22.3		40.1	20.6
0.138	38.4		10.1	18.9		20.1	22.4		30.1	22.4		40.1	20.7
0.138	38.4		10.1	18.9		20.1	22.4		30.1	22.4		40.1	20.7
0.138	38.5		10.1	19		20.1	22.5		30.1	22.5		40.1	20.8
0.138	38.6		10.1	19		20.1	22.5		30.1	22.5		40.1	20.8
0.139	38.6		10.1	19.1		20.1	22.5		30.1	22.6		40.1	20.8
0.139	38.7		10.1	19.1		20.1	22.6		30.1	22.6		40.1	20.9
0.139	38.8		10.1	19.1		20.1	22.6		30.1	22.7		40.1	20.9
0.139	38.8		10.1	19.2		20.1	22.7		30.1	22.7		40.1	21
0.14	38.9		10.1	19.2		20.1	22.7		30.1	22.7		40.1	21
0.14	39		10.1	19.3		20.1	22.8		30.1	22.8		40.1	21.1
0.14	39.1		10.1	19.3		20.1	22.8		30.1	22.8		40.1	21.1
0.141	39.1		10.1	19.3		20.1	22.9		30.1	22.9		40.1	21.1
0.141	39.2		10.1	19.4		20.1	22.9		30.1	22.9		40.1	21.2
0.141	39.3		10.1	19.4		20.1	22.9		30.1	23		40.1	21.2
0.141	39.3		10.1	19.5		20.1	23		30.1	23		40.1	21.3
0.142	39.4		10.1	19.5		20.1	23		30.1	23.1		40.1	21.3
0.142	39.5		10.1	19.5		20.1	23.1		30.1	23.1		40.1	21.3
0.142	39.5		10.1	19.6		20.1	23.1		30.1	23.2		40.1	21.4
0.143	39.6		10.1	19.6		20.1	23.2		30.1	23.2		40.1	21.4
0.143	39.7		10.1	19.6		20.1	23.2		30.1	23.2		40.1	21.5
0.143	39.8		10.1	19.7		20.1	23.3		30.1	23.3		40.1	21.5
0.143	39.8		10.1	19.7		20.1	23.3		30.1	23.3		40.1	21.6
0.144	39.9		10.1	19.8		20.1	23.3		30.1	23.4		40.1	21.6
0.144	40		10.1	19.8		20.1	23.4		30.1	23.4		40.1	21.6
0.144	40		10.1	19.8		20.1	23.4		30.1	23.5		40.1	21.7
0.144	40.1		10.1	19.9		20.1	23.5		30.1	23.5		40.1	21.7
0.145	40.2		10.1	19.9		20.1	23.5		30.1	23.6		40.1	21.8
0.145	40.2		10.1	20		20.1	23.6		30.1	23.6		40.1	21.8
0.145	40.3		10.1	20		20.1	23.6		30.1	23.7		40.1	21.9
0.146	40.4		10.1	20		20.1	23.7		30.1	23.7		40.1	21.9
0.146	40.5		10.1	20.1		20.1	23.7		30.1	23.7		40.1	21.9
0.146	40.5		10.1	20.1		20.1	23.8		30.1	23.8		40.1	22
0.146	40.6		10.1	20.2		20.1	23.8		30.1	23.8		40.1	22
0.147	40.7		10.1	20.2		20.1	23.8		30.1	23.9		40.1	22.1
0.147	40.7		10.1	20.2		20.1	23.9		30.1	23.9		40.1	22.1
0.147	40.8		10.1	20.3		20.1	23.9		30.1	24		40.1	22.1
0.148	40.9		10.1	20.3		20.1	24		30.1	24		40.1	22.2
0.148	40.9		10.1	20.4		20.1	24		30.1	24.1		40.1	22.2
0.148	41		10.1	20.4		20.1	24.1		30.1	24.1		40.1	22.3
0.148	41.1		10.1	20.4		20.1	24.1		30.1	24.2		40.1	22.3
0.149	41.2		10.1	20.5		20.1	24.2		30.1	24.2		40.1	22.4
0.149	41.2		10.1	20.5		20.1	24.2		30.1	24.2		40.1	22.4
0.149	41.3		10.1	20.5		20.1	24.2		30.1	24.3		40.1	22.4
0.149	41.4		10.1	20.6		20.1	24.3		30.1	24.3		40.1	22.5
0.15	41.4		10.1	20.6		20.1	24.3		30.1	24.4		40.1	22.5
0.15	41.5		10.2	20.7		20.2	24.4		30.2	24.4		40.2	22.6
0.15	41.6		10.2	20.7		20.2	24.4		30.2	24.5		40.2	22.6
0.151	41.6		10.2	20.7		20.2	24.5		30.2	24.5		40.2	22.7
0.151	41.7		10.2	20.8		20.2	24.5		30.2	24.6		40.2	22.7
0.151	41.8		10.2	20.8		20.2	24.6		30.2	24.6		40.2	22.7
0.151	41.8		10.2	20.9		20.2	24.6		30.2	24.7		40.2	22.8
0.152	41.9		10.2	20.9		20.2	24.7		30.2	24.7		40.2	22.8
0.152	42		10.2	20.9		20.2	24.7		30.2	24.7		40.2	22.9
0.152	42.1		10.2	21		20.2	24.7		30.2	24.8		40.2	22.9
0.153	42.1		10.2	21		20.2	24.8		30.2	24.8		40.2	22.9
0.153	42.2		10.2	21.1		20.2	24.8		30.2	24.9		40.2	23
0.153	42.3		10.2	21.1		20.2	24.9		30.2	24.9		40.2	23
0.153	42.3		10.2	21.1		20.2	24.9		30.2	25		40.2	23.1
0.154	42.4		10.2	21.2		20.2	25		30.2	25		40.2	23.1
0.154	42.5		10.2	21.2		20.2	25		30.2	25.1		40.2	23.2
0.154	42.5		10.2	21.3		20.2	25.1		30.2	25.1		40.2	23.2
0.154	42.6		10.2	21.3		20.2	25.1		30.2	25.2		40.2	23.2
0.155	42.7		10.2	21.3		20.2	25.1		30.2	25.2		40.2	23.3
0.155	42.7		10.2	21.4		20.2	25.2		30.2	25.2		40.2	23.3
0.155	42.8		10.2	21.4		20.2	25.2		30.2	25.3		40.2	23.4
0.156	42.9		10.2	21.5		20.2	25.3		30.2	25.3		40.2	23.4
0.156	43		10.2	21.5		20.2	25.3		30.2	25.4		40.2	23.5
0.156	43		10.2	21.5		20.2	25.4		30.2	25.4		40.2	23.5
0.156	43.1		10.2	21.6		20.2	25.4		30.2	25.5		40.2	23.5
0.157	43.2		10.2	21.6		20.2	25.5		30.2	25.5		40.2	23.6
0.157	43.2		10.2	21.6		20.2	25.5		30.2	25.6		40.2	23.6
0.157	43.3		10.2	21.7		20.2	25.5		30.2	25.6		40.2	23.7
0.158	43.4		10.2	21.7		20.2	25.6		30.2	25.7		40.2	23.7
0.158	43.4		10.2	21.8		20.2	25.6		30.2	25.7		40.2	23.7
0.158	43.5		10.2	21.8		20.2	25.7		30.2	25.7		40.2	23.8
0.158	43.6		10.2	21.8		20.2	25.7		30.2	25.8		40.2	23.8
0.159	43.6		10.2	21.9		20.2	25.8		30.2	25.8		40.2	23.9
0.159	43.7		10.2	21.9		20.2	25.8		30.2	25.9		40.2	23.9
0.159	43.8		10.2	22		20.2	25.9		30.2	25.9		40.2	24
0.159	43.8		10.2	22		20.2	25.9		30.2	26		40.2	24
0.16	43.9		10.2	22		20.2	26		30.2	26		40.2	24
0.16	44		10.2	22.1		20.2	26		30.2	26.1		40.2	24.1
0.16	44		10.2	22.1		20.2	26		30.2	26.1		40.2	24.1
0.161	44.1		10.2	22.2		20.2	26.1		30.2	26.2		40.2	24.2
0.161	44.2		10.2	22.2		20.2	26.1		30.2	26.2		40.2	24.2
0.161	44.3		10.2	22.2		20.2	26.2		30.2	26.2		40.2	24.3
0.161	44.3		10.2	22.3		20.2	26.2		30.2	26.3		40.2	24.3
0.162	44.4		10.2	22.3		20.2	26.3		30.2	26.3		40.2	24.3
0.162	44.5		10.2	22.4		20.2	26.3		30.2	26.4		40.2	24.4
0.162	44.5		10.2	22.4		20.2	26.4		30.2	26.4		40.2	24.4
0.163	44.6		10.2	22.4		20.2	26.4		30.2	26.5		40.2	24.5
0.163	44.7		10.2	22.5		20.2	26.4		30.2	26.5		40.2	24.5
0.163	44.7		10.2	22.5		20.2	26.5		30.2	26.6		40.2	24.5
0.163	44.8		10.2	22.6		20.2	26.5		30.2	26.6		40.2	24.6
0.164	44.9		10.2	22.6		20.2	26.6		30.2	26.7		40.2	24.6
0.164	44.9		10.2	22.6		20.2	26.6		30.2	26.7		40.2	24.7
0.164	45		10.2	22.7		20.2	26.7		30.2	26.7		40.2	24.7
0.164	45.1		10.2	22.7		20.2	26.7		30.2	26.8		40.2	24.8
0.165	45.1		10.2	22.7		20.2	26.8		30.2	26.8		40.2	24.8
0.165	45.2		10.2	22.8		20.2	26.8		30.2	26.9		40.2	24.8
0.165	45.3		10.2	22.8		20.2	26.9		30.2	26.9		40.2	24.9
0.166	45.3		10.2	22.9		20.2	26.9		30.2	27		40.2	24.9
0.166	45.4		10.2	22.9		20.2	26.9		30.2	27		40.2	25
0.166	45.5		10.2	22.9		20.2	27		30.2	27.1		40.2	25
0.166	45.5		10.2	23		20.2	27		30.2	27.1		40.2	25.1
0.167	45.6		10.2	23		20.2	27.1		30.2	27.2		40.2	25.1
0.167	45.7		10.2	23.1		20.2	27.1		30.2	27.2		40.2	25.1
0.167	45.7		10.2	23.1		20.2	27.2		30.2	27.2		40.2	25.2
0.168	45.8		10.2	23.1		20.2	27.2		30.2	27.3		40.2	25.2
0.168	45.9		10.2	23.2		20.2	27.3		30.2	27.3		40.2	25.3
0.168	46		10.2	23.2		20.2	27.3		30.2	27.4		40.2	25.3
0.168	46		10.2	23.3		20.2	27.3		30.2	27.4		40.2	25.3
0.169	46.1		10.2	23.3		20.2	27.4		30.2	27.5		40.2	25.4
0.169	46.2		10.2	23.3		20.2	27.4		30.2	27.5		40.2	25.4
0.169	46.2		10.2	23.4		20.2	27.5		30.2	27.6		40.2	25.5
0.169	46.3		10.2	23.4		20.2	27.5		30.2	27.6		40.2	25.5
0.17	46.4		10.2	23.5		20.2	27.6		30.2	27.7		40.2	25.6
0.17	46.4		10.2	23.5		20.2	27.6		30.2	27.7		40.2	25.6
0.17	46.5		10.2	23.5		20.2	27.7		30.2	27.7		40.2	25.6
0.171	46.6		10.2	23.6		20.2	27.7		30.2	27.8		40.2	25.7
0.171	46.6		10.2	23.6		20.2	27.7		30.2	27.8		40.2	25.7
0.171	46.7		10.2	23.7		20.2	27.8		30.2	27.9		40.2	25.8
0.171	46.8		10.2	23.7		20.2	27.8		30.2	27.9		40.2	25.8
0.172	46.8		10.2	23.7		20.2	27.9		30.2	28		40.2	25.9
0.172	46.9		10.2	23.8		20.2	27.9		30.2	28		40.2	25.9
0.172	47		10.2	23.8		20.2	28		30.2	28.1		40.2	25.9
0.173	47		10.2	23.9		20.2	28		30.2	28.1		40.2	26
0.173	47.1		10.2	23.9		20.2	28.1		30.2	28.2		40.2	26
0.173	47.2		10.2	23.9		20.2	28.1		30.2	28.2		40.2	26.1
0.173	47.2		10.2	24		20.2	28.2		30.2	28.2		40.2	26.1
0.174	47.3		10.2	24		20.2	28.2		30.2	28.3		40.2	26.1
0.174	47.4		10.2	24.1		20.2	28.2		30.2	28.3		40.2	26.2
0.174	47.4		10.2	24.1		20.2	28.3		30.2	28.4		40.2	26.2
0.174	47.5		10.2	24.1		20.2	28.3		30.2	28.4		40.2	26.3
0.175	47.6		10.2	24.2		20.2	28.4		30.2	28.5		40.2	26.3
0.175	47.6		10.2	24.2		20.2	28.4		30.2	28.5		40.2	26.4
0.175	47.7		10.2	24.2		20.2	28.5		30.2	28.6		40.2	26.4
0.176	47.8		10.2	24.3		20.2	28.5		30.2	28.6		40.2	26.4
0.176	47.8		10.2	24.3		20.2	28.6		30.2	28.7		40.2	26.5
0.176	47.9		10.2	24.4		20.2	28.6		30.2	28.7		40.2	26.5
0.176	48		10.2	24.4		20.2	28.6		30.2	28.7		40.2	26.6
0.177	48		10.2	24.4		20.2	28.7		30.2	28.8		40.2	26.6
0.177	48.1		10.2	24.5		20.2	28.7		30.2	28.8		40.2	26.7
0.177	48.2		10.2	24.5		20.2	28.8		30.2	28.9		40.2	26.7
0.178	48.2		10.2	24.6		20.2	28.8		30.2	28.9		40.2	26.7
0.178	48.3		10.2	24.6		20.2	28.9		30.2	29		40.2	26.8
0.178	48.4		10.2	24.6		20.2	28.9		30.2	29		40.2	26.8
0.178	48.4		10.2	24.7		20.2	29		30.2	29.1		40.2	26.9
0.179	48.5		10.2	24.7		20.2	29		30.2	29.1		40.2	26.9
0.179	48.6		10.2	24.8		20.2	29.1		30.2	29.2		40.2	27
0.179	48.6		10.2	24.8		20.2	29.1		30.2	29.2		40.2	27
0.179	48.7		10.2	24.8		20.2	29.1		30.2	29.2		40.2	27
0.18	48.8		10.2	24.9		20.2	29.2		30.2	29.3		40.2	27.1
0.18	48.8		10.2	24.9		20.2	29.2		30.2	29.3		40.2	27.1
0.18	48.9		10.2	25		20.2	29.3		30.2	29.4		40.2	27.2
0.181	49		10.2	25		20.2	29.3		30.2	29.4		40.2	27.2
0.181	49		10.2	25		20.2	29.4		30.2	29.5		40.2	27.2
0.181	49.1		10.2	25.1		20.2	29.4		30.2	29.5		40.2	27.3
0.181	49.2		10.2	25.1		20.2	29.5		30.2	29.6		40.2	27.3
0.182	49.2		10.2	25.2		20.2	29.5		30.2	29.6		40.2	27.4
0.182	49.3		10.2	25.2		20.2	29.5		30.2	29.7		40.2	27.4
0.182	49.4		10.2	25.2		20.2	29.6		30.2	29.7		40.2	27.5
0.183	49.4		10.2	25.3		20.2	29.6		30.2	29.7		40.2	27.5
0.183	49.5		10.2	25.3		20.2	29.7		30.2	29.8		40.2	27.5
0.183	49.6		10.2	25.4		20.2	29.7		30.2	29.8		40.2	27.6
0.183	49.6		10.2	25.4		20.2	29.8		30.2	29.9		40.2	27.6
0.184	49.7		10.2	25.4		20.2	29.8		30.2	29.9		40.2	27.7
0.184	49.8		10.2	25.5		20.2	29.9		30.2	30		40.2	27.7
0.184	49.8		10.2	25.5		20.2	29.9		30.2	30		40.2	27.8
0.184	49.9		10.2	25.6		20.2	30		30.2	30.1		40.2	27.8
0.185	50		10.2	25.6		20.2	30		30.2	30.1		40.2	27.8
0.185	50		10.2	25.6		20.2	30		30.2	30.2		40.2	27.9
0.185	50.1		10.2	25.7		20.2	30.1		30.2	30.2		40.2	27.9
0.186	50.2		10.2	25.7		20.2	30.1		30.2	30.2		40.2	28
0.186	50.2		10.2	25.8		20.2	30.2		30.2	30.3		40.2	28
0.186	50.3		10.2	25.8		20.2	30.2		30.2	30.3		40.2	28.1
0.186	50.4		10.2	25.8		20.2	30.3		30.2	30.4		40.2	28.1
0.187	50.4		10.2	25.9		20.2	30.3		30.2	30.4		40.2	28.1
0.187	50.5		10.2	25.9		20.2	30.4		30.2	30.5		40.2	28.2
0.187	50.6		10.2	26		20.2	30.4		30.2	30.5		40.2	28.2
0.188	50.6		10.2	26		20.2	30.4		30.2	30.6		40.2	28.3
0.188	50.7		10.2	26		20.2	30.5		30.2	30.6		40.2	28.3
0.188	50.8		10.2	26.1		20.2	30.5		30.2	30.7		40.2	28.3
0.188	50.8		10.2	26.1		20.2	30.6		30.2	30.7		40.2	28.4
0.189	50.9		10.2	26.2		20.2	30.6		30.2	30.7		40.2	28.4
0.189	51		10.2	26.2		20.2	30.7		30.2	30.8		40.2	28.5
0.189	51		10.2	26.2		20.2	30.7		30.2	30.8		40.2	28.5
0.189	51.1		10.2	26.3		20.2	30.8		30.2	30.9		40.2	28.6
0.19	51.1		10.2	26.3		20.2	30.8		30.2	30.9		40.2	28.6
0.19	51.2		10.2	26.4		20.2	30.9		30.2	31		40.2	28.6
0.19	51.3		10.2	26.4		20.2	30.9		30.2	31		40.2	28.7
0.191	51.3		10.2	26.4		20.2	30.9		30.2	31.1		40.2	28.7
0.191	51.4		10.2	26.5		20.2	31		30.2	31.1		40.2	28.8
0.191	51.5		10.2	26.5		20.2	31		30.2	31.2		40.2	28.8
0.191	51.5		10.2	26.6		20.2	31.1		30.2	31.2		40.2	28.9
0.192	51.6		10.2	26.6		20.2	31.1		30.2	31.2		40.2	28.9
0.192	51.7		10.2	26.6		20.2	31.2		30.2	31.3		40.2	28.9
0.192	51.7		10.2	26.7		20.2	31.2		30.2	31.3		40.2	29
0.193	51.8		10.2	26.7		20.2	31.3		30.2	31.4		40.2	29
0.193	51.9		10.2	26.8		20.2	31.3		30.2	31.4		40.2	29.1
0.193	51.9		10.2	26.8		20.2	31.3		30.2	31.5		40.2	29.1
0.193	52		10.2	26.8		20.2	31.4		30.2	31.5		40.2	29.2
0.194	52.1		10.2	26.9		20.2	31.4		30.2	31.6		40.2	29.2
0.194	52.1		10.2	26.9		20.2	31.5		30.2	31.6		40.2	29.2
0.194	52.2		10.2	27		20.2	31.5		30.2	31.7		40.2	29.3
0.194	52.3		10.2	27		20.2	31.6		30.2	31.7		40.2	29.3
0.195	52.3		10.2	27		20.2	31.6		30.2	31.7		40.2	29.4
0.195	52.4		10.2	27.1		20.2	31.7		30.2	31.8		40.2	29.4
0.195	52.5		10.2	27.1		20.2	31.7		30.2	31.8		40.2	29.4
0.196	52.5		10.2	27.1		20.2	31.7		30.2	31.9		40.2	29.5
0.196	52.6		10.2	27.2		20.2	31.8		30.2	31.9		40.2	29.5
0.196	52.7		10.2	27.2		20.2	31.8		30.2	32		40.2	29.6
0.196	52.7		10.2	27.3		20.2	31.9		30.2	32		40.2	29.6
0.197	52.8		10.2	27.3		20.2	31.9		30.2	32.1		40.2	29.7
0.197	52.8		10.2	27.3		20.2	32		30.2	32.1		40.2	29.7
0.197	52.9		10.2	27.4		20.2	32		30.2	32.2		40.2	29.7
0.198	53		10.2	27.4		20.2	32.1		30.2	32.2		40.2	29.8
0.198	53		10.2	27.5		20.2	32.1		30.2	32.2		40.2	29.8
0.198	53.1		10.2	27.5		20.2	32.2		30.2	32.3		40.2	29.9
0.198	53.2		10.2	27.5		20.2	32.2		30.2	32.3		40.2	29.9
0.199	53.2		10.2	27.6		20.2	32.2		30.2	32.4		40.2	30
0.199	53.3		10.2	27.6		20.2	32.3		30.2	32.4		40.2	30
0.199	53.4		10.2	27.7		20.2	32.3		30.2	32.5		40.2	30
0.199	53.4		10.2	27.7		20.2	32.4		30.2	32.5		40.2	30.1
0.2	53.5		10.2	27.7		20.2	32.4		30.2	32.6		40.2	30.1
0.2	53.6		10.2	27.8		20.2	32.5		30.2	32.6		40.2	30.2
0.2	53.6		10.2	27.8		20.2	32.5		30.2	32.7		40.2	30.2
0.201	53.7		10.2	27.9		20.2	32.6		30.2	32.7		40.2	30.3
0.201	53.8		10.2	27.9		20.2	32.6		30.2	32.7		40.2	30.3
0.201	53.8		10.2	27.9		20.2	32.6		30.2	32.8		40.2	30.3
0.201	53.9		10.2	28		20.2	32.7		30.2	32.8		40.2	30.4
0.202	54		10.2	28		20.2	32.7		30.2	32.9		40.2	30.4
0.202	54		10.2	28.1		20.2	32.8		30.2	32.9		40.2	30.5
0.202	54.1		10.2	28.1		20.2	32.8		30.2	33		40.2	30.5
0.203	54.1		10.2	28.1		20.2	32.9		30.2	33		40.2	30.6
0.203	54.2		10.2	28.2		20.2	32.9		30.2	33.1		40.2	30.6
0.203	54.3		10.2	28.2		20.2	33		30.2	33.1		40.2	30.6
0.203	54.3		10.2	28.3		20.2	33		30.2	33.2		40.2	30.7
0.204	54.4		10.2	28.3		20.2	33.1		30.2	33.2		40.2	30.7
0.204	54.5		10.2	28.3		20.2	33.1		30.2	33.2		40.2	30.8
0.204	54.5		10.2	28.4		20.2	33.1		30.2	33.3		40.2	30.8
0.204	54.6		10.2	28.4		20.2	33.2		30.2	33.3		40.2	30.8
0.205	54.7		10.2	28.5		20.2	33.2		30.2	33.4		40.2	30.9
0.205	54.7		10.2	28.5		20.2	33.3		30.2	33.4		40.2	30.9
0.205	54.8		10.2	28.5		20.2	33.3		30.2	33.5		40.2	31
0.206	54.9		10.2	28.6		20.2	33.4		30.2	33.5		40.2	31
0.206	54.9		10.2	28.6		20.2	33.4		30.2	33.6		40.2	31.1
0.206	55		10.2	28.7		20.2	33.5		30.2	33.6		40.2	31.1
0.206	55		10.2	28.7		20.2	33.5		30.2	33.7		40.2	31.1
0.207	55.1		10.2	28.7		20.2	33.5		30.2	33.7		40.2	31.2
0.207	55.2		10.2	28.8		20.2	33.6		30.2	33.7		40.2	31.2
0.207	55.2		10.2	28.8		20.2	33.6		30.2	33.8		40.2	31.3
0.208	55.3		10.2	28.9		20.2	33.7		30.2	33.8		40.2	31.3
0.208	55.4		10.2	28.9		20.2	33.7		30.2	33.9		40.2	31.4
0.208	55.4		10.2	28.9		20.2	33.8		30.2	33.9		40.2	31.4
0.208	55.5		10.2	29		20.2	33.8		30.2	34		40.2	31.4
0.209	55.6		10.2	29		20.2	33.9		30.2	34		40.2	31.5
0.209	55.6		10.2	29.1		20.2	33.9		30.2	34.1		40.2	31.5
0.209	55.7		10.2	29.1		20.2	34		30.2	34.1		40.2	31.6
0.209	55.8		10.2	29.1		20.2	34		30.2	34.2		40.2	31.6
0.21	55.8		10.2	29.2		20.2	34		30.2	34.2		40.2	31.7
0.21	55.9		10.2	29.2		20.2	34.1		30.2	34.2		40.2	31.7
0.21	55.9		10.2	29.3		20.2	34.1		30.2	34.3		40.2	31.7
0.211	56		10.2	29.3		20.2	34.2		30.2	34.3		40.2	31.8
0.211	56.1		10.2	29.3		20.2	34.2		30.2	34.4		40.2	31.8
0.211	56.1		10.2	29.4		20.2	34.3		30.2	34.4		40.2	31.9
0.211	56.2		10.2	29.4		20.2	34.3		30.2	34.5		40.2	31.9
0.212	56.3		10.2	29.5		20.2	34.4		30.2	34.5		40.2	32
0.212	56.3		10.2	29.5		20.2	34.4		30.2	34.6		40.2	32
0.212	56.4		10.2	29.5		20.2	34.5		30.2	34.6		40.2	32
0.213	56.5		10.2	29.6		20.2	34.5		30.2	34.7		40.2	32.1
0.213	56.5		10.2	29.6		20.2	34.5		30.2	34.7		40.2	32.1
0.213	56.6		10.2	29.7		20.2	34.6		30.2	34.7		40.2	32.2
0.213	56.6		10.2	29.7		20.2	34.6		30.2	34.8		40.2	32.2
0.214	56.7		10.2	29.7		20.2	34.7		30.2	34.8		40.2	32.3
0.214	56.8		10.2	29.8		20.2	34.7		30.2	34.9		40.2	32.3
0.214	56.8		10.2	29.8		20.2	34.8		30.2	34.9		40.2	32.3
0.214	56.9		10.2	29.9		20.2	34.8		30.2	35		40.2	32.4
0.215	57		10.2	29.9		20.2	34.9		30.2	35		40.2	32.4
0.215	57		10.2	29.9		20.2	34.9		30.2	35.1		40.2	32.5
0.215	57.1		10.2	30		20.2	34.9		30.2	35.1		40.2	32.5
0.216	57.2		10.2	30		20.2	35		30.2	35.2		40.2	32.5
0.216	57.2		10.2	30.1		20.2	35		30.2	35.2		40.2	32.6
0.216	57.3		10.2	30.1		20.2	35.1		30.2	35.2		40.2	32.6
0.216	57.4		10.2	30.1		20.2	35.1		30.2	35.3		40.2	32.7
0.217	57.4		10.2	30.2		20.2	35.2		30.2	35.3		40.2	32.7
0.217	57.5		10.2	30.2		20.2	35.2		30.2	35.4		40.2	32.8
0.217	57.5		10.2	30.3		20.2	35.3		30.2	35.4		40.2	32.8
0.218	57.6		10.2	30.3		20.2	35.3		30.2	35.5		40.2	32.8
0.218	57.7		10.2	30.3		20.2	35.4		30.2	35.5		40.2	32.9
0.218	57.7		10.2	30.4		20.2	35.4		30.2	35.6		40.2	32.9
0.218	57.8		10.2	30.4		20.2	35.4		30.2	35.6		40.2	33
0.219	57.9		10.2	30.5		20.2	35.5		30.2	35.7		40.2	33
0.219	57.9		10.2	30.5		20.2	35.5		30.2	35.7		40.2	33.1
0.219	58		10.2	30.5		20.2	35.6		30.2	35.7		40.2	33.1
0.219	58		10.2	30.6		20.2	35.6		30.2	35.8		40.2	33.1
0.22	58.1		10.2	30.6		20.2	35.7		30.2	35.8		40.2	33.2
0.22	58.2		10.2	30.7		20.2	35.7		30.2	35.9		40.2	33.2
0.22	58.2		10.2	30.7		20.2	35.8		30.2	35.9		40.2	33.3
0.221	58.3		10.2	30.7		20.2	35.8		30.2	36		40.2	33.3
0.221	58.4		10.2	30.8		20.2	35.8		30.2	36		40.2	33.4
0.221	58.4		10.2	30.8		20.2	35.9		30.2	36.1		40.2	33.4
0.221	58.5		10.2	30.9		20.2	35.9		30.2	36.1		40.2	33.4
0.222	58.6		10.2	30.9		20.2	36		30.2	36.2		40.2	33.5
0.222	58.6		10.2	30.9		20.2	36		30.2	36.2		40.2	33.5
0.222	58.7		10.2	31		20.2	36.1		30.2	36.2		40.2	33.6
0.223	58.7		10.2	31		20.2	36.1		30.2	36.3		40.2	33.6
0.223	58.8		10.2	31.1		20.2	36.2		30.2	36.3		40.2	33.7
0.223	58.9		10.2	31.1		20.2	36.2		30.2	36.4		40.2	33.7
0.223	58.9		10.2	31.1		20.2	36.3		30.2	36.4		40.2	33.7
0.224	59		10.2	31.2		20.2	36.3		30.2	36.5		40.2	33.8
0.224	59.1		10.2	31.2		20.2	36.3		30.2	36.5		40.2	33.8
0.224	59.1		10.2	31.3		20.2	36.4		30.2	36.6		40.2	33.9
0.224	59.2		10.2	31.3		20.2	36.4		30.2	36.6		40.2	33.9
0.225	59.2		10.2	31.3		20.2	36.5		30.2	36.7		40.2	34
0.225	59.3		10.2	31.4		20.2	36.5		30.2	36.7		40.2	34
0.225	59.4		10.2	31.4		20.2	36.6		30.2	36.7		40.2	34
0.226	59.4		10.2	31.5		20.2	36.6		30.2	36.8		40.2	34.1
0.226	59.5		10.2	31.5		20.2	36.7		30.2	36.8		40.2	34.1
0.226	59.6		10.2	31.6		20.2	36.7		30.2	36.9		40.2	34.2
0.226	59.6		10.2	31.6		20.2	36.7		30.2	36.9		40.2	34.2
0.227	59.7		10.2	31.6		20.2	36.8		30.2	37		40.2	34.2
0.227	59.7		10.2	31.7		20.2	36.8		30.2	37		40.2	34.3
0.227	59.8		10.2	31.7		20.2	36.9		30.2	37.1		40.2	34.3
0.228	59.9		10.2	31.8		20.2	36.9		30.2	37.1		40.2	34.4
0.228	59.9		10.2	31.8		20.2	37		30.2	37.2		40.2	34.4
0.228	60		10.2	31.8		20.2	37		30.2	37.2		40.2	34.5
0.228	60.1		10.2	31.9		20.2	37.1		30.2	37.2		40.2	34.5
0.229	60.1		10.2	31.9		20.2	37.1		30.2	37.3		40.2	34.5
0.229	60.2		10.2	32		20.2	37.2		30.2	37.3		40.2	34.6
0.229	60.3		10.2	32		20.2	37.2		30.2	37.4		40.2	34.6
0.229	60.3		10.2	32		20.2	37.2		30.2	37.4		40.2	34.7
0.23	60.4		10.2	32.1		20.2	37.3		30.2	37.5		40.2	34.7
0.23	60.4		10.2	32.1		20.2	37.3		30.2	37.5		40.2	34.8
0.23	60.5		10.2	32.2		20.2	37.4		30.2	37.6		40.2	34.8
0.231	60.6		10.2	32.2		20.2	37.4		30.2	37.6		40.2	34.8
0.231	60.6		10.2	32.2		20.2	37.5		30.2	37.7		40.2	34.9
0.231	60.7		10.2	32.3		20.2	37.5		30.2	37.7		40.2	34.9
0.231	60.8		10.2	32.3		20.2	37.6		30.2	37.7		40.2	35
0.232	60.8		10.2	32.4		20.2	37.6		30.2	37.8		40.2	35
0.232	60.9		10.2	32.4		20.2	37.6		30.2	37.8		40.2	35.1
0.232	60.9		10.2	32.4		20.2	37.7		30.2	37.9		40.2	35.1
0.233	61		10.2	32.5		20.2	37.7		30.2	37.9		40.2	35.1
0.233	61.1		10.2	32.5		20.2	37.8		30.2	38		40.2	35.2
0.233	61.1		10.2	32.6		20.2	37.8		30.2	38		40.2	35.2
0.233	61.2		10.2	32.6		20.2	37.9		30.2	38.1		40.2	35.3
0.234	61.2		10.2	32.6		20.2	37.9		30.2	38.1		40.2	35.3
0.234	61.3		10.2	32.7		20.2	38		30.2	38.2		40.2	35.4
0.234	61.4		10.2	32.7		20.2	38		30.2	38.2		40.2	35.4
0.234	61.4		10.2	32.8		20.2	38.1		30.2	38.2		40.2	35.4
0.235	61.5		10.2	32.8		20.2	38.1		30.2	38.3		40.2	35.5
0.235	61.6		10.2	32.8		20.2	38.1		30.2	38.3		40.2	35.5
0.235	61.6		10.2	32.9		20.2	38.2		30.2	38.4		40.2	35.6
0.236	61.7		10.2	32.9		20.2	38.2		30.2	38.4		40.2	35.6
0.236	61.7		10.2	33		20.2	38.3		30.2	38.5		40.2	35.7
0.236	61.8		10.2	33		20.2	38.3		30.2	38.5		40.2	35.7
0.236	61.9		10.2	33		20.2	38.4		30.2	38.6		40.2	35.7
0.237	61.9		10.2	33.1		20.2	38.4		30.2	38.6		40.2	35.8
0.237	62		10.2	33.1		20.2	38.5		30.2	38.7		40.2	35.8
0.237	62.1		10.2	33.2		20.2	38.5		30.2	38.7		40.2	35.9
0.238	62.1		10.2	33.2		20.2	38.6		30.2	38.7		40.2	35.9
0.238	62.2		10.2	33.2		20.2	38.6		30.2	38.8		40.2	36
0.238	62.2		10.2	33.3		20.2	38.6		30.2	38.8		40.2	36
0.238	62.3		10.2	33.3		20.2	38.7		30.2	38.9		40.2	36
0.239	62.4		10.2	33.4		20.2	38.7		30.2	38.9		40.2	36.1
0.239	62.4		10.2	33.4		20.2	38.8		30.2	39		40.2	36.1
0.239	62.5		10.2	33.4		20.2	38.8		30.2	39		40.2	36.2
0.239	62.6		10.2	33.5		20.2	38.9		30.2	39.1		40.2	36.2
0.24	62.6		10.2	33.5		20.2	38.9		30.2	39.1		40.2	36.2
0.24	62.7		10.2	33.6		20.2	39		30.2	39.2		40.2	36.3
0.24	62.7		10.2	33.6		20.2	39		30.2	39.2		40.2	36.3
0.241	62.8		10.2	33.6		20.2	39		30.2	39.2		40.2	36.4
0.241	62.9		10.2	33.7		20.2	39.1		30.2	39.3		40.2	36.4
0.241	62.9		10.2	33.7		20.2	39.1		30.2	39.3		40.2	36.5
0.241	63		10.2	33.8		20.2	39.2		30.2	39.4		40.2	36.5
0.242	63		10.2	33.8		20.2	39.2		30.2	39.4		40.2	36.5
0.242	63.1		10.2	33.8		20.2	39.3		30.2	39.5		40.2	36.6
0.242	63.2		10.2	33.9		20.2	39.3		30.2	39.5		40.2	36.6
0.243	63.2		10.2	33.9		20.2	39.4		30.2	39.6		40.2	36.7
0.243	63.3		10.2	34		20.2	39.4		30.2	39.6		40.2	36.7
0.243	63.4		10.2	34		20.2	39.5		30.2	39.7		40.2	36.8
0.243	63.4		10.2	34		20.2	39.5		30.2	39.7		40.2	36.8
0.244	63.5		10.2	34.1		20.2	39.5		30.2	39.7		40.2	36.8
0.244	63.5		10.2	34.1		20.2	39.6		30.2	39.8		40.2	36.9
0.244	63.6		10.2	34.2		20.2	39.6		30.2	39.8		40.2	36.9
0.244	63.7		10.2	34.2		20.2	39.7		30.2	39.9		40.2	37
0.245	63.7		10.2	34.2		20.2	39.7		30.2	39.9		40.2	37
0.245	63.8		10.2	34.3		20.2	39.8		30.2	40		40.2	37.1
0.245	63.8		10.2	34.3		20.2	39.8		30.2	40		40.2	37.1
0.246	63.9		10.2	34.4		20.2	39.9		30.2	40.1		40.2	37.1
0.246	64		10.2	34.4		20.2	39.9		30.2	40.1		40.2	37.2
0.246	64		10.2	34.4		20.2	39.9		30.2	40.2		40.2	37.2
0.246	64.1		10.2	34.5		20.2	40		30.2	40.2		40.2	37.3
0.247	64.2		10.2	34.5		20.2	40		30.2	40.2		40.2	37.3
0.247	64.2		10.2	34.6		20.2	40.1		30.2	40.3		40.2	37.4
0.247	64.3		10.2	34.6		20.2	40.1		30.2	40.3		40.2	37.4
0.248	64.3		10.2	34.7		20.2	40.2		30.2	40.4		40.2	37.4
0.248	64.4		10.2	34.7		20.2	40.2		30.2	40.4		40.2	37.5
0.248	64.5		10.2	34.7		20.2	40.3		30.2	40.5		40.2	37.5
0.248	64.5		10.2	34.8		20.2	40.3		30.2	40.5		40.2	37.6
0.249	64.6		10.2	34.8		20.2	40.4		30.2	40.6		40.2	37.6
0.249	64.6		10.2	34.9		20.2	40.4		30.2	40.6		40.2	37.7
0.249	64.7		10.2	34.9		20.2	40.4		30.2	40.7		40.2	37.7
0.249	64.8		10.2	34.9		20.2	40.5		30.2	40.7		40.2	37.7
0.25	64.8		10.2	35		20.2	40.5		30.2	40.7		40.2	37.8
0.25	64.9		10.3	35		20.3	40.6		30.3	40.8		40.3	37.8
0.25	65		10.3	35.1		20.3	40.6		30.3	40.8		40.3	37.9
0.251	65		10.3	35.1		20.3	40.7		30.3	40.9		40.3	37.9
0.251	65.1		10.3	35.1		20.3	40.7		30.3	40.9		40.3	38
0.251	65.1		10.3	35.2		20.3	40.8		30.3	41		40.3	38
0.251	65.2		10.3	35.2		20.3	40.8		30.3	41		40.3	38
0.252	65.3		10.3	35.3		20.3	40.8		30.3	41.1		40.3	38.1
0.252	65.3		10.3	35.3		20.3	40.9		30.3	41.1		40.3	38.1
0.252	65.4		10.3	35.3		20.3	40.9		30.3	41.1		40.3	38.2
0.253	65.4		10.3	35.4		20.3	41		30.3	41.2		40.3	38.2
0.253	65.5		10.3	35.4		20.3	41		30.3	41.2		40.3	38.2
0.253	65.6		10.3	35.5		20.3	41.1		30.3	41.3		40.3	38.3
0.253	65.6		10.3	35.5		20.3	41.1		30.3	41.3		40.3	38.3
0.254	65.7		10.3	35.5		20.3	41.2		30.3	41.4		40.3	38.4
0.254	65.7		10.3	35.6		20.3	41.2		30.3	41.4		40.3	38.4
0.254	65.8		10.3	35.6		20.3	41.3		30.3	41.5		40.3	38.5
0.254	65.9		10.3	35.7		20.3	41.3		30.3	41.5		40.3	38.5
0.255	65.9		10.3	35.7		20.3	41.3		30.3	41.6		40.3	38.5
0.255	66		10.3	35.7		20.3	41.4		30.3	41.6		40.3	38.6
0.255	66		10.3	35.8		20.3	41.4		30.3	41.6		40.3	38.6
0.256	66.1		10.3	35.8		20.3	41.5		30.3	41.7		40.3	38.7
0.256	66.2		10.3	35.9		20.3	41.5		30.3	41.7		40.3	38.7
0.256	66.2		10.3	35.9		20.3	41.6		30.3	41.8		40.3	38.8
0.256	66.3		10.3	35.9		20.3	41.6		30.3	41.8		40.3	38.8
0.257	66.4		10.3	36		20.3	41.7		30.3	41.9		40.3	38.8
0.257	66.4		10.3	36		20.3	41.7		30.3	41.9		40.3	38.9
0.257	66.5		10.3	36.1		20.3	41.7		30.3	42		40.3	38.9
0.258	66.5		10.3	36.1		20.3	41.8		30.3	42		40.3	39
0.258	66.6		10.3	36.1		20.3	41.8		30.3	42.1		40.3	39
0.258	66.7		10.3	36.2		20.3	41.9		30.3	42.1		40.3	39.1
0.258	66.7		10.3	36.2		20.3	41.9		30.3	42.1		40.3	39.1
0.259	66.8		10.3	36.3		20.3	42		30.3	42.2		40.3	39.1
0.259	66.8		10.3	36.3		20.3	42		30.3	42.2		40.3	39.2
0.259	66.9		10.3	36.3		20.3	42.1		30.3	42.3		40.3	39.2
0.259	67		10.3	36.4		20.3	42.1		30.3	42.3		40.3	39.3
0.26	67		10.3	36.4		20.3	42.2		30.3	42.4		40.3	39.3
0.26	67.1		10.3	36.5		20.3	42.2		30.3	42.4		40.3	39.4
0.26	67.1		10.3	36.5		20.3	42.2		30.3	42.5		40.3	39.4
0.261	67.2		10.3	36.5		20.3	42.3		30.3	42.5		40.3	39.4
0.261	67.3		10.3	36.6		20.3	42.3		30.3	42.6		40.3	39.5
0.261	67.3		10.3	36.6		20.3	42.4		30.3	42.6		40.3	39.5
0.261	67.4		10.3	36.7		20.3	42.4		30.3	42.6		40.3	39.6
0.262	67.4		10.3	36.7		20.3	42.5		30.3	42.7		40.3	39.6
0.262	67.5		10.3	36.8		20.3	42.5		30.3	42.7		40.3	39.7
0.262	67.6		10.3	36.8		20.3	42.6		30.3	42.8		40.3	39.7
0.263	67.6		10.3	36.8		20.3	42.6		30.3	42.8		40.3	39.7
0.263	67.7		10.3	36.9		20.3	42.6		30.3	42.9		40.3	39.8
0.263	67.7		10.3	36.9		20.3	42.7		30.3	42.9		40.3	39.8
0.263	67.8		10.3	37		20.3	42.7		30.3	43		40.3	39.9
0.264	67.9		10.3	37		20.3	42.8		30.3	43		40.3	39.9
0.264	67.9		10.3	37		20.3	42.8		30.3	43.1		40.3	40
0.264	68		10.3	37.1		20.3	42.9		30.3	43.1		40.3	40
0.264	68		10.3	37.1		20.3	42.9		30.3	43.1		40.3	40
0.265	68.1		10.3	37.2		20.3	43		30.3	43.2		40.3	40.1
0.265	68.2		10.3	37.2		20.3	43		30.3	43.2		40.3	40.1
0.265	68.2		10.3	37.2		20.3	43.1		30.3	43.3		40.3	40.2
0.266	68.3		10.3	37.3		20.3	43.1		30.3	43.3		40.3	40.2
0.266	68.3		10.3	37.3		20.3	43.1		30.3	43.4		40.3	40.3
0.266	68.4		10.3	37.4		20.3	43.2		30.3	43.4		40.3	40.3
0.266	68.5		10.3	37.4		20.3	43.2		30.3	43.5		40.3	40.3
0.267	68.5		10.3	37.4		20.3	43.3		30.3	43.5		40.3	40.4
0.267	68.6		10.3	37.5		20.3	43.3		30.3	43.5		40.3	40.4
0.267	68.6		10.3	37.5		20.3	43.4		30.3	43.6		40.3	40.5
0.268	68.7		10.3	37.6		20.3	43.4		30.3	43.6		40.3	40.5
0.268	68.8		10.3	37.6		20.3	43.5		30.3	43.7		40.3	40.5
0.268	68.8		10.3	37.6		20.3	43.5		30.3	43.7		40.3	40.6
0.268	68.9		10.3	37.7		20.3	43.5		30.3	43.8		40.3	40.6
0.269	69		10.3	37.7		20.3	43.6		30.3	43.8		40.3	40.7
0.269	69		10.3	37.8		20.3	43.6		30.3	43.9		40.3	40.7
0.269	69.1		10.3	37.8		20.3	43.7		30.3	43.9		40.3	40.8
0.269	69.1		10.3	37.8		20.3	43.7		30.3	44		40.3	40.8
0.27	69.2		10.3	37.9		20.3	43.8		30.3	44		40.3	40.8
0.27	69.3		10.3	37.9		20.3	43.8		30.3	44		40.3	40.9
0.27	69.3		10.3	38		20.3	43.9		30.3	44.1		40.3	40.9
0.271	69.4		10.3	38		20.3	43.9		30.3	44.1		40.3	41
0.271	69.4		10.3	38		20.3	44		30.3	44.2		40.3	41
0.271	69.5		10.3	38.1		20.3	44		30.3	44.2		40.3	41.1
0.271	69.5		10.3	38.1		20.3	44		30.3	44.3		40.3	41.1
0.272	69.6		10.3	38.2		20.3	44.1		30.3	44.3		40.3	41.1
0.272	69.7		10.3	38.2		20.3	44.1		30.3	44.4		40.3	41.2
0.272	69.7		10.3	38.3		20.3	44.2		30.3	44.4		40.3	41.2
0.273	69.8		10.3	38.3		20.3	44.2		30.3	44.5		40.3	41.3
0.273	69.8		10.3	38.3		20.3	44.3		30.3	44.5		40.3	41.3
0.273	69.9		10.3	38.4		20.3	44.3		30.3	44.5		40.3	41.4
0.273	70		10.3	38.4		20.3	44.4		30.3	44.6		40.3	41.4
0.274	70		10.3	38.5		20.3	44.4		30.3	44.6		40.3	41.4
0.274	70.1		10.3	38.5		20.3	44.4		30.3	44.7		40.3	41.5
0.274	70.1		10.3	38.5		20.3	44.5		30.3	44.7		40.3	41.5
0.274	70.2		10.3	38.6		20.3	44.5		30.3	44.8		40.3	41.6
0.275	70.3		10.3	38.6		20.3	44.6		30.3	44.8		40.3	41.6
0.275	70.3		10.3	38.7		20.3	44.6		30.3	44.9		40.3	41.7
0.275	70.4		10.3	38.7		20.3	44.7		30.3	44.9		40.3	41.7
0.276	70.4		10.3	38.7		20.3	44.7		30.3	45		40.3	41.7
0.276	70.5		10.3	38.8		20.3	44.8		30.3	45		40.3	41.8
0.276	70.6		10.3	38.8		20.3	44.8		30.3	45		40.3	41.8
0.276	70.6		10.3	38.9		20.3	44.9		30.3	45.1		40.3	41.9
0.277	70.7		10.3	38.9		20.3	44.9		30.3	45.1		40.3	41.9
0.277	70.7		10.3	38.9		20.3	44.9		30.3	45.2		40.3	42
0.277	70.8		10.3	39		20.3	45		30.3	45.2		40.3	42
0.278	70.9		10.3	39		20.3	45		30.3	45.3		40.3	42
0.278	70.9		10.3	39.1		20.3	45.1		30.3	45.3		40.3	42.1
0.278	71		10.3	39.1		20.3	45.1		30.3	45.4		40.3	42.1
0.278	71		10.3	39.1		20.3	45.2		30.3	45.4		40.3	42.2
0.279	71.1		10.3	39.2		20.3	45.2		30.3	45.5		40.3	42.2
0.279	71.2		10.3	39.2		20.3	45.3		30.3	45.5		40.3	42.3
0.279	71.2		10.3	39.3		20.3	45.3		30.3	45.5		40.3	42.3
0.279	71.3		10.3	39.3		20.3	45.3		30.3	45.6		40.3	42.3
0.28	71.3		10.3	39.3		20.3	45.4		30.3	45.6		40.3	42.4
0.28	71.4		10.3	39.4		20.3	45.4		30.3	45.7		40.3	42.4
0.28	71.5		10.3	39.4		20.3	45.5		30.3	45.7		40.3	42.5
0.281	71.5		10.3	39.5		20.3	45.5		30.3	45.8		40.3	42.5
0.281	71.6		10.3	39.5		20.3	45.6		30.3	45.8		40.3	42.6
0.281	71.6		10.3	39.6		20.3	45.6		30.3	45.9		40.3	42.6
0.281	71.7		10.3	39.6		20.3	45.7		30.3	45.9		40.3	42.6
0.282	71.8		10.3	39.6		20.3	45.7		30.3	45.9		40.3	42.7
0.282	71.8		10.3	39.7		20.3	45.8		30.3	46		40.3	42.7
0.282	71.9		10.3	39.7		20.3	45.8		30.3	46		40.3	42.8
0.283	71.9		10.3	39.8		20.3	45.8		30.3	46.1		40.3	42.8
0.283	72		10.3	39.8		20.3	45.9		30.3	46.1		40.3	42.8
0.283	72.1		10.3	39.8		20.3	45.9		30.3	46.2		40.3	42.9
0.283	72.1		10.3	39.9		20.3	46		30.3	46.2		40.3	42.9
0.284	72.2		10.3	39.9		20.3	46		30.3	46.3		40.3	43
0.284	72.2		10.3	40		20.3	46.1		30.3	46.3		40.3	43
0.284	72.3		10.3	40		20.3	46.1		30.3	46.4		40.3	43.1
0.284	72.3		10.3	40		20.3	46.2		30.3	46.4		40.3	43.1
0.285	72.4		10.3	40.1		20.3	46.2		30.3	46.4		40.3	43.1
0.285	72.5		10.3	40.1		20.3	46.2		30.3	46.5		40.3	43.2
0.285	72.5		10.3	40.2		20.3	46.3		30.3	46.5		40.3	43.2
0.286	72.6		10.3	40.2		20.3	46.3		30.3	46.6		40.3	43.3
0.286	72.6		10.3	40.2		20.3	46.4		30.3	46.6		40.3	43.3
0.286	72.7		10.3	40.3		20.3	46.4		30.3	46.7		40.3	43.4
0.286	72.8		10.3	40.3		20.3	46.5		30.3	46.7		40.3	43.4
0.287	72.8		10.3	40.4		20.3	46.5		30.3	46.8		40.3	43.4
0.287	72.9		10.3	40.4		20.3	46.6		30.3	46.8		40.3	43.5
0.287	72.9		10.3	40.4		20.3	46.6		30.3	46.9		40.3	43.5
0.288	73		10.3	40.5		20.3	46.7		30.3	46.9		40.3	43.6
0.288	73.1		10.3	40.5		20.3	46.7		30.3	46.9		40.3	43.6
0.288	73.1		10.3	40.6		20.3	46.7		30.3	47		40.3	43.7
0.288	73.2		10.3	40.6		20.3	46.8		30.3	47		40.3	43.7
0.289	73.2		10.3	40.7		20.3	46.8		30.3	47.1		40.3	43.7
0.289	73.3		10.3	40.7		20.3	46.9		30.3	47.1		40.3	43.8
0.289	73.3		10.3	40.7		20.3	46.9		30.3	47.2		40.3	43.8
0.289	73.4		10.3	40.8		20.3	47		30.3	47.2		40.3	43.9
0.29	73.5		10.3	40.8		20.3	47		30.3	47.3		40.3	43.9
0.29	73.5		10.3	40.9		20.3	47.1		30.3	47.3		40.3	44
0.29	73.6		10.3	40.9		20.3	47.1		30.3	47.4		40.3	44
0.291	73.6		10.3	40.9		20.3	47.1		30.3	47.4		40.3	44
0.291	73.7		10.3	41		20.3	47.2		30.3	47.4		40.3	44.1
0.291	73.8		10.3	41		20.3	47.2		30.3	47.5		40.3	44.1
0.291	73.8		10.3	41.1		20.3	47.3		30.3	47.5		40.3	44.2
0.292	73.9		10.3	41.1		20.3	47.3		30.3	47.6		40.3	44.2
0.292	73.9		10.3	41.1		20.3	47.4		30.3	47.6		40.3	44.3
0.292	74		10.3	41.2		20.3	47.4		30.3	47.7		40.3	44.3
0.293	74.1		10.3	41.2		20.3	47.5		30.3	47.7		40.3	44.3
0.293	74.1		10.3	41.3		20.3	47.5		30.3	47.8		40.3	44.4
0.293	74.2		10.3	41.3		20.3	47.6		30.3	47.8		40.3	44.4
0.293	74.2		10.3	41.3		20.3	47.6		30.3	47.8		40.3	44.5
0.294	74.3		10.3	41.4		20.3	47.6		30.3	47.9		40.3	44.5
0.294	74.3		10.3	41.4		20.3	47.7		30.3	47.9		40.3	44.6
0.294	74.4		10.3	41.5		20.3	47.7		30.3	48		40.3	44.6
0.294	74.5		10.3	41.5		20.3	47.8		30.3	48		40.3	44.6
0.295	74.5		10.3	41.5		20.3	47.8		30.3	48.1		40.3	44.7
0.295	74.6		10.3	41.6		20.3	47.9		30.3	48.1		40.3	44.7
0.295	74.6		10.3	41.6		20.3	47.9		30.3	48.2		40.3	44.8
0.296	74.7		10.3	41.7		20.3	48		30.3	48.2		40.3	44.8
0.296	74.8		10.3	41.7		20.3	48		30.3	48.3		40.3	44.9
0.296	74.8		10.3	41.8		20.3	48		30.3	48.3		40.3	44.9
0.296	74.9		10.3	41.8		20.3	48.1		30.3	48.3		40.3	44.9
0.297	74.9		10.3	41.8		20.3	48.1		30.3	48.4		40.3	45
0.297	75		10.3	41.9		20.3	48.2		30.3	48.4		40.3	45
0.297	75.1		10.3	41.9		20.3	48.2		30.3	48.5		40.3	45.1
0.298	75.1		10.3	42		20.3	48.3		30.3	48.5		40.3	45.1
0.298	75.2		10.3	42		20.3	48.3		30.3	48.6		40.3	45.2
0.298	75.2		10.3	42		20.3	48.4		30.3	48.6		40.3	45.2
0.298	75.3		10.3	42.1		20.3	48.4		30.3	48.7		40.3	45.2
0.299	75.3		10.3	42.1		20.3	48.4		30.3	48.7		40.3	45.3
0.299	75.4		10.3	42.2		20.3	48.5		30.3	48.8		40.3	45.3
0.299	75.5		10.3	42.2		20.3	48.5		30.3	48.8		40.3	45.4
0.299	75.5		10.3	42.2		20.3	48.6		30.3	48.8		40.3	45.4
0.3	75.6		10.3	42.3		20.3	48.6		30.3	48.9		40.3	45.4
0.3	75.6		10.3	42.3		20.3	48.7		30.3	48.9		40.3	45.5
0.3	75.7		10.3	42.4		20.3	48.7		30.3	49		40.3	45.5
0.301	75.8		10.3	42.4		20.3	48.8		30.3	49		40.3	45.6
0.301	75.8		10.3	42.4		20.3	48.8		30.3	49.1		40.3	45.6
0.301	75.9		10.3	42.5		20.3	48.9		30.3	49.1		40.3	45.7
0.301	75.9		10.3	42.5		20.3	48.9		30.3	49.2		40.3	45.7
0.302	76		10.3	42.6		20.3	48.9		30.3	49.2		40.3	45.7
0.302	76		10.3	42.6		20.3	49		30.3	49.3		40.3	45.8
0.302	76.1		10.3	42.6		20.3	49		30.3	49.3		40.3	45.8
0.303	76.2		10.3	42.7		20.3	49.1		30.3	49.3		40.3	45.9
0.303	76.2		10.3	42.7		20.3	49.1		30.3	49.4		40.3	45.9
0.303	76.3		10.3	42.8		20.3	49.2		30.3	49.4		40.3	46
0.303	76.3		10.3	42.8		20.3	49.2		30.3	49.5		40.3	46
0.304	76.4		10.3	42.9		20.3	49.3		30.3	49.5		40.3	46
0.304	76.4		10.3	42.9		20.3	49.3		30.3	49.6		40.3	46.1
0.304	76.5		10.3	42.9		20.3	49.3		30.3	49.6		40.3	46.1
0.304	76.6		10.3	43		20.3	49.4		30.3	49.7		40.3	46.2
0.305	76.6		10.3	43		20.3	49.4		30.3	49.7		40.3	46.2
0.305	76.7		10.3	43.1		20.3	49.5		30.3	49.7		40.3	46.3
0.305	76.7		10.3	43.1		20.3	49.5		30.3	49.8		40.3	46.3
0.306	76.8		10.3	43.1		20.3	49.6		30.3	49.8		40.3	46.3
0.306	76.9		10.3	43.2		20.3	49.6		30.3	49.9		40.3	46.4
0.306	76.9		10.3	43.2		20.3	49.7		30.3	49.9		40.3	46.4
0.306	77		10.3	43.3		20.3	49.7		30.3	50		40.3	46.5
0.307	77		10.3	43.3		20.3	49.8		30.3	50		40.3	46.5
0.307	77.1		10.3	43.3		20.3	49.8		30.3	50.1		40.3	46.6
0.307	77.1		10.3	43.4		20.3	49.8		30.3	50.1		40.3	46.6
0.308	77.2		10.3	43.4		20.3	49.9		30.3	50.2		40.3	46.6
0.308	77.3		10.3	43.5		20.3	49.9		30.3	50.2		40.3	46.7
0.308	77.3		10.3	43.5		20.3	50		30.3	50.2		40.3	46.7
0.308	77.4		10.3	43.5		20.3	50		30.3	50.3		40.3	46.8
0.309	77.4		10.3	43.6		20.3	50.1		30.3	50.3		40.3	46.8
0.309	77.5		10.3	43.6		20.3	50.1		30.3	50.4		40.3	46.9
0.309	77.5		10.3	43.7		20.3	50.2		30.3	50.4		40.3	46.9
0.309	77.6		10.3	43.7		20.3	50.2		30.3	50.5		40.3	46.9
0.31	77.7		10.3	43.7		20.3	50.2		30.3	50.5		40.3	47
0.31	77.7		10.3	43.8		20.3	50.3		30.3	50.6		40.3	47
0.31	77.8		10.3	43.8		20.3	50.3		30.3	50.6		40.3	47.1
0.311	77.8		10.3	43.9		20.3	50.4		30.3	50.7		40.3	47.1
0.311	77.9		10.3	43.9		20.3	50.4		30.3	50.7		40.3	47.2
0.311	78		10.3	44		20.3	50.5		30.3	50.7		40.3	47.2
0.311	78		10.3	44		20.3	50.5		30.3	50.8		40.3	47.2
0.312	78.1		10.3	44		20.3	50.6		30.3	50.8		40.3	47.3
0.312	78.1		10.3	44.1		20.3	50.6		30.3	50.9		40.3	47.3
0.312	78.2		10.3	44.1		20.3	50.6		30.3	50.9		40.3	47.4
0.313	78.2		10.3	44.2		20.3	50.7		30.3	51		40.3	47.4
0.313	78.3		10.3	44.2		20.3	50.7		30.3	51		40.3	47.5
0.313	78.4		10.3	44.2		20.3	50.8		30.3	51.1		40.3	47.5
0.313	78.4		10.3	44.3		20.3	50.8		30.3	51.1		40.3	47.5
0.314	78.5		10.3	44.3		20.3	50.9		30.3	51.2		40.3	47.6
0.314	78.5		10.3	44.4		20.3	50.9		30.3	51.2		40.3	47.6
0.314	78.6		10.3	44.4		20.3	51		30.3	51.2		40.3	47.7
0.314	78.6		10.3	44.4		20.3	51		30.3	51.3		40.3	47.7
0.315	78.7		10.3	44.5		20.3	51.1		30.3	51.3		40.3	47.8
0.315	78.8		10.3	44.5		20.3	51.1		30.3	51.4		40.3	47.8
0.315	78.8		10.3	44.6		20.3	51.1		30.3	51.4		40.3	47.8
0.316	78.9		10.3	44.6		20.3	51.2		30.3	51.5		40.3	47.9
0.316	78.9		10.3	44.6		20.3	51.2		30.3	51.5		40.3	47.9
0.316	79		10.3	44.7		20.3	51.3		30.3	51.6		40.3	48
0.316	79		10.3	44.7		20.3	51.3		30.3	51.6		40.3	48
0.317	79.1		10.3	44.8		20.3	51.4		30.3	51.6		40.3	48.1
0.317	79.2		10.3	44.8		20.3	51.4		30.3	51.7		40.3	48.1
0.317	79.2		10.3	44.9		20.3	51.5		30.3	51.7		40.3	48.1
0.318	79.3		10.3	44.9		20.3	51.5		30.3	51.8		40.3	48.2
0.318	79.3		10.3	44.9		20.3	51.5		30.3	51.8		40.3	48.2
0.318	79.4		10.3	45		20.3	51.6		30.3	51.9		40.3	48.3
0.318	79.4		10.3	45		20.3	51.6		30.3	51.9		40.3	48.3
0.319	79.5		10.3	45.1		20.3	51.7		30.3	52		40.3	48.4
0.319	79.6		10.3	45.1		20.3	51.7		30.3	52		40.3	48.4
0.319	79.6		10.3	45.1		20.3	51.8		30.3	52.1		40.3	48.4
0.319	79.7		10.3	45.2		20.3	51.8		30.3	52.1		40.3	48.5
0.32	79.7		10.3	45.2		20.3	51.9		30.3	52.1		40.3	48.5
0.32	79.8		10.3	45.3		20.3	51.9		30.3	52.2		40.3	48.6
0.32	79.9		10.3	45.3		20.3	51.9		30.3	52.2		40.3	48.6
0.321	79.9		10.3	45.3		20.3	52		30.3	52.3		40.3	48.7
0.321	80		10.3	45.4		20.3	52		30.3	52.3		40.3	48.7
0.321	80		10.3	45.4		20.3	52.1		30.3	52.4		40.3	48.7
0.321	80.1		10.3	45.5		20.3	52.1		30.3	52.4		40.3	48.8
0.322	80.1		10.3	45.5		20.3	52.2		30.3	52.5		40.3	48.8
0.322	80.2		10.3	45.5		20.3	52.2		30.3	52.5		40.3	48.9
0.322	80.3		10.3	45.6		20.3	52.3		30.3	52.6		40.3	48.9
0.323	80.3		10.3	45.6		20.3	52.3		30.3	52.6		40.3	48.9
0.323	80.4		10.3	45.7		20.3	52.4		30.3	52.6		40.3	49
0.323	80.4		10.3	45.7		20.3	52.4		30.3	52.7		40.3	49
0.323	80.5		10.3	45.8		20.3	52.4		30.3	52.7		40.3	49.1
0.324	80.5		10.3	45.8		20.3	52.5		30.3	52.8		40.3	49.1
0.324	80.6		10.3	45.8		20.3	52.5		30.3	52.8		40.3	49.2
0.324	80.7		10.3	45.9		20.3	52.6		30.3	52.9		40.3	49.2
0.324	80.7		10.3	45.9		20.3	52.6		30.3	52.9		40.3	49.2
0.325	80.8		10.3	46		20.3	52.7		30.3	53		40.3	49.3
0.325	80.8		10.3	46		20.3	52.7		30.3	53		40.3	49.3
0.325	80.9		10.3	46		20.3	52.8		30.3	53		40.3	49.4
0.326	80.9		10.3	46.1		20.3	52.8		30.3	53.1		40.3	49.4
0.326	81		10.3	46.1		20.3	52.8		30.3	53.1		40.3	49.5
0.326	81		10.3	46.2		20.3	52.9		30.3	53.2		40.3	49.5
0.326	81.1		10.3	46.2		20.3	52.9		30.3	53.2		40.3	49.5
0.327	81.2		10.3	46.2		20.3	53		30.3	53.3		40.3	49.6
0.327	81.2		10.3	46.3		20.3	53		30.3	53.3		40.3	49.6
0.327	81.3		10.3	46.3		20.3	53.1		30.3	53.4		40.3	49.7
0.328	81.3		10.3	46.4		20.3	53.1		30.3	53.4		40.3	49.7
0.328	81.4		10.3	46.4		20.3	53.2		30.3	53.5		40.3	49.8
0.328	81.4		10.3	46.4		20.3	53.2		30.3	53.5		40.3	49.8
0.328	81.5		10.3	46.5		20.3	53.2		30.3	53.5		40.3	49.8
0.329	81.6		10.3	46.5		20.3	53.3		30.3	53.6		40.3	49.9
0.329	81.6		10.3	46.6		20.3	53.3		30.3	53.6		40.3	49.9
0.329	81.7		10.3	46.6		20.3	53.4		30.3	53.7		40.3	50
0.329	81.7		10.3	46.7		20.3	53.4		30.3	53.7		40.3	50
0.33	81.8		10.3	46.7		20.3	53.5		30.3	53.8		40.3	50.1
0.33	81.8		10.3	46.7		20.3	53.5		30.3	53.8		40.3	50.1
0.33	81.9		10.3	46.8		20.3	53.6		30.3	53.9		40.3	50.1
0.331	82		10.3	46.8		20.3	53.6		30.3	53.9		40.3	50.2
0.331	82		10.3	46.9		20.3	53.7		30.3	54		40.3	50.2
0.331	82.1		10.3	46.9		20.3	53.7		30.3	54		40.3	50.3
0.331	82.1		10.3	46.9		20.3	53.7		30.3	54		40.3	50.3
0.332	82.2		10.3	47		20.3	53.8		30.3	54.1		40.3	50.4
0.332	82.2		10.3	47		20.3	53.8		30.3	54.1		40.3	50.4
0.332	82.3		10.3	47.1		20.3	53.9		30.3	54.2		40.3	50.4
0.333	82.4		10.3	47.1		20.3	53.9		30.3	54.2		40.3	50.5
0.333	82.4		10.3	47.1		20.3	54		30.3	54.3		40.3	50.5
0.333	82.5		10.3	47.2		20.3	54		30.3	54.3		40.3	50.6
0.333	82.5		10.3	47.2		20.3	54.1		30.3	54.4		40.3	50.6
0.334	82.6		10.3	47.3		20.3	54.1		30.3	54.4		40.3	50.7
0.334	82.6		10.3	47.3		20.3	54.1		30.3	54.5		40.3	50.7
0.334	82.7		10.3	47.3		20.3	54.2		30.3	54.5		40.3	50.7
0.334	82.8		10.3	47.4		20.3	54.2		30.3	54.5		40.3	50.8
0.335	82.8		10.3	47.4		20.3	54.3		30.3	54.6		40.3	50.8
0.335	82.9		10.3	47.5		20.3	54.3		30.3	54.6		40.3	50.9
0.335	82.9		10.3	47.5		20.3	54.4		30.3	54.7		40.3	50.9
0.336	83		10.3	47.6		20.3	54.4		30.3	54.7		40.3	51
0.336	83		10.3	47.6		20.3	54.5		30.3	54.8		40.3	51
0.336	83.1		10.3	47.6		20.3	54.5		30.3	54.8		40.3	51
0.336	83.1		10.3	47.7		20.3	54.5		30.3	54.9		40.3	51.1
0.337	83.2		10.3	47.7		20.3	54.6		30.3	54.9		40.3	51.1
0.337	83.3		10.3	47.8		20.3	54.6		30.3	54.9		40.3	51.2
0.337	83.3		10.3	47.8		20.3	54.7		30.3	55		40.3	51.2
0.338	83.4		10.3	47.8		20.3	54.7		30.3	55		40.3	51.3
0.338	83.4		10.3	47.9		20.3	54.8		30.3	55.1		40.3	51.3
0.338	83.5		10.3	47.9		20.3	54.8		30.3	55.1		40.3	51.3
0.338	83.5		10.3	48		20.3	54.9		30.3	55.2		40.3	51.4
0.339	83.6		10.3	48		20.3	54.9		30.3	55.2		40.3	51.4
0.339	83.7		10.3	48		20.3	55		30.3	55.3		40.3	51.5
0.339	83.7		10.3	48.1		20.3	55		30.3	55.3		40.3	51.5
0.339	83.8		10.3	48.1		20.3	55		30.3	55.4		40.3	51.6
0.34	83.8		10.3	48.2		20.3	55.1		30.3	55.4		40.3	51.6
0.34	83.9		10.3	48.2		20.3	55.1		30.3	55.4		40.3	51.6
0.34	83.9		10.3	48.3		20.3	55.2		30.3	55.5		40.3	51.7
0.341	84		10.3	48.3		20.3	55.2		30.3	55.5		40.3	51.7
0.341	84		10.3	48.3		20.3	55.3		30.3	55.6		40.3	51.8
0.341	84.1		10.3	48.4		20.3	55.3		30.3	55.6		40.3	51.8
0.341	84.2		10.3	48.4		20.3	55.4		30.3	55.7		40.3	51.9
0.342	84.2		10.3	48.5		20.3	55.4		30.3	55.7		40.3	51.9
0.342	84.3		10.3	48.5		20.3	55.4		30.3	55.8		40.3	51.9
0.342	84.3		10.3	48.5		20.3	55.5		30.3	55.8		40.3	52
0.343	84.4		10.3	48.6		20.3	55.5		30.3	55.8		40.3	52
0.343	84.4		10.3	48.6		20.3	55.6		30.3	55.9		40.3	52.1
0.343	84.5		10.3	48.7		20.3	55.6		30.3	55.9		40.3	52.1
0.343	84.6		10.3	48.7		20.3	55.7		30.3	56		40.3	52.2
0.344	84.6		10.3	48.7		20.3	55.7		30.3	56		40.3	52.2
0.344	84.7		10.3	48.8		20.3	55.8		30.3	56.1		40.3	52.2
0.344	84.7		10.3	48.8		20.3	55.8		30.3	56.1		40.3	52.3
0.344	84.8		10.3	48.9		20.3	55.8		30.3	56.2		40.3	52.3
0.345	84.8		10.3	48.9		20.3	55.9		30.3	56.2		40.3	52.4
0.345	84.9		10.3	48.9		20.3	55.9		30.3	56.3		40.3	52.4
0.345	84.9		10.3	49		20.3	56		30.3	56.3		40.3	52.5
0.346	85		10.3	49		20.3	56		30.3	56.3		40.3	52.5
0.346	85.1		10.3	49.1		20.3	56.1		30.3	56.4		40.3	52.5
0.346	85.1		10.3	49.1		20.3	56.1		30.3	56.4		40.3	52.6
0.346	85.2		10.3	49.2		20.3	56.2		30.3	56.5		40.3	52.6
0.347	85.2		10.3	49.2		20.3	56.2		30.3	56.5		40.3	52.7
0.347	85.3		10.3	49.2		20.3	56.2		30.3	56.6		40.3	52.7
0.347	85.3		10.3	49.3		20.3	56.3		30.3	56.6		40.3	52.8
0.348	85.4		10.3	49.3		20.3	56.3		30.3	56.7		40.3	52.8
0.348	85.4		10.3	49.4		20.3	56.4		30.3	56.7		40.3	52.8
0.348	85.5		10.3	49.4		20.3	56.4		30.3	56.8		40.3	52.9
0.348	85.6		10.3	49.4		20.3	56.5		30.3	56.8		40.3	52.9
0.349	85.6		10.3	49.5		20.3	56.5		30.3	56.8		40.3	53
0.349	85.7		10.3	49.5		20.3	56.6		30.3	56.9		40.3	53
0.349	85.7		10.3	49.6		20.3	56.6		30.3	56.9		40.3	53.1
0.349	85.8		10.3	49.6		20.3	56.7		30.3	57		40.3	53.1
0.35	85.8		10.3	49.6		20.3	56.7		30.3	57		40.3	53.1
0.35	85.9		10.4	49.7		20.4	56.7		30.4	57.1		40.4	53.2
0.35	86		10.4	49.7		20.4	56.8		30.4	57.1		40.4	53.2
0.351	86		10.4	49.8		20.4	56.8		30.4	57.2		40.4	53.3
0.351	86.1		10.4	49.8		20.4	56.9		30.4	57.2		40.4	53.3
0.351	86.1		10.4	49.8		20.4	56.9		30.4	57.2		40.4	53.4
0.351	86.2		10.4	49.9		20.4	57		30.4	57.3		40.4	53.4
0.352	86.2		10.4	49.9		20.4	57		30.4	57.3		40.4	53.4
0.352	86.3		10.4	50		20.4	57.1		30.4	57.4		40.4	53.5
0.352	86.3		10.4	50		20.4	57.1		30.4	57.4		40.4	53.5
0.353	86.4		10.4	50.1		20.4	57.1		30.4	57.5		40.4	53.6
0.353	86.5		10.4	50.1		20.4	57.2		30.4	57.5		40.4	53.6
0.353	86.5		10.4	50.1		20.4	57.2		30.4	57.6		40.4	53.7
0.353	86.6		10.4	50.2		20.4	57.3		30.4	57.6		40.4	53.7
0.354	86.6		10.4	50.2		20.4	57.3		30.4	57.7		40.4	53.7
0.354	86.7		10.4	50.3		20.4	57.4		30.4	57.7		40.4	53.8
0.354	86.7		10.4	50.3		20.4	57.4		30.4	57.7		40.4	53.8
0.354	86.8		10.4	50.3		20.4	57.5		30.4	57.8		40.4	53.9
0.355	86.8		10.4	50.4		20.4	57.5		30.4	57.8		40.4	53.9
0.355	86.9		10.4	50.4		20.4	57.5		30.4	57.9		40.4	54
0.355	87		10.4	50.5		20.4	57.6		30.4	57.9		40.4	54
0.356	87		10.4	50.5		20.4	57.6		30.4	58		40.4	54
0.356	87.1		10.4	50.5		20.4	57.7		30.4	58		40.4	54.1
0.356	87.1		10.4	50.6		20.4	57.7		30.4	58.1		40.4	54.1
0.356	87.2		10.4	50.6		20.4	57.8		30.4	58.1		40.4	54.2
0.357	87.2		10.4	50.7		20.4	57.8		30.4	58.1		40.4	54.2
0.357	87.3		10.4	50.7		20.4	57.9		30.4	58.2		40.4	54.3
0.357	87.3		10.4	50.8		20.4	57.9		30.4	58.2		40.4	54.3
0.358	87.4		10.4	50.8		20.4	57.9		30.4	58.3		40.4	54.3
0.358	87.5		10.4	50.8		20.4	58		30.4	58.3		40.4	54.4
0.358	87.5		10.4	50.9		20.4	58		30.4	58.4		40.4	54.4
0.358	87.6		10.4	50.9		20.4	58.1		30.4	58.4		40.4	54.5
0.359	87.6		10.4	51		20.4	58.1		30.4	58.5		40.4	54.5
0.359	87.7		10.4	51		20.4	58.2		30.4	58.5		40.4	54.5
0.359	87.7		10.4	51		20.4	58.2		30.4	58.6		40.4	54.6
0.359	87.8		10.4	51.1		20.4	58.3		30.4	58.6		40.4	54.6
0.36	87.8		10.4	51.1		20.4	58.3		30.4	58.6		40.4	54.7
0.36	87.9		10.4	51.2		20.4	58.4		30.4	58.7		40.4	54.7
0.36	88		10.4	51.2		20.4	58.4		30.4	58.7		40.4	54.8
0.361	88		10.4	51.2		20.4	58.4		30.4	58.8		40.4	54.8
0.361	88.1		10.4	51.3		20.4	58.5		30.4	58.8		40.4	54.8
0.361	88.1		10.4	51.3		20.4	58.5		30.4	58.9		40.4	54.9
0.361	88.2		10.4	51.4		20.4	58.6		30.4	58.9		40.4	54.9
0.362	88.2		10.4	51.4		20.4	58.6		30.4	59		40.4	55
0.362	88.3		10.4	51.4		20.4	58.7		30.4	59		40.4	55
0.362	88.3		10.4	51.5		20.4	58.7		30.4	59.1		40.4	55.1
0.363	88.4		10.4	51.5		20.4	58.8		30.4	59.1		40.4	55.1
0.363	88.5		10.4	51.6		20.4	58.8		30.4	59.1		40.4	55.1
0.363	88.5		10.4	51.6		20.4	58.8		30.4	59.2		40.4	55.2
0.363	88.6		10.4	51.7		20.4	58.9		30.4	59.2		40.4	55.2
0.364	88.6		10.4	51.7		20.4	58.9		30.4	59.3		40.4	55.3
0.364	88.7		10.4	51.7		20.4	59		30.4	59.3		40.4	55.3
0.364	88.7		10.4	51.8		20.4	59		30.4	59.4		40.4	55.4
0.364	88.8		10.4	51.8		20.4	59.1		30.4	59.4		40.4	55.4
0.365	88.8		10.4	51.9		20.4	59.1		30.4	59.5		40.4	55.4
0.365	88.9		10.4	51.9		20.4	59.2		30.4	59.5		40.4	55.5
0.365	88.9		10.4	51.9		20.4	59.2		30.4	59.5		40.4	55.5
0.366	89		10.4	52		20.4	59.2		30.4	59.6		40.4	55.6
0.366	89.1		10.4	52		20.4	59.3		30.4	59.6		40.4	55.6
0.366	89.1		10.4	52.1		20.4	59.3		30.4	59.7		40.4	55.7
0.366	89.2		10.4	52.1		20.4	59.4		30.4	59.7		40.4	55.7
0.367	89.2		10.4	52.1		20.4	59.4		30.4	59.8		40.4	55.7
0.367	89.3		10.4	52.2		20.4	59.5		30.4	59.8		40.4	55.8
0.367	89.3		10.4	52.2		20.4	59.5		30.4	59.9		40.4	55.8
0.368	89.4		10.4	52.3		20.4	59.6		30.4	59.9		40.4	55.9
0.368	89.4		10.4	52.3		20.4	59.6		30.4	60		40.4	55.9
0.368	89.5		10.4	52.3		20.4	59.6		30.4	60		40.4	56
0.368	89.6		10.4	52.4		20.4	59.7		30.4	60		40.4	56
0.369	89.6		10.4	52.4		20.4	59.7		30.4	60.1		40.4	56
0.369	89.7		10.4	52.5		20.4	59.8		30.4	60.1		40.4	56.1
0.369	89.7		10.4	52.5		20.4	59.8		30.4	60.2		40.4	56.1
0.369	89.8		10.4	52.6		20.4	59.9		30.4	60.2		40.4	56.2
0.37	89.8		10.4	52.6		20.4	59.9		30.4	60.3		40.4	56.2
0.37	89.9		10.4	52.6		20.4	60		30.4	60.3		40.4	56.3
0.37	89.9		10.4	52.7		20.4	60		30.4	60.4		40.4	56.3
0.371	90		10.4	52.7		20.4	60		30.4	60.4		40.4	56.3
0.371	90		10.4	52.8		20.4	60.1		30.4	60.4		40.4	56.4
0.371	90.1		10.4	52.8		20.4	60.1		30.4	60.5		40.4	56.4
0.371	90.2		10.4	52.8		20.4	60.2		30.4	60.5		40.4	56.5
0.372	90.2		10.4	52.9		20.4	60.2		30.4	60.6		40.4	56.5
0.372	90.3		10.4	52.9		20.4	60.3		30.4	60.6		40.4	56.6
0.372	90.3		10.4	53		20.4	60.3		30.4	60.7		40.4	56.6
0.373	90.4		10.4	53		20.4	60.4		30.4	60.7		40.4	56.6
0.373	90.4		10.4	53		20.4	60.4		30.4	60.8		40.4	56.7
0.373	90.5		10.4	53.1		20.4	60.5		30.4	60.8		40.4	56.7
0.373	90.5		10.4	53.1		20.4	60.5		30.4	60.9		40.4	56.8
0.374	90.6		10.4	53.2		20.4	60.5		30.4	60.9		40.4	56.8
0.374	90.6		10.4	53.2		20.4	60.6		30.4	60.9		40.4	56.9
0.374	90.7		10.4	53.3		20.4	60.6		30.4	61		40.4	56.9
0.374	90.8		10.4	53.3		20.4	60.7		30.4	61		40.4	56.9
0.375	90.8		10.4	53.3		20.4	60.7		30.4	61.1		40.4	57
0.375	90.9		10.4	53.4		20.4	60.8		30.4	61.1		40.4	57
0.375	90.9		10.4	53.4		20.4	60.8		30.4	61.2		40.4	57.1
0.376	91		10.4	53.5		20.4	60.9		30.4	61.2		40.4	57.1
0.376	91		10.4	53.5		20.4	60.9		30.4	61.3		40.4	57.2
0.376	91.1		10.4	53.5		20.4	60.9		30.4	61.3		40.4	57.2
0.376	91.1		10.4	53.6		20.4	61		30.4	61.3		40.4	57.2
0.377	91.2		10.4	53.6		20.4	61		30.4	61.4		40.4	57.3
0.377	91.2		10.4	53.7		20.4	61.1		30.4	61.4		40.4	57.3
0.377	91.3		10.4	53.7		20.4	61.1		30.4	61.5		40.4	57.4
0.378	91.4		10.4	53.7		20.4	61.2		30.4	61.5		40.4	57.4
0.378	91.4		10.4	53.8		20.4	61.2		30.4	61.6		40.4	57.5
0.378	91.5		10.4	53.8		20.4	61.3		30.4	61.6		40.4	57.5
0.378	91.5		10.4	53.9		20.4	61.3		30.4	61.7		40.4	57.5
0.379	91.6		10.4	53.9		20.4	61.3		30.4	61.7		40.4	57.6
0.379	91.6		10.4	53.9		20.4	61.4		30.4	61.8		40.4	57.6
0.379	91.7		10.4	54		20.4	61.4		30.4	61.8		40.4	57.7
0.379	91.7		10.4	54		20.4	61.5		30.4	61.8		40.4	57.7
0.38	91.8		10.4	54.1		20.4	61.5		30.4	61.9		40.4	57.8
0.38	91.8		10.4	54.1		20.4	61.6		30.4	61.9		40.4	57.8
0.38	91.9		10.4	54.2		20.4	61.6		30.4	62		40.4	57.8
0.381	92		10.4	54.2		20.4	61.7		30.4	62		40.4	57.9
0.381	92		10.4	54.2		20.4	61.7		30.4	62.1		40.4	57.9
0.381	92.1		10.4	54.3		20.4	61.7		30.4	62.1		40.4	58
0.381	92.1		10.4	54.3		20.4	61.8		30.4	62.2		40.4	58
0.382	92.2		10.4	54.4		20.4	61.8		30.4	62.2		40.4	58.1
0.382	92.2		10.4	54.4		20.4	61.9		30.4	62.2		40.4	58.1
0.382	92.3		10.4	54.4		20.4	61.9		30.4	62.3		40.4	58.1
0.383	92.3		10.4	54.5		20.4	62		30.4	62.3		40.4	58.2
0.383	92.4		10.4	54.5		20.4	62		30.4	62.4		40.4	58.2
0.383	92.4		10.4	54.6		20.4	62.1		30.4	62.4		40.4	58.3
0.383	92.5		10.4	54.6		20.4	62.1		30.4	62.5		40.4	58.3
0.384	92.6		10.4	54.6		20.4	62.1		30.4	62.5		40.4	58.4
0.384	92.6		10.4	54.7		20.4	62.2		30.4	62.6		40.4	58.4
0.384	92.7		10.4	54.7		20.4	62.2		30.4	62.6		40.4	58.4
0.384	92.7		10.4	54.8		20.4	62.3		30.4	62.7		40.4	58.5
0.385	92.8		10.4	54.8		20.4	62.3		30.4	62.7		40.4	58.5
0.385	92.8		10.4	54.9		20.4	62.4		30.4	62.7		40.4	58.6
0.385	92.9		10.4	54.9		20.4	62.4		30.4	62.8		40.4	58.6
0.386	92.9		10.4	54.9		20.4	62.5		30.4	62.8		40.4	58.7
0.386	93		10.4	55		20.4	62.5		30.4	62.9		40.4	58.7
0.386	93		10.4	55		20.4	62.5		30.4	62.9		40.4	58.7
0.386	93.1		10.4	55.1		20.4	62.6		30.4	63		40.4	58.8
0.387	93.1		10.4	55.1		20.4	62.6		30.4	63		40.4	58.8
0.387	93.2		10.4	55.1		20.4	62.7		30.4	63.1		40.4	58.9
0.387	93.3		10.4	55.2		20.4	62.7		30.4	63.1		40.4	58.9
0.388	93.3		10.4	55.2		20.4	62.8		30.4	63.2		40.4	59
0.388	93.4		10.4	55.3		20.4	62.8		30.4	63.2		40.4	59
0.388	93.4		10.4	55.3		20.4	62.9		30.4	63.2		40.4	59
0.388	93.5		10.4	55.3		20.4	62.9		30.4	63.3		40.4	59.1
0.389	93.5		10.4	55.4		20.4	63		30.4	63.3		40.4	59.1
0.389	93.6		10.4	55.4		20.4	63		30.4	63.4		40.4	59.2
0.389	93.6		10.4	55.5		20.4	63		30.4	63.4		40.4	59.2
0.389	93.7		10.4	55.5		20.4	63.1		30.4	63.5		40.4	59.3
0.39	93.7		10.4	55.6		20.4	63.1		30.4	63.5		40.4	59.3
0.39	93.8		10.4	55.6		20.4	63.2		30.4	63.6		40.4	59.3
0.39	93.9		10.4	55.6		20.4	63.2		30.4	63.6		40.4	59.4
0.391	93.9		10.4	55.7		20.4	63.3		30.4	63.6		40.4	59.4
0.391	94		10.4	55.7		20.4	63.3		30.4	63.7		40.4	59.5
0.391	94		10.4	55.8		20.4	63.4		30.4	63.7		40.4	59.5
0.391	94.1		10.4	55.8		20.4	63.4		30.4	63.8		40.4	59.6
0.392	94.1		10.4	55.8		20.4	63.4		30.4	63.8		40.4	59.6
0.392	94.2		10.4	55.9		20.4	63.5		30.4	63.9		40.4	59.6
0.392	94.2		10.4	55.9		20.4	63.5		30.4	63.9		40.4	59.7
0.393	94.3		10.4	56		20.4	63.6		30.4	64		40.4	59.7
0.393	94.3		10.4	56		20.4	63.6		30.4	64		40.4	59.8
0.393	94.4		10.4	56		20.4	63.7		30.4	64.1		40.4	59.8
0.393	94.4		10.4	56.1		20.4	63.7		30.4	64.1		40.4	59.9
0.394	94.5		10.4	56.1		20.4	63.8		30.4	64.1		40.4	59.9
0.394	94.6		10.4	56.2		20.4	63.8		30.4	64.2		40.4	59.9
0.394	94.6		10.4	56.2		20.4	63.8		30.4	64.2		40.4	60
0.394	94.7		10.4	56.3		20.4	63.9		30.4	64.3		40.4	60
0.395	94.7		10.4	56.3		20.4	63.9		30.4	64.3		40.4	60.1
0.395	94.8		10.4	56.3		20.4	64		30.4	64.4		40.4	60.1
0.395	94.8		10.4	56.4		20.4	64		30.4	64.4		40.4	60.2
0.396	94.9		10.4	56.4		20.4	64.1		30.4	64.5		40.4	60.2
0.396	94.9		10.4	56.5		20.4	64.1		30.4	64.5		40.4	60.2
0.396	95		10.4	56.5		20.4	64.2		30.4	64.5		40.4	60.3
0.396	95		10.4	56.5		20.4	64.2		30.4	64.6		40.4	60.3
0.397	95.1		10.4	56.6		20.4	64.2		30.4	64.6		40.4	60.4
0.397	95.1		10.4	56.6		20.4	64.3		30.4	64.7		40.4	60.4
0.397	95.2		10.4	56.7		20.4	64.3		30.4	64.7		40.4	60.5
0.398	95.3		10.4	56.7		20.4	64.4		30.4	64.8		40.4	60.5
0.398	95.3		10.4	56.7		20.4	64.4		30.4	64.8		40.4	60.5
0.398	95.4		10.4	56.8		20.4	64.5		30.4	64.9		40.4	60.6
0.398	95.4		10.4	56.8		20.4	64.5		30.4	64.9		40.4	60.6
0.399	95.5		10.4	56.9		20.4	64.6		30.4	65		40.4	60.7
0.399	95.5		10.4	56.9		20.4	64.6		30.4	65		40.4	60.7
0.399	95.6		10.4	57		20.4	64.6		30.4	65		40.4	60.8
0.399	95.6		10.4	57		20.4	64.7		30.4	65.1		40.4	60.8
0.4	95.7		10.4	57		20.4	64.7		30.4	65.1		40.4	60.8
0.4	95.7		10.4	57.1		20.4	64.8		30.4	65.2		40.4	60.9
0.4	95.8		10.4	57.1		20.4	64.8		30.4	65.2		40.4	60.9
0.401	95.8		10.4	57.2		20.4	64.9		30.4	65.3		40.4	61
0.401	95.9		10.4	57.2		20.4	64.9		30.4	65.3		40.4	61
0.401	95.9		10.4	57.2		20.4	65		30.4	65.4		40.4	61.1
0.401	96		10.4	57.3		20.4	65		30.4	65.4		40.4	61.1
0.402	96.1		10.4	57.3		20.4	65		30.4	65.4		40.4	61.1
0.402	96.1		10.4	57.4		20.4	65.1		30.4	65.5		40.4	61.2
0.402	96.2		10.4	57.4		20.4	65.1		30.4	65.5		40.4	61.2
0.403	96.2		10.4	57.4		20.4	65.2		30.4	65.6		40.4	61.3
0.403	96.3		10.4	57.5		20.4	65.2		30.4	65.6		40.4	61.3
0.403	96.3		10.4	57.5		20.4	65.3		30.4	65.7		40.4	61.4
0.403	96.4		10.4	57.6		20.4	65.3		30.4	65.7		40.4	61.4
0.404	96.4		10.4	57.6		20.4	65.4		30.4	65.8		40.4	61.4
0.404	96.5		10.4	57.7		20.4	65.4		30.4	65.8		40.4	61.5
0.404	96.5		10.4	57.7		20.4	65.4		30.4	65.8		40.4	61.5
0.404	96.6		10.4	57.7		20.4	65.5		30.4	65.9		40.4	61.6
0.405	96.6		10.4	57.8		20.4	65.5		30.4	65.9		40.4	61.6
0.405	96.7		10.4	57.8		20.4	65.6		30.4	66		40.4	61.7
0.405	96.7		10.4	57.9		20.4	65.6		30.4	66		40.4	61.7
0.406	96.8		10.4	57.9		20.4	65.7		30.4	66.1		40.4	61.7
0.406	96.9		10.4	57.9		20.4	65.7		30.4	66.1		40.4	61.8
0.406	96.9		10.4	58		20.4	65.8		30.4	66.2		40.4	61.8
0.406	97		10.4	58		20.4	65.8		30.4	66.2		40.4	61.9
0.407	97		10.4	58.1		20.4	65.8		30.4	66.3		40.4	61.9
0.407	97.1		10.4	58.1		20.4	65.9		30.4	66.3		40.4	62
0.407	97.1		10.4	58.1		20.4	65.9		30.4	66.3		40.4	62
0.408	97.2		10.4	58.2		20.4	66		30.4	66.4		40.4	62
0.408	97.2		10.4	58.2		20.4	66		30.4	66.4		40.4	62.1
0.408	97.3		10.4	58.3		20.4	66.1		30.4	66.5		40.4	62.1
0.408	97.3		10.4	58.3		20.4	66.1		30.4	66.5		40.4	62.2
0.409	97.4		10.4	58.4		20.4	66.2		30.4	66.6		40.4	62.2
0.409	97.4		10.4	58.4		20.4	66.2		30.4	66.6		40.4	62.3
0.409	97.5		10.4	58.4		20.4	66.2		30.4	66.7		40.4	62.3
0.409	97.5		10.4	58.5		20.4	66.3		30.4	66.7		40.4	62.3
0.41	97.6		10.4	58.5		20.4	66.3		30.4	66.7		40.4	62.4
0.41	97.7		10.4	58.6		20.4	66.4		30.4	66.8		40.4	62.4
0.41	97.7		10.4	58.6		20.4	66.4		30.4	66.8		40.4	62.5
0.411	97.8		10.4	58.6		20.4	66.5		30.4	66.9		40.4	62.5
0.411	97.8		10.4	58.7		20.4	66.5		30.4	66.9		40.4	62.6
0.411	97.9		10.4	58.7		20.4	66.6		30.4	67		40.4	62.6
0.411	97.9		10.4	58.8		20.4	66.6		30.4	67		40.4	62.6
0.412	98		10.4	58.8		20.4	66.7		30.4	67.1		40.4	62.7
0.412	98		10.4	58.9		20.4	66.7		30.4	67.1		40.4	62.7
0.412	98.1		10.4	58.9		20.4	66.7		30.4	67.2		40.4	62.8
0.413	98.1		10.4	58.9		20.4	66.8		30.4	67.2		40.4	62.8
0.413	98.2		10.4	59		20.4	66.8		30.4	67.2		40.4	62.9
0.413	98.2		10.4	59		20.4	66.9		30.4	67.3		40.4	62.9
0.413	98.3		10.4	59.1		20.4	66.9		30.4	67.3		40.4	62.9
0.414	98.3		10.4	59.1		20.4	67		30.4	67.4		40.4	63
0.414	98.4		10.4	59.1		20.4	67		30.4	67.4		40.4	63
0.414	98.5		10.4	59.2		20.4	67.1		30.4	67.5		40.4	63.1
0.414	98.5		10.4	59.2		20.4	67.1		30.4	67.5		40.4	63.1
0.415	98.6		10.4	59.3		20.4	67.1		30.4	67.6		40.4	63.2
0.415	98.6		10.4	59.3		20.4	67.2		30.4	67.6		40.4	63.2
0.415	98.7		10.4	59.3		20.4	67.2		30.4	67.6		40.4	63.2
0.416	98.7		10.4	59.4		20.4	67.3		30.4	67.7		40.4	63.3
0.416	98.8		10.4	59.4		20.4	67.3		30.4	67.7		40.4	63.3
0.416	98.8		10.4	59.5		20.4	67.4		30.4	67.8		40.4	63.4
0.416	98.9		10.4	59.5		20.4	67.4		30.4	67.8		40.4	63.4
0.417	98.9		10.4	59.6		20.4	67.5		30.4	67.9		40.4	63.5
0.417	99		10.4	59.6		20.4	67.5		30.4	67.9		40.4	63.5
0.417	99		10.4	59.6		20.4	67.5		30.4	68		40.4	63.5
0.418	99.1		10.4	59.7		20.4	67.6		30.4	68		40.4	63.6
0.418	99.1		10.4	59.7		20.4	67.6		30.4	68.1		40.4	63.6
0.418	99.2		10.4	59.8		20.4	67.7		30.4	68.1		40.4	63.7
0.418	99.2		10.4	59.8		20.4	67.7		30.4	68.1		40.4	63.7
0.419	99.3		10.4	59.8		20.4	67.8		30.4	68.2		40.4	63.8
0.419	99.4		10.4	59.9		20.4	67.8		30.4	68.2		40.4	63.8
0.419	99.4		10.4	59.9		20.4	67.9		30.4	68.3		40.4	63.8
0.419	99.5		10.4	60		20.4	67.9		30.4	68.3		40.4	63.9
0.42	99.5		10.4	60		20.4	67.9		30.4	68.4		40.4	63.9
0.42	99.6		10.4	60		20.4	68		30.4	68.4		40.4	64
0.42	99.6		10.4	60.1		20.4	68		30.4	68.5		40.4	64
0.421	99.7		10.4	60.1		20.4	68.1		30.4	68.5		40.4	64.1
0.421	99.7		10.4	60.2		20.4	68.1		30.4	68.5		40.4	64.1
0.421	99.8		10.4	60.2		20.4	68.2		30.4	68.6		40.4	64.1
0.421	99.8		10.4	60.3		20.4	68.2		30.4	68.6		40.4	64.2
0.422	99.9		10.4	60.3		20.4	68.3		30.4	68.7		40.4	64.2
0.422	99.9		10.4	60.3		20.4	68.3		30.4	68.7		40.4	64.3
0.422	100		10.4	60.4		20.4	68.3		30.4	68.8		40.4	64.3
0.423	100		10.4	60.4		20.4	68.4		30.4	68.8		40.4	64.4
0.423	100		10.4	60.5		20.4	68.4		30.4	68.9		40.4	64.4
0.423	100		10.4	60.5		20.4	68.5		30.4	68.9		40.4	64.4
0.423	100		10.4	60.5		20.4	68.5		30.4	68.9		40.4	64.5
0.424	100		10.4	60.6		20.4	68.6		30.4	69		40.4	64.5
0.424	100		10.4	60.6		20.4	68.6		30.4	69		40.4	64.6
0.424	100		10.4	60.7		20.4	68.7		30.4	69.1		40.4	64.6
0.424	100		10.4	60.7		20.4	68.7		30.4	69.1		40.4	64.7
0.425	101		10.4	60.8		20.4	68.7		30.4	69.2		40.4	64.7
0.425	101		10.4	60.8		20.4	68.8		30.4	69.2		40.4	64.7
0.425	101		10.4	60.8		20.4	68.8		30.4	69.3		40.4	64.8
0.426	101		10.4	60.9		20.4	68.9		30.4	69.3		40.4	64.8
0.426	101		10.4	60.9		20.4	68.9		30.4	69.4		40.4	64.9
0.426	101		10.4	61		20.4	69		30.4	69.4		40.4	64.9
0.426	101		10.4	61		20.4	69		30.4	69.4		40.4	65
0.427	101		10.4	61		20.4	69.1		30.4	69.5		40.4	65
0.427	101		10.4	61.1		20.4	69.1		30.4	69.5		40.4	65
0.427	101		10.4	61.1		20.4	69.1		30.4	69.6		40.4	65.1
0.428	101		10.4	61.2		20.4	69.2		30.4	69.6		40.4	65.1
0.428	101		10.4	61.2		20.4	69.2		30.4	69.7		40.4	65.2
0.428	101		10.4	61.3		20.4	69.3		30.4	69.7		40.4	65.2
0.428	101		10.4	61.3		20.4	69.3		30.4	69.8		40.4	65.3
0.429	101		10.4	61.3		20.4	69.4		30.4	69.8		40.4	65.3
0.429	101		10.4	61.4		20.4	69.4		30.4	69.8		40.4	65.3
0.429	101		10.4	61.4		20.4	69.5		30.4	69.9		40.4	65.4
0.429	101		10.4	61.5		20.4	69.5		30.4	69.9		40.4	65.4
0.43	101		10.4	61.5		20.4	69.5		30.4	70		40.4	65.5
0.43	101		10.4	61.5		20.4	69.6		30.4	70		40.4	65.5
0.43	102		10.4	61.6		20.4	69.6		30.4	70.1		40.4	65.6
0.431	102		10.4	61.6		20.4	69.7		30.4	70.1		40.4	65.6
0.431	102		10.4	61.7		20.4	69.7		30.4	70.2		40.4	65.6
0.431	102		10.4	61.7		20.4	69.8		30.4	70.2		40.4	65.7
0.431	102		10.4	61.7		20.4	69.8		30.4	70.3		40.4	65.7
0.432	102		10.4	61.8		20.4	69.9		30.4	70.3		40.4	65.8
0.432	102		10.4	61.8		20.4	69.9		30.4	70.3		40.4	65.8
0.432	102		10.4	61.9		20.4	69.9		30.4	70.4		40.4	65.9
0.433	102		10.4	61.9		20.4	70		30.4	70.4		40.4	65.9
0.433	102		10.4	62		20.4	70		30.4	70.5		40.4	65.9
0.433	102		10.4	62		20.4	70.1		30.4	70.5		40.4	66
0.433	102		10.4	62		20.4	70.1		30.4	70.6		40.4	66
0.434	102		10.4	62.1		20.4	70.2		30.4	70.6		40.4	66.1
0.434	102		10.4	62.1		20.4	70.2		30.4	70.7		40.4	66.1
0.434	102		10.4	62.2		20.4	70.3		30.4	70.7		40.4	66.2
0.434	102		10.4	62.2		20.4	70.3		30.4	70.7		40.4	66.2
0.435	102		10.4	62.2		20.4	70.3		30.4	70.8		40.4	66.2
0.435	102		10.4	62.3		20.4	70.4		30.4	70.8		40.4	66.3
0.435	102		10.4	62.3		20.4	70.4		30.4	70.9		40.4	66.3
0.436	103		10.4	62.4		20.4	70.5		30.4	70.9		40.4	66.4
0.436	103		10.4	62.4		20.4	70.5		30.4	71		40.4	66.4
0.436	103		10.4	62.5		20.4	70.6		30.4	71		40.4	66.5
0.436	103		10.4	62.5		20.4	70.6		30.4	71.1		40.4	66.5
0.437	103		10.4	62.5		20.4	70.7		30.4	71.1		40.4	66.5
0.437	103		10.4	62.6		20.4	70.7		30.4	71.2		40.4	66.6
0.437	103		10.4	62.6		20.4	70.7		30.4	71.2		40.4	66.6
0.438	103		10.4	62.7		20.4	70.8		30.4	71.2		40.4	66.7
0.438	103		10.4	62.7		20.4	70.8		30.4	71.3		40.4	66.7
0.438	103		10.4	62.7		20.4	70.9		30.4	71.3		40.4	66.8
0.438	103		10.4	62.8		20.4	70.9		30.4	71.4		40.4	66.8
0.439	103		10.4	62.8		20.4	71		30.4	71.4		40.4	66.8
0.439	103		10.4	62.9		20.4	71		30.4	71.5		40.4	66.9
0.439	103		10.4	62.9		20.4	71.1		30.4	71.5		40.4	66.9
0.439	103		10.4	63		20.4	71.1		30.4	71.6		40.4	67
0.44	103		10.4	63		20.4	71.1		30.4	71.6		40.4	67
0.44	103		10.4	63		20.4	71.2		30.4	71.6		40.4	67.1
0.44	103		10.4	63.1		20.4	71.2		30.4	71.7		40.4	67.1
0.441	103		10.4	63.1		20.4	71.3		30.4	71.7		40.4	67.1
0.441	104		10.4	63.2		20.4	71.3		30.4	71.8		40.4	67.2
0.441	104		10.4	63.2		20.4	71.4		30.4	71.8		40.4	67.2
0.441	104		10.4	63.2		20.4	71.4		30.4	71.9		40.4	67.3
0.442	104		10.4	63.3		20.4	71.5		30.4	71.9		40.4	67.3
0.442	104		10.4	63.3		20.4	71.5		30.4	72		40.4	67.4
0.442	104		10.4	63.4		20.4	71.5		30.4	72		40.4	67.4
0.443	104		10.4	63.4		20.4	71.6		30.4	72		40.4	67.4
0.443	104		10.4	63.5		20.4	71.6		30.4	72.1		40.4	67.5
0.443	104		10.4	63.5		20.4	71.7		30.4	72.1		40.4	67.5
0.443	104		10.4	63.5		20.4	71.7		30.4	72.2		40.4	67.6
0.444	104		10.4	63.6		20.4	71.8		30.4	72.2		40.4	67.6
0.444	104		10.4	63.6		20.4	71.8		30.4	72.3		40.4	67.7
0.444	104		10.4	63.7		20.4	71.9		30.4	72.3		40.4	67.7
0.444	104		10.4	63.7		20.4	71.9		30.4	72.4		40.4	67.7
0.445	104		10.4	63.7		20.4	71.9		30.4	72.4		40.4	67.8
0.445	104		10.4	63.8		20.4	72		30.4	72.5		40.4	67.8
0.445	104		10.4	63.8		20.4	72		30.4	72.5		40.4	67.9
0.446	104		10.4	63.9		20.4	72.1		30.4	72.5		40.4	67.9
0.446	104		10.4	63.9		20.4	72.1		30.4	72.6		40.4	68
0.446	105		10.4	63.9		20.4	72.2		30.4	72.6		40.4	68
0.446	105		10.4	64		20.4	72.2		30.4	72.7		40.4	68.1
0.447	105		10.4	64		20.4	72.3		30.4	72.7		40.4	68.1
0.447	105		10.4	64.1		20.4	72.3		30.4	72.8		40.4	68.1
0.447	105		10.4	64.1		20.4	72.3		30.4	72.8		40.4	68.2
0.448	105		10.4	64.2		20.4	72.4		30.4	72.9		40.4	68.2
0.448	105		10.4	64.2		20.4	72.4		30.4	72.9		40.4	68.3
0.448	105		10.4	64.2		20.4	72.5		30.4	72.9		40.4	68.3
0.448	105		10.4	64.3		20.4	72.5		30.4	73		40.4	68.4
0.449	105		10.4	64.3		20.4	72.6		30.4	73		40.4	68.4
0.449	105		10.4	64.4		20.4	72.6		30.4	73.1		40.4	68.4
0.449	105		10.4	64.4		20.4	72.7		30.4	73.1		40.4	68.5
0.449	105		10.4	64.4		20.4	72.7		30.4	73.2		40.4	68.5
0.45	105		10.4	64.5		20.4	72.7		30.4	73.2		40.4	68.6
0.45	105		10.5	64.5		20.5	72.8		30.5	73.3		40.5	68.6
0.45	105		10.5	64.6		20.5	72.8		30.5	73.3		40.5	68.7
0.451	105		10.5	64.6		20.5	72.9		30.5	73.4		40.5	68.7
0.451	105		10.5	64.7		20.5	72.9		30.5	73.4		40.5	68.7
0.451	105		10.5	64.7		20.5	73		30.5	73.4		40.5	68.8
0.451	106		10.5	64.7		20.5	73		30.5	73.5		40.5	68.8
0.452	106		10.5	64.8		20.5	73.1		30.5	73.5		40.5	68.9
0.452	106		10.5	64.8		20.5	73.1		30.5	73.6		40.5	68.9
0.452	106		10.5	64.9		20.5	73.1		30.5	73.6		40.5	69
0.453	106		10.5	64.9		20.5	73.2		30.5	73.7		40.5	69
0.453	106		10.5	64.9		20.5	73.2		30.5	73.7		40.5	69
0.453	106		10.5	65		20.5	73.3		30.5	73.8		40.5	69.1
0.453	106		10.5	65		20.5	73.3		30.5	73.8		40.5	69.1
0.454	106		10.5	65.1		20.5	73.4		30.5	73.8		40.5	69.2
0.454	106		10.5	65.1		20.5	73.4		30.5	73.9		40.5	69.2
0.454	106		10.5	65.2		20.5	73.5		30.5	73.9		40.5	69.3
0.454	106		10.5	65.2		20.5	73.5		30.5	74		40.5	69.3
0.455	106		10.5	65.2		20.5	73.5		30.5	74		40.5	69.3
0.455	106		10.5	65.3		20.5	73.6		30.5	74.1		40.5	69.4
0.455	106		10.5	65.3		20.5	73.6		30.5	74.1		40.5	69.4
0.456	106		10.5	65.4		20.5	73.7		30.5	74.2		40.5	69.5
0.456	106		10.5	65.4		20.5	73.7		30.5	74.2		40.5	69.5
0.456	106		10.5	65.4		20.5	73.8		30.5	74.2		40.5	69.6
0.456	106		10.5	65.5		20.5	73.8		30.5	74.3		40.5	69.6
0.457	106		10.5	65.5		20.5	73.9		30.5	74.3		40.5	69.6
0.457	107		10.5	65.6		20.5	73.9		30.5	74.4		40.5	69.7
0.457	107		10.5	65.6		20.5	73.9		30.5	74.4		40.5	69.7
0.458	107		10.5	65.7		20.5	74		30.5	74.5		40.5	69.8
0.458	107		10.5	65.7		20.5	74		30.5	74.5		40.5	69.8
0.458	107		10.5	65.7		20.5	74.1		30.5	74.6		40.5	69.9
0.458	107		10.5	65.8		20.5	74.1		30.5	74.6		40.5	69.9
0.459	107		10.5	65.8		20.5	74.2		30.5	74.7		40.5	69.9
0.459	107		10.5	65.9		20.5	74.2		30.5	74.7		40.5	70
0.459	107		10.5	65.9		20.5	74.3		30.5	74.7		40.5	70
0.459	107		10.5	65.9		20.5	74.3		30.5	74.8		40.5	70.1
0.46	107		10.5	66		20.5	74.3		30.5	74.8		40.5	70.1
0.46	107		10.5	66		20.5	74.4		30.5	74.9		40.5	70.2
0.46	107		10.5	66.1		20.5	74.4		30.5	74.9		40.5	70.2
0.461	107		10.5	66.1		20.5	74.5		30.5	75		40.5	70.2
0.461	107		10.5	66.1		20.5	74.5		30.5	75		40.5	70.3
0.461	107		10.5	66.2		20.5	74.6		30.5	75.1		40.5	70.3
0.461	107		10.5	66.2		20.5	74.6		30.5	75.1		40.5	70.4
0.462	107		10.5	66.3		20.5	74.7		30.5	75.1		40.5	70.4
0.462	107		10.5	66.3		20.5	74.7		30.5	75.2		40.5	70.5
0.462	108		10.5	66.4		20.5	74.8		30.5	75.2		40.5	70.5
0.463	108		10.5	66.4		20.5	74.8		30.5	75.3		40.5	70.5
0.463	108		10.5	66.4		20.5	74.8		30.5	75.3		40.5	70.6
0.463	108		10.5	66.5		20.5	74.9		30.5	75.4		40.5	70.6
0.463	108		10.5	66.5		20.5	74.9		30.5	75.4		40.5	70.7
0.464	108		10.5	66.6		20.5	75		30.5	75.5		40.5	70.7
0.464	108		10.5	66.6		20.5	75		30.5	75.5		40.5	70.8
0.464	108		10.5	66.6		20.5	75.1		30.5	75.5		40.5	70.8
0.464	108		10.5	66.7		20.5	75.1		30.5	75.6		40.5	70.8
0.465	108		10.5	66.7		20.5	75.2		30.5	75.6		40.5	70.9
0.465	108		10.5	66.8		20.5	75.2		30.5	75.7		40.5	70.9
0.465	108		10.5	66.8		20.5	75.2		30.5	75.7		40.5	71
0.466	108		10.5	66.9		20.5	75.3		30.5	75.8		40.5	71
0.466	108		10.5	66.9		20.5	75.3		30.5	75.8		40.5	71.1
0.466	108		10.5	66.9		20.5	75.4		30.5	75.9		40.5	71.1
0.466	108		10.5	67		20.5	75.4		30.5	75.9		40.5	71.1
0.467	108		10.5	67		20.5	75.5		30.5	76		40.5	71.2
0.467	108		10.5	67.1		20.5	75.5		30.5	76		40.5	71.2
0.467	108		10.5	67.1		20.5	75.6		30.5	76		40.5	71.3
0.468	108		10.5	67.1		20.5	75.6		30.5	76.1		40.5	71.3
0.468	109		10.5	67.2		20.5	75.6		30.5	76.1		40.5	71.4
0.468	109		10.5	67.2		20.5	75.7		30.5	76.2		40.5	71.4
0.468	109		10.5	67.3		20.5	75.7		30.5	76.2		40.5	71.4
0.469	109		10.5	67.3		20.5	75.8		30.5	76.3		40.5	71.5
0.469	109		10.5	67.4		20.5	75.8		30.5	76.3		40.5	71.5
0.469	109		10.5	67.4		20.5	75.9		30.5	76.4		40.5	71.6
0.469	109		10.5	67.4		20.5	75.9		30.5	76.4		40.5	71.6
0.47	109		10.5	67.5		20.5	76		30.5	76.4		40.5	71.7
0.47	109		10.5	67.5		20.5	76		30.5	76.5		40.5	71.7
0.47	109		10.5	67.6		20.5	76		30.5	76.5		40.5	71.7
0.471	109		10.5	67.6		20.5	76.1		30.5	76.6		40.5	71.8
0.471	109		10.5	67.6		20.5	76.1		30.5	76.6		40.5	71.8
0.471	109		10.5	67.7		20.5	76.2		30.5	76.7		40.5	71.9
0.471	109		10.5	67.7		20.5	76.2		30.5	76.7		40.5	71.9
0.472	109		10.5	67.8		20.5	76.3		30.5	76.8		40.5	72
0.472	109		10.5	67.8		20.5	76.3		30.5	76.8		40.5	72
0.472	109		10.5	67.9		20.5	76.3		30.5	76.8		40.5	72
0.473	109		10.5	67.9		20.5	76.4		30.5	76.9		40.5	72.1
0.473	109		10.5	67.9		20.5	76.4		30.5	76.9		40.5	72.1
0.473	109		10.5	68		20.5	76.5		30.5	77		40.5	72.2
0.473	110		10.5	68		20.5	76.5		30.5	77		40.5	72.2
0.474	110		10.5	68.1		20.5	76.6		30.5	77.1		40.5	72.3
0.474	110		10.5	68.1		20.5	76.6		30.5	77.1		40.5	72.3
0.474	110		10.5	68.1		20.5	76.7		30.5	77.2		40.5	72.3
0.474	110		10.5	68.2		20.5	76.7		30.5	77.2		40.5	72.4
0.475	110		10.5	68.2		20.5	76.7		30.5	77.2		40.5	72.4
0.475	110		10.5	68.3		20.5	76.8		30.5	77.3		40.5	72.5
0.475	110		10.5	68.3		20.5	76.8		30.5	77.3		40.5	72.5
0.476	110		10.5	68.4		20.5	76.9		30.5	77.4		40.5	72.6
0.476	110		10.5	68.4		20.5	76.9		30.5	77.4		40.5	72.6
0.476	110		10.5	68.4		20.5	77		30.5	77.5		40.5	72.6
0.476	110		10.5	68.5		20.5	77		30.5	77.5		40.5	72.7
0.477	110		10.5	68.5		20.5	77.1		30.5	77.6		40.5	72.7
0.477	110		10.5	68.6		20.5	77.1		30.5	77.6		40.5	72.8
0.477	110		10.5	68.6		20.5	77.1		30.5	77.7		40.5	72.8
0.478	110		10.5	68.6		20.5	77.2		30.5	77.7		40.5	72.9
0.478	110		10.5	68.7		20.5	77.2		30.5	77.7		40.5	72.9
0.478	110		10.5	68.7		20.5	77.3		30.5	77.8		40.5	72.9
0.478	110		10.5	68.8		20.5	77.3		30.5	77.8		40.5	73
0.479	111		10.5	68.8		20.5	77.4		30.5	77.9		40.5	73
0.479	111		10.5	68.9		20.5	77.4		30.5	77.9		40.5	73.1
0.479	111		10.5	68.9		20.5	77.5		30.5	78		40.5	73.1
0.479	111		10.5	68.9		20.5	77.5		30.5	78		40.5	73.2
0.48	111		10.5	69		20.5	77.5		30.5	78.1		40.5	73.2
0.48	111		10.5	69		20.5	77.6		30.5	78.1		40.5	73.2
0.48	111		10.5	69.1		20.5	77.6		30.5	78.1		40.5	73.3
0.481	111		10.5	69.1		20.5	77.7		30.5	78.2		40.5	73.3
0.481	111		10.5	69.1		20.5	77.7		30.5	78.2		40.5	73.4
0.481	111		10.5	69.2		20.5	77.8		30.5	78.3		40.5	73.4
0.481	111		10.5	69.2		20.5	77.8		30.5	78.3		40.5	73.5
0.482	111		10.5	69.3		20.5	77.9		30.5	78.4		40.5	73.5
0.482	111		10.5	69.3		20.5	77.9		30.5	78.4		40.5	73.5
0.482	111		10.5	69.4		20.5	77.9		30.5	78.5		40.5	73.6
0.483	111		10.5	69.4		20.5	78		30.5	78.5		40.5	73.6
0.483	111		10.5	69.4		20.5	78		30.5	78.5		40.5	73.7
0.483	111		10.5	69.5		20.5	78.1		30.5	78.6		40.5	73.7
0.483	111		10.5	69.5		20.5	78.1		30.5	78.6		40.5	73.8
0.484	111		10.5	69.6		20.5	78.2		30.5	78.7		40.5	73.8
0.484	111		10.5	69.6		20.5	78.2		30.5	78.7		40.5	73.8
0.484	112		10.5	69.6		20.5	78.3		30.5	78.8		40.5	73.9
0.484	112		10.5	69.7		20.5	78.3		30.5	78.8		40.5	73.9
0.485	112		10.5	69.7		20.5	78.3		30.5	78.9		40.5	74
0.485	112		10.5	69.8		20.5	78.4		30.5	78.9		40.5	74
0.485	112		10.5	69.8		20.5	78.4		30.5	78.9		40.5	74.1
0.486	112		10.5	69.9		20.5	78.5		30.5	79		40.5	74.1
0.486	112		10.5	69.9		20.5	78.5		30.5	79		40.5	74.1
0.486	112		10.5	69.9		20.5	78.6		30.5	79.1		40.5	74.2
0.486	112		10.5	70		20.5	78.6		30.5	79.1		40.5	74.2
0.487	112		10.5	70		20.5	78.7		30.5	79.2		40.5	74.3
0.487	112		10.5	70.1		20.5	78.7		30.5	79.2		40.5	74.3
0.487	112		10.5	70.1		20.5	78.7		30.5	79.3		40.5	74.4
0.488	112		10.5	70.1		20.5	78.8		30.5	79.3		40.5	74.4
0.488	112		10.5	70.2		20.5	78.8		30.5	79.3		40.5	74.4
0.488	112		10.5	70.2		20.5	78.9		30.5	79.4		40.5	74.5
0.488	112		10.5	70.3		20.5	78.9		30.5	79.4		40.5	74.5
0.489	112		10.5	70.3		20.5	79		30.5	79.5		40.5	74.6
0.489	112		10.5	70.4		20.5	79		30.5	79.5		40.5	74.6
0.489	112		10.5	70.4		20.5	79.1		30.5	79.6		40.5	74.7
0.489	112		10.5	70.4		20.5	79.1		30.5	79.6		40.5	74.7
0.49	113		10.5	70.5		20.5	79.1		30.5	79.7		40.5	74.7
0.49	113		10.5	70.5		20.5	79.2		30.5	79.7		40.5	74.8
0.49	113		10.5	70.6		20.5	79.2		30.5	79.8		40.5	74.8
0.491	113		10.5	70.6		20.5	79.3		30.5	79.8		40.5	74.9
0.491	113		10.5	70.6		20.5	79.3		30.5	79.8		40.5	74.9
0.491	113		10.5	70.7		20.5	79.4		30.5	79.9		40.5	75
0.491	113		10.5	70.7		20.5	79.4		30.5	79.9		40.5	75
0.492	113		10.5	70.8		20.5	79.5		30.5	80		40.5	75
0.492	113		10.5	70.8		20.5	79.5		30.5	80		40.5	75.1
0.492	113		10.5	70.9		20.5	79.5		30.5	80.1		40.5	75.1
0.493	113		10.5	70.9		20.5	79.6		30.5	80.1		40.5	75.2
0.493	113		10.5	70.9		20.5	79.6		30.5	80.2		40.5	75.2
0.493	113		10.5	71		20.5	79.7		30.5	80.2		40.5	75.3
0.493	113		10.5	71		20.5	79.7		30.5	80.2		40.5	75.3
0.494	113		10.5	71.1		20.5	79.8		30.5	80.3		40.5	75.3
0.494	113		10.5	71.1		20.5	79.8		30.5	80.3		40.5	75.4
0.494	113		10.5	71.1		20.5	79.9		30.5	80.4		40.5	75.4
0.494	113		10.5	71.2		20.5	79.9		30.5	80.4		40.5	75.5
0.495	113		10.5	71.2		20.5	79.9		30.5	80.5		40.5	75.5
0.495	113		10.5	71.3		20.5	80		30.5	80.5		40.5	75.6
0.495	114		10.5	71.3		20.5	80		30.5	80.6		40.5	75.6
0.496	114		10.5	71.4		20.5	80.1		30.5	80.6		40.5	75.6
0.496	114		10.5	71.4		20.5	80.1		30.5	80.6		40.5	75.7
0.496	114		10.5	71.4		20.5	80.2		30.5	80.7		40.5	75.7
0.496	114		10.5	71.5		20.5	80.2		30.5	80.7		40.5	75.8
0.497	114		10.5	71.5		20.5	80.3		30.5	80.8		40.5	75.8
0.497	114		10.5	71.6		20.5	80.3		30.5	80.8		40.5	75.9
0.497	114		10.5	71.6		20.5	80.3		30.5	80.9		40.5	75.9
0.498	114		10.5	71.6		20.5	80.4		30.5	80.9		40.5	75.9
0.498	114		10.5	71.7		20.5	80.4		30.5	81		40.5	76
0.498	114		10.5	71.7		20.5	80.5		30.5	81		40.5	76
0.498	114		10.5	71.8		20.5	80.5		30.5	81		40.5	76.1
0.499	114		10.5	71.8		20.5	80.6		30.5	81.1		40.5	76.1
0.499	114		10.5	71.9		20.5	80.6		30.5	81.1		40.5	76.2
0.499	114		10.5	71.9		20.5	80.7		30.5	81.2		40.5	76.2
0.499	114		10.5	71.9		20.5	80.7		30.5	81.2		40.5	76.2
0.5	114		10.5	72		20.5	80.7		30.5	81.3		40.5	76.3
0.5	114		10.5	72		20.5	80.8		30.5	81.3		40.5	76.3
0.5	114		10.5	72.1		20.5	80.8		30.5	81.4		40.5	76.4
0.501	114		10.5	72.1		20.5	80.9		30.5	81.4		40.5	76.4
0.501	115		10.5	72.1		20.5	80.9		30.5	81.4		40.5	76.5
0.501	115		10.5	72.2		20.5	81		30.5	81.5		40.5	76.5
0.501	115		10.5	72.2		20.5	81		30.5	81.5		40.5	76.5
0.502	115		10.5	72.3		20.5	81.1		30.5	81.6		40.5	76.6
0.502	115		10.5	72.3		20.5	81.1		30.5	81.6		40.5	76.6
0.502	115		10.5	72.4		20.5	81.1		30.5	81.7		40.5	76.7
0.503	115		10.5	72.4		20.5	81.2		30.5	81.7		40.5	76.7
0.503	115		10.5	72.4		20.5	81.2		30.5	81.8		40.5	76.8
0.503	115		10.5	72.5		20.5	81.3		30.5	81.8		40.5	76.8
0.503	115		10.5	72.5		20.5	81.3		30.5	81.8		40.5	76.8
0.504	115		10.5	72.6		20.5	81.4		30.5	81.9		40.5	76.9
0.504	115		10.5	72.6		20.5	81.4		30.5	81.9		40.5	76.9
0.504	115		10.5	72.6		20.5	81.5		30.5	82		40.5	77
0.504	115		10.5	72.7		20.5	81.5		30.5	82		40.5	77
0.505	115		10.5	72.7		20.5	81.5		30.5	82.1		40.5	77.1
0.505	115		10.5	72.8		20.5	81.6		30.5	82.1		40.5	77.1
0.505	115		10.5	72.8		20.5	81.6		30.5	82.2		40.5	77.1
0.506	115		10.5	72.9		20.5	81.7		30.5	82.2		40.5	77.2
0.506	115		10.5	72.9		20.5	81.7		30.5	82.2		40.5	77.2
0.506	115		10.5	72.9		20.5	81.8		30.5	82.3		40.5	77.3
0.506	116		10.5	73		20.5	81.8		30.5	82.3		40.5	77.3
0.507	116		10.5	73		20.5	81.9		30.5	82.4		40.5	77.4
0.507	116		10.5	73.1		20.5	81.9		30.5	82.4		40.5	77.4
0.507	116		10.5	73.1		20.5	81.9		30.5	82.5		40.5	77.4
0.508	116		10.5	73.1		20.5	82		30.5	82.5		40.5	77.5
0.508	116		10.5	73.2		20.5	82		30.5	82.6		40.5	77.5
0.508	116		10.5	73.2		20.5	82.1		30.5	82.6		40.5	77.6
0.508	116		10.5	73.3		20.5	82.1		30.5	82.7		40.5	77.6
0.509	116		10.5	73.3		20.5	82.2		30.5	82.7		40.5	77.7
0.509	116		10.5	73.4		20.5	82.2		30.5	82.7		40.5	77.7
0.509	116		10.5	73.4		20.5	82.3		30.5	82.8		40.5	77.7
0.509	116		10.5	73.4		20.5	82.3		30.5	82.8		40.5	77.8
0.51	116		10.5	73.5		20.5	82.3		30.5	82.9		40.5	77.8
0.51	116		10.5	73.5		20.5	82.4		30.5	82.9		40.5	77.9
0.51	116		10.5	73.6		20.5	82.4		30.5	83		40.5	77.9
0.511	116		10.5	73.6		20.5	82.5		30.5	83		40.5	78
0.511	116		10.5	73.6		20.5	82.5		30.5	83.1		40.5	78
0.511	116		10.5	73.7		20.5	82.6		30.5	83.1		40.5	78
0.511	116		10.5	73.7		20.5	82.6		30.5	83.1		40.5	78.1
0.512	116		10.5	73.8		20.5	82.7		30.5	83.2		40.5	78.1
0.512	116		10.5	73.8		20.5	82.7		30.5	83.2		40.5	78.2
0.512	117		10.5	73.9		20.5	82.7		30.5	83.3		40.5	78.2
0.513	117		10.5	73.9		20.5	82.8		30.5	83.3		40.5	78.3
0.513	117		10.5	73.9		20.5	82.8		30.5	83.4		40.5	78.3
0.513	117		10.5	74		20.5	82.9		30.5	83.4		40.5	78.3
0.513	117		10.5	74		20.5	82.9		30.5	83.5		40.5	78.4
0.514	117		10.5	74.1		20.5	83		30.5	83.5		40.5	78.4
0.514	117		10.5	74.1		20.5	83		30.5	83.5		40.5	78.5
0.514	117		10.5	74.2		20.5	83.1		30.5	83.6		40.5	78.5
0.514	117		10.5	74.2		20.5	83.1		30.5	83.6		40.5	78.6
0.515	117		10.5	74.2		20.5	83.1		30.5	83.7		40.5	78.6
0.515	117		10.5	74.3		20.5	83.2		30.5	83.7		40.5	78.6
0.515	117		10.5	74.3		20.5	83.2		30.5	83.8		40.5	78.7
0.516	117		10.5	74.4		20.5	83.3		30.5	83.8		40.5	78.7
0.516	117		10.5	74.4		20.5	83.3		30.5	83.9		40.5	78.8
0.516	117		10.5	74.4		20.5	83.4		30.5	83.9		40.5	78.8
0.516	117		10.5	74.5		20.5	83.4		30.5	83.9		40.5	78.9
0.517	117		10.5	74.5		20.5	83.5		30.5	84		40.5	78.9
0.517	117		10.5	74.6		20.5	83.5		30.5	84		40.5	78.9
0.517	117		10.5	74.6		20.5	83.5		30.5	84.1		40.5	79
0.518	117		10.5	74.7		20.5	83.6		30.5	84.1		40.5	79
0.518	118		10.5	74.7		20.5	83.6		30.5	84.2		40.5	79.1
0.518	118		10.5	74.7		20.5	83.7		30.5	84.2		40.5	79.1
0.518	118		10.5	74.8		20.5	83.7		30.5	84.3		40.5	79.2
0.519	118		10.5	74.8		20.5	83.8		30.5	84.3		40.5	79.2
0.519	118		10.5	74.9		20.5	83.8		30.5	84.3		40.5	79.2
0.519	118		10.5	74.9		20.5	83.9		30.5	84.4		40.5	79.3
0.519	118		10.5	74.9		20.5	83.9		30.5	84.4		40.5	79.3
0.52	118		10.5	75		20.5	83.9		30.5	84.5		40.5	79.4
0.52	118		10.5	75		20.5	84		30.5	84.5		40.5	79.4
0.52	118		10.5	75.1		20.5	84		30.5	84.6		40.5	79.5
0.521	118		10.5	75.1		20.5	84.1		30.5	84.6		40.5	79.5
0.521	118		10.5	75.2		20.5	84.1		30.5	84.7		40.5	79.5
0.521	118		10.5	75.2		20.5	84.2		30.5	84.7		40.5	79.6
0.521	118		10.5	75.2		20.5	84.2		30.5	84.7		40.5	79.6
0.522	118		10.5	75.3		20.5	84.3		30.5	84.8		40.5	79.7
0.522	118		10.5	75.3		20.5	84.3		30.5	84.8		40.5	79.7
0.522	118		10.5	75.4		20.5	84.3		30.5	84.9		40.5	79.8
0.523	118		10.5	75.4		20.5	84.4		30.5	84.9		40.5	79.8
0.523	118		10.5	75.4		20.5	84.4		30.5	85		40.5	79.8
0.523	118		10.5	75.5		20.5	84.5		30.5	85		40.5	79.9
0.523	119		10.5	75.5		20.5	84.5		30.5	85.1		40.5	79.9
0.524	119		10.5	75.6		20.5	84.6		30.5	85.1		40.5	80
0.524	119		10.5	75.6		20.5	84.6		30.5	85.1		40.5	80
0.524	119		10.5	75.7		20.5	84.7		30.5	85.2		40.5	80.1
0.524	119		10.5	75.7		20.5	84.7		30.5	85.2		40.5	80.1
0.525	119		10.5	75.7		20.5	84.7		30.5	85.3		40.5	80.1
0.525	119		10.5	75.8		20.5	84.8		30.5	85.3		40.5	80.2
0.525	119		10.5	75.8		20.5	84.8		30.5	85.4		40.5	80.2
0.526	119		10.5	75.9		20.5	84.9		30.5	85.4		40.5	80.3
0.526	119		10.5	75.9		20.5	84.9		30.5	85.5		40.5	80.3
0.526	119		10.5	75.9		20.5	85		30.5	85.5		40.5	80.4
0.526	119		10.5	76		20.5	85		30.5	85.5		40.5	80.4
0.527	119		10.5	76		20.5	85		30.5	85.6		40.5	80.4
0.527	119		10.5	76.1		20.5	85.1		30.5	85.6		40.5	80.5
0.527	119		10.5	76.1		20.5	85.1		30.5	85.7		40.5	80.5
0.528	119		10.5	76.2		20.5	85.2		30.5	85.7		40.5	80.6
0.528	119		10.5	76.2		20.5	85.2		30.5	85.8		40.5	80.6
0.528	119		10.5	76.2		20.5	85.3		30.5	85.8		40.5	80.7
0.528	119		10.5	76.3		20.5	85.3		30.5	85.9		40.5	80.7
0.529	119		10.5	76.3		20.5	85.4		30.5	85.9		40.5	80.7
0.529	119		10.5	76.4		20.5	85.4		30.5	86		40.5	80.8
0.529	120		10.5	76.4		20.5	85.4		30.5	86		40.5	80.8
0.529	120		10.5	76.5		20.5	85.5		30.5	86		40.5	80.9
0.53	120		10.5	76.5		20.5	85.5		30.5	86.1		40.5	80.9
0.53	120		10.5	76.5		20.5	85.6		30.5	86.1		40.5	81
0.53	120		10.5	76.6		20.5	85.6		30.5	86.2		40.5	81
0.531	120		10.5	76.6		20.5	85.7		30.5	86.2		40.5	81
0.531	120		10.5	76.7		20.5	85.7		30.5	86.3		40.5	81.1
0.531	120		10.5	76.7		20.5	85.8		30.5	86.3		40.5	81.1
0.531	120		10.5	76.7		20.5	85.8		30.5	86.4		40.5	81.2
0.532	120		10.5	76.8		20.5	85.8		30.5	86.4		40.5	81.2
0.532	120		10.5	76.8		20.5	85.9		30.5	86.4		40.5	81.2
0.532	120		10.5	76.9		20.5	85.9		30.5	86.5		40.5	81.3
0.533	120		10.5	76.9		20.5	86		30.5	86.5		40.5	81.3
0.533	120		10.5	77		20.5	86		30.5	86.6		40.5	81.4
0.533	120		10.5	77		20.5	86.1		30.5	86.6		40.5	81.4
0.533	120		10.5	77		20.5	86.1		30.5	86.7		40.5	81.5
0.534	120		10.5	77.1		20.5	86.2		30.5	86.7		40.5	81.5
0.534	120		10.5	77.1		20.5	86.2		30.5	86.8		40.5	81.5
0.534	120		10.5	77.2		20.5	86.2		30.5	86.8		40.5	81.6
0.534	120		10.5	77.2		20.5	86.3		30.5	86.8		40.5	81.6
0.535	121		10.5	77.2		20.5	86.3		30.5	86.9		40.5	81.7
0.535	121		10.5	77.3		20.5	86.4		30.5	86.9		40.5	81.7
0.535	121		10.5	77.3		20.5	86.4		30.5	87		40.5	81.8
0.536	121		10.5	77.4		20.5	86.5		30.5	87		40.5	81.8
0.536	121		10.5	77.4		20.5	86.5		30.5	87.1		40.5	81.8
0.536	121		10.5	77.5		20.5	86.6		30.5	87.1		40.5	81.9
0.536	121		10.5	77.5		20.5	86.6		30.5	87.2		40.5	81.9
0.537	121		10.5	77.5		20.5	86.6		30.5	87.2		40.5	82
0.537	121		10.5	77.6		20.5	86.7		30.5	87.2		40.5	82
0.537	121		10.5	77.6		20.5	86.7		30.5	87.3		40.5	82.1
0.538	121		10.5	77.7		20.5	86.8		30.5	87.3		40.5	82.1
0.538	121		10.5	77.7		20.5	86.8		30.5	87.4		40.5	82.1
0.538	121		10.5	77.7		20.5	86.9		30.5	87.4		40.5	82.2
0.538	121		10.5	77.8		20.5	86.9		30.5	87.5		40.5	82.2
0.539	121		10.5	77.8		20.5	87		30.5	87.5		40.5	82.3
0.539	121		10.5	77.9		20.5	87		30.5	87.6		40.5	82.3
0.539	121		10.5	77.9		20.5	87		30.5	87.6		40.5	82.4
0.539	121		10.5	78		20.5	87.1		30.5	87.6		40.5	82.4
0.54	121		10.5	78		20.5	87.1		30.5	87.7		40.5	82.4
0.54	121		10.5	78		20.5	87.2		30.5	87.7		40.5	82.5
0.54	121		10.5	78.1		20.5	87.2		30.5	87.8		40.5	82.5
0.541	122		10.5	78.1		20.5	87.3		30.5	87.8		40.5	82.6
0.541	122		10.5	78.2		20.5	87.3		30.5	87.9		40.5	82.6
0.541	122		10.5	78.2		20.5	87.3		30.5	87.9		40.5	82.7
0.541	122		10.5	78.3		20.5	87.4		30.5	88		40.5	82.7
0.542	122		10.5	78.3		20.5	87.4		30.5	88		40.5	82.7
0.542	122		10.5	78.3		20.5	87.5		30.5	88		40.5	82.8
0.542	122		10.5	78.4		20.5	87.5		30.5	88.1		40.5	82.8
0.543	122		10.5	78.4		20.5	87.6		30.5	88.1		40.5	82.9
0.543	122		10.5	78.5		20.5	87.6		30.5	88.2		40.5	82.9
0.543	122		10.5	78.5		20.5	87.7		30.5	88.2		40.5	83
0.543	122		10.5	78.5		20.5	87.7		30.5	88.3		40.5	83
0.544	122		10.5	78.6		20.5	87.7		30.5	88.3		40.5	83
0.544	122		10.5	78.6		20.5	87.8		30.5	88.4		40.5	83.1
0.544	122		10.5	78.7		20.5	87.8		30.5	88.4		40.5	83.1
0.544	122		10.5	78.7		20.5	87.9		30.5	88.4		40.5	83.2
0.545	122		10.5	78.8		20.5	87.9		30.5	88.5		40.5	83.2
0.545	122		10.5	78.8		20.5	88		30.5	88.5		40.5	83.3
0.545	122		10.5	78.8		20.5	88		30.5	88.6		40.5	83.3
0.546	122		10.5	78.9		20.5	88.1		30.5	88.6		40.5	83.3
0.546	122		10.5	78.9		20.5	88.1		30.5	88.7		40.5	83.4
0.546	123		10.5	79		20.5	88.1		30.5	88.7		40.5	83.4
0.546	123		10.5	79		20.5	88.2		30.5	88.8		40.5	83.5
0.547	123		10.5	79		20.5	88.2		30.5	88.8		40.5	83.5
0.547	123		10.5	79.1		20.5	88.3		30.5	88.8		40.5	83.6
0.547	123		10.5	79.1		20.5	88.3		30.5	88.9		40.5	83.6
0.548	123		10.5	79.2		20.5	88.4		30.5	88.9		40.5	83.6
0.548	123		10.5	79.2		20.5	88.4		30.5	89		40.5	83.7
0.548	123		10.5	79.3		20.5	88.5		30.5	89		40.5	83.7
0.548	123		10.5	79.3		20.5	88.5		30.5	89.1		40.5	83.8
0.549	123		10.5	79.3		20.5	88.5		30.5	89.1		40.5	83.8
0.549	123		10.5	79.4		20.5	88.6		30.5	89.2		40.5	83.9
0.549	123		10.5	79.4		20.5	88.6		30.5	89.2		40.5	83.9
0.549	123		10.5	79.5		20.5	88.7		30.5	89.2		40.5	83.9
0.55	123		10.5	79.5		20.5	88.7		30.5	89.3		40.5	84
0.55	123		10.6	79.5		20.6	88.8		30.6	89.3		40.6	84
0.55	123		10.6	79.6		20.6	88.8		30.6	89.4		40.6	84.1
0.551	123		10.6	79.6		20.6	88.9		30.6	89.4		40.6	84.1
0.551	123		10.6	79.7		20.6	88.9		30.6	89.5		40.6	84.2
0.551	123		10.6	79.7		20.6	88.9		30.6	89.5		40.6	84.2
0.551	123		10.6	79.8		20.6	89		30.6	89.6		40.6	84.2
0.552	123		10.6	79.8		20.6	89		30.6	89.6		40.6	84.3
0.552	124		10.6	79.8		20.6	89.1		30.6	89.6		40.6	84.3
0.552	124		10.6	79.9		20.6	89.1		30.6	89.7		40.6	84.4
0.553	124		10.6	79.9		20.6	89.2		30.6	89.7		40.6	84.4
0.553	124		10.6	80		20.6	89.2		30.6	89.8		40.6	84.5
0.553	124		10.6	80		20.6	89.3		30.6	89.8		40.6	84.5
0.553	124		10.6	80.1		20.6	89.3		30.6	89.9		40.6	84.5
0.554	124		10.6	80.1		20.6	89.3		30.6	89.9		40.6	84.6
0.554	124		10.6	80.1		20.6	89.4		30.6	90		40.6	84.6
0.554	124		10.6	80.2		20.6	89.4		30.6	90		40.6	84.7
0.554	124		10.6	80.2		20.6	89.5		30.6	90		40.6	84.7
0.555	124		10.6	80.3		20.6	89.5		30.6	90.1		40.6	84.8
0.555	124		10.6	80.3		20.6	89.6		30.6	90.1		40.6	84.8
[truncated: 41,239 more rows]

## Sheet: Fig. 3e
Ni1Mn1-MOF-Se/NF
Potential (V vs. RHE)	FEFormate%
1.2	98.2
1.25	98.5
1.3	97.9
1.35	95.8
1.4	94.9
1.45	94.1
1.5	92.2
1.55	87.7

## Sheet: Fig. 3g
1.1 V (vs. RHE)			1.2 V (vs. RHE)			1.3 V (vs. RHE)			1.4 V (vs. RHE)			1.5 V (vs. RHE)			1.6 V (vs. RHE)			1.7 V (vs. RHE)			0 V (vs. RHE)
Raman shift (cm-1)	Intensity (a.u.)		Raman shift (cm-1)	Intensity (a.u.)		Raman shift (cm-1)	Intensity (a.u.)		Raman shift (cm-1)	Intensity (a.u.)		Raman shift (cm-1)	Intensity (a.u.)		Raman shift (cm-1)	Intensity (a.u.)		Raman shift (cm-1)	Intensity (a.u.)		Raman shift (cm-1)	Intensity (a.u.)
163.013	1339.26		163.013	1373.16		163.013	1341.97		163.013	1297		163.013	1315.88		163.013	1317		163.013	1176.1		163.013	1452.43
163.467	1340.26		163.467	1391.16		163.467	1318.97		163.467	1280		163.467	1333.88		163.467	1348		163.467	1217.1		163.467	1471.43
163.923	1327.26		163.923	1374.16		163.923	1331.97		163.923	1315		163.923	1348.88		163.923	1349		163.923	1200.1		163.923	1452.43
164.377	1330.26		164.377	1368.16		164.377	1325.97		164.377	1333		164.377	1312.88		164.377	1320		164.377	1181.1		164.377	1482.43
164.831	1337.26		164.831	1348.16		164.831	1341.97		164.831	1332		164.831	1359.88		164.831	1370		164.831	1192.1		164.831	1479.43
165.285	1342.26		165.285	1394.16		165.285	1306.97		165.285	1298		165.285	1364.88		165.285	1302		165.285	1218.1		165.285	1476.43
165.739	1343.26		165.739	1369.16		165.739	1338.97		165.739	1294		165.739	1302.88		165.739	1333		165.739	1198.1		165.739	1473.43
166.193	1322.26		166.193	1356.16		166.193	1337.97		166.193	1343		166.193	1332.88		166.193	1354		166.193	1155.1		166.193	1477.43
166.647	1329.26		166.647	1384.16		166.647	1308.97		166.647	1290		166.647	1335.88		166.647	1333		166.647	1156.1		166.647	1428.43
167.102	1344.26		167.102	1372.16		167.102	1310.97		167.102	1304		167.102	1336.88		167.102	1361		167.102	1208.1		167.102	1462.43
167.556	1329.26		167.556	1386.16		167.556	1355.97		167.556	1297		167.556	1389.88		167.556	1330		167.556	1210.1		167.556	1447.43
168.01	1326.26		168.01	1369.16		168.01	1340.97		168.01	1326		168.01	1341.88		168.01	1343		168.01	1188.1		168.01	1437.43
168.464	1335.26		168.464	1380.16		168.464	1311.97		168.464	1275		168.464	1335.88		168.464	1286		168.464	1183.1		168.464	1459.43
168.918	1313.26		168.918	1356.16		168.918	1304.97		168.918	1309		168.918	1341.88		168.918	1327		168.918	1181.1		168.918	1450.43
169.371	1355.26		169.371	1367.16		169.371	1315.97		169.371	1332		169.371	1335.88		169.371	1339		169.371	1205.1		169.371	1458.43
169.825	1368.26		169.825	1388.16		169.825	1323.97		169.825	1280		169.825	1362.88		169.825	1327		169.825	1188.1		169.825	1481.43
170.279	1326.26		170.279	1365.16		170.279	1315.97		170.279	1299		170.279	1358.88		170.279	1329		170.279	1221.1		170.279	1452.43
170.733	1328.26		170.733	1377.16		170.733	1316.97		170.733	1334		170.733	1352.88		170.733	1344		170.733	1229.1		170.733	1458.43
171.186	1345.26		171.186	1363.16		171.186	1344.97		171.186	1317		171.186	1331.88		171.186	1344		171.186	1209.1		171.186	1472.43
171.642	1323.26		171.642	1364.16		171.642	1341.97		171.642	1294		171.642	1383.88		171.642	1313		171.642	1212.1		171.642	1476.43
172.096	1352.26		172.096	1360.16		172.096	1320.97		172.096	1315		172.096	1380.88		172.096	1344		172.096	1265.1		172.096	1484.43
172.549	1330.26		172.549	1359.16		172.549	1330.97		172.549	1265		172.549	1360.88		172.549	1310		172.549	1235.1		172.549	1425.43
173.003	1343.26		173.003	1392.16		173.003	1355.97		173.003	1314		173.003	1314.88		173.003	1377		173.003	1222.1		173.003	1427.43
173.456	1332.26		173.456	1364.16		173.456	1302.97		173.456	1299		173.456	1324.88		173.456	1365		173.456	1200.1		173.456	1455.43
173.91	1313.26		173.91	1340.16		173.91	1309.97		173.91	1305		173.91	1344.88		173.91	1341		173.91	1203.1		173.91	1464.43
174.363	1337.26		174.363	1387.16		174.363	1322.97		174.363	1320		174.363	1365.88		174.363	1336		174.363	1190.1		174.363	1443.43
174.817	1312.26		174.817	1353.16		174.817	1321.97		174.817	1332		174.817	1337.88		174.817	1304		174.817	1224.1		174.817	1462.43
175.27	1347.26		175.27	1376.16		175.27	1349.97		175.27	1309		175.27	1367.88		175.27	1308		175.27	1201.1		175.27	1472.43
175.724	1351.26		175.724	1337.16		175.724	1312.97		175.724	1317		175.724	1302.88		175.724	1336		175.724	1179.1		175.724	1465.43
176.177	1345.26		176.177	1374.16		176.177	1346.97		176.177	1320		176.177	1382.88		176.177	1319		176.177	1238.1		176.177	1473.43
176.631	1304.26		176.631	1357.16		176.631	1323.97		176.631	1339		176.631	1286.88		176.631	1321		176.631	1199.1		176.631	1500.43
177.084	1305.26		177.084	1357.16		177.084	1298.97		177.084	1296		177.084	1355.88		177.084	1322		177.084	1251.1		177.084	1450.43
177.537	1322.26		177.537	1380.16		177.537	1293.97		177.537	1327		177.537	1354.88		177.537	1378		177.537	1215.1		177.537	1478.43
177.991	1329.26		177.991	1365.16		177.991	1320.97		177.991	1318		177.991	1323.88		177.991	1330		177.991	1229.1		177.991	1456.43
178.444	1341.26		178.444	1330.16		178.444	1311.97		178.444	1315		178.444	1332.88		178.444	1328		178.444	1208.1		178.444	1468.43
178.897	1309.26		178.897	1337.16		178.897	1335.97		178.897	1318		178.897	1337.88		178.897	1358		178.897	1186.1		178.897	1458.43
179.35	1306.26		179.35	1335.16		179.35	1303.97		179.35	1325		179.35	1343.88		179.35	1333		179.35	1238.1		179.35	1457.43
179.804	1332.26		179.804	1350.16		179.804	1336.97		179.804	1306		179.804	1342.88		179.804	1335		179.804	1224.1		179.804	1467.43
180.255	1313.26		180.255	1374.16		180.255	1324.97		180.255	1319		180.255	1327.88		180.255	1345		180.255	1212.1		180.255	1429.43
180.708	1306.26		180.708	1349.16		180.708	1321.97		180.708	1299		180.708	1364.88		180.708	1340		180.708	1252.1		180.708	1478.43
181.161	1313.26		181.161	1339.16		181.161	1363.97		181.161	1302		181.161	1380.88		181.161	1323		181.161	1224.1		181.161	1441.43
181.614	1308.26		181.614	1362.16		181.614	1342.97		181.614	1323		181.614	1310.88		181.614	1338		181.614	1183.1		181.614	1461.43
182.067	1345.26		182.067	1333.16		182.067	1318.97		182.067	1282		182.067	1332.88		182.067	1327		182.067	1228.1		182.067	1427.43
182.52	1347.26		182.52	1351.16		182.52	1309.97		182.52	1320		182.52	1301.88		182.52	1324		182.52	1181.1		182.52	1446.43
182.974	1305.26		182.974	1369.16		182.974	1318.97		182.974	1326		182.974	1349.88		182.974	1331		182.974	1246.1		182.974	1443.43
183.427	1317.26		183.427	1357.16		183.427	1280.97		183.427	1337		183.427	1325.88		183.427	1326		183.427	1221.1		183.427	1473.43
183.88	1302.26		183.88	1332.16		183.88	1314.97		183.88	1280		183.88	1356.88		183.88	1329		183.88	1221.1		183.88	1444.43
184.333	1294.26		184.333	1346.16		184.333	1342.97		184.333	1290		184.333	1331.88		184.333	1294		184.333	1231.1		184.333	1448.43
184.786	1329.26		184.786	1314.16		184.786	1343.97		184.786	1305		184.786	1382.88		184.786	1319		184.786	1237.1		184.786	1461.43
185.237	1313.26		185.237	1362.16		185.237	1318.97		185.237	1317		185.237	1385.88		185.237	1323		185.237	1175.1		185.237	1439.43
185.69	1317.26		185.69	1367.16		185.69	1299.97		185.69	1321		185.69	1366.88		185.69	1331		185.69	1239.1		185.69	1432.43
186.143	1303.26		186.143	1379.16		186.143	1345.97		186.143	1302		186.143	1350.88		186.143	1380		186.143	1240.1		186.143	1446.43
186.595	1309.26		186.595	1331.16		186.595	1322.97		186.595	1326		186.595	1329.88		186.595	1317		186.595	1194.1		186.595	1405.43
187.048	1336.26		187.048	1313.16		187.048	1324.97		187.048	1299		187.048	1328.88		187.048	1328		187.048	1207.1		187.048	1421.43
187.501	1334.26		187.501	1348.16		187.501	1316.97		187.501	1327		187.501	1352.88		187.501	1323		187.501	1240.1		187.501	1429.43
187.952	1297.26		187.952	1345.16		187.952	1366.97		187.952	1299		187.952	1352.88		187.952	1310		187.952	1221.1		187.952	1452.43
188.405	1345.26		188.405	1329.16		188.405	1344.97		188.405	1296		188.405	1339.88		188.405	1295		188.405	1259.1		188.405	1434.43
188.857	1302.26		188.857	1353.16		188.857	1313.97		188.857	1290		188.857	1361.88		188.857	1337		188.857	1237.1		188.857	1435.43
189.31	1289.26		189.31	1342.16		189.31	1302.97		189.31	1298		189.31	1354.88		189.31	1336		189.31	1286.1		189.31	1439.43
189.763	1320.26		189.763	1324.16		189.763	1329.97		189.763	1292		189.763	1369.88		189.763	1325		189.763	1194.1		189.763	1409.43
190.216	1289.26		190.216	1313.16		190.216	1272.97		190.216	1301		190.216	1375.88		190.216	1316		190.216	1277.1		190.216	1435.43
190.666	1320.26		190.666	1352.16		190.666	1332.97		190.666	1263		190.666	1357.88		190.666	1332		190.666	1234.1		190.666	1449.43
191.119	1302.26		191.119	1334.16		191.119	1311.97		191.119	1314		191.119	1372.88		191.119	1309		191.119	1228.1		191.119	1452.43
191.572	1277.26		191.572	1301.16		191.572	1343.97		191.572	1279		191.572	1332.88		191.572	1325		191.572	1212.1		191.572	1462.43
192.024	1299.26		192.024	1328.16		192.024	1300.97		192.024	1273		192.024	1332.88		192.024	1328		192.024	1252.1		192.024	1438.43
192.475	1285.26		192.475	1346.16		192.475	1322.97		192.475	1259		192.475	1330.88		192.475	1296		192.475	1201.1		192.475	1424.43
192.927	1299.26		192.927	1361.16		192.927	1318.97		192.927	1316		192.927	1329.88		192.927	1359		192.927	1217.1		192.927	1415.43
193.38	1319.26		193.38	1351.16		193.38	1314.97		193.38	1314		193.38	1305.88		193.38	1325		193.38	1273.1		193.38	1401.43
193.833	1279.26		193.833	1348.16		193.833	1302.97		193.833	1281		193.833	1328.88		193.833	1300		193.833	1216.1		193.833	1413.43
194.283	1272.26		194.283	1343.16		194.283	1314.97		194.283	1274		194.283	1293.88		194.283	1298		194.283	1156.1		194.283	1418.43
194.736	1275.26		194.736	1295.16		194.736	1323.97		194.736	1327		194.736	1338.88		194.736	1341		194.736	1213.1		194.736	1419.43
195.188	1317.26		195.188	1325.16		195.188	1312.97		195.188	1312		195.188	1333.88		195.188	1317		195.188	1236.1		195.188	1420.43
195.641	1296.26		195.641	1345.16		195.641	1323.97		195.641	1336		195.641	1391.88		195.641	1300		195.641	1208.1		195.641	1436.43
196.091	1292.26		196.091	1313.16		196.091	1319.97		196.091	1283		196.091	1359.88		196.091	1309		196.091	1206.1		196.091	1412.43
196.543	1265.26		196.543	1323.16		196.543	1330.97		196.543	1288		196.543	1330.88		196.543	1327		196.543	1243.1		196.543	1417.43
196.996	1259.26		196.996	1333.16		196.996	1296.97		196.996	1277		196.996	1366.88		196.996	1325		196.996	1200.1		196.996	1398.43
197.446	1268.26		197.446	1313.16		197.446	1310.97		197.446	1290		197.446	1369.88		197.446	1352		197.446	1269.1		197.446	1454.43
197.898	1303.26		197.898	1333.16		197.898	1324.97		197.898	1285		197.898	1317.88		197.898	1324		197.898	1290.1		197.898	1451.43
198.351	1304.26		198.351	1327.16		198.351	1333.97		198.351	1305		198.351	1357.88		198.351	1328		198.351	1271.1		198.351	1435.43
198.803	1290.26		198.803	1322.16		198.803	1314.97		198.803	1329		198.803	1381.88		198.803	1339		198.803	1217.1		198.803	1413.43
199.253	1287.26		199.253	1348.16		199.253	1300.97		199.253	1264		199.253	1341.88		199.253	1326		199.253	1208.1		199.253	1419.43
199.705	1306.26		199.705	1328.16		199.705	1310.97		199.705	1308		199.705	1395.88		199.705	1333		199.705	1212.1		199.705	1405.43
200.158	1283.26		200.158	1317.16		200.158	1288.97		200.158	1306		200.158	1352.88		200.158	1318		200.158	1244.1		200.158	1446.43
200.608	1297.26		200.608	1288.16		200.608	1283.97		200.608	1281		200.608	1309.88		200.608	1297		200.608	1195.1		200.608	1414.43
201.06	1279.26		201.06	1318.16		201.06	1315.97		201.06	1285		201.06	1315.88		201.06	1297		201.06	1217.1		201.06	1431.43
201.51	1266.26		201.51	1336.16		201.51	1306.97		201.51	1273		201.51	1323.88		201.51	1318		201.51	1244.1		201.51	1440.43
201.962	1290.26		201.962	1334.16		201.962	1332.97		201.962	1298		201.962	1323.88		201.962	1339		201.962	1222.1		201.962	1411.43
202.414	1262.26		202.414	1294.16		202.414	1303.97		202.414	1259		202.414	1338.88		202.414	1301		202.414	1203.1		202.414	1403.43
202.864	1276.26		202.864	1297.16		202.864	1290.97		202.864	1333		202.864	1313.88		202.864	1341		202.864	1237.1		202.864	1429.43
203.316	1291.26		203.316	1304.16		203.316	1312.97		203.316	1313		203.316	1341.88		203.316	1329		203.316	1234.1		203.316	1413.43
203.768	1292.26		203.768	1305.16		203.768	1333.97		203.768	1267		203.768	1341.88		203.768	1321		203.768	1258.1		203.768	1416.43
204.218	1305.26		204.218	1312.16		204.218	1309.97		204.218	1305		204.218	1365.88		204.218	1357		204.218	1245.1		204.218	1410.43
204.67	1262.26		204.67	1320.16		204.67	1320.97		204.67	1295		204.67	1306.88		204.67	1316		204.67	1263.1		204.67	1399.43
205.12	1274.26		205.12	1298.16		205.12	1320.97		205.12	1289		205.12	1346.88		205.12	1323		205.12	1223.1		205.12	1411.43
205.572	1286.26		205.572	1317.16		205.572	1321.97		205.572	1320		205.572	1362.88		205.572	1314		205.572	1226.1		205.572	1391.43
206.022	1272.26		206.022	1331.16		206.022	1279.97		206.022	1320		206.022	1343.88		206.022	1324		206.022	1226.1		206.022	1397.43
206.474	1329.26		206.474	1289.16		206.474	1296.97		206.474	1252		206.474	1340.88		206.474	1286		206.474	1231.1		206.474	1380.43
206.926	1276.26		206.926	1309.16		206.926	1308.97		206.926	1300		206.926	1331.88		206.926	1347		206.926	1232.1		206.926	1394.43
207.376	1285.26		207.376	1309.16		207.376	1301.97		207.376	1285		207.376	1296.88		207.376	1305		207.376	1279.1		207.376	1438.43
207.828	1272.26		207.828	1295.16		207.828	1287.97		207.828	1255		207.828	1327.88		207.828	1299		207.828	1252.1		207.828	1391.43
208.277	1246.26		208.277	1321.16		208.277	1307.97		208.277	1310		208.277	1335.88		208.277	1284		208.277	1212.1		208.277	1441.43
208.729	1280.26		208.729	1309.16		208.729	1316.97		208.729	1300		208.729	1309.88		208.729	1307		208.729	1196.1		208.729	1398.43
209.179	1277.26		209.179	1297.16		209.179	1304.97		209.179	1278		209.179	1347.88		209.179	1322		209.179	1220.1		209.179	1395.43
209.631	1280.26		209.631	1297.16		209.631	1274.97		209.631	1278		209.631	1329.88		209.631	1329		209.631	1241.1		209.631	1425.43
210.08	1278.26		210.08	1311.16		210.08	1319.97		210.08	1295		210.08	1342.88		210.08	1300		210.08	1169.1		210.08	1424.43
210.532	1275.26		210.532	1304.16		210.532	1305.97		210.532	1304		210.532	1335.88		210.532	1297		210.532	1234.1		210.532	1380.43
210.982	1233.26		210.982	1312.16		210.982	1308.97		210.982	1254		210.982	1318.88		210.982	1319		210.982	1271.1		210.982	1384.43
211.434	1280.26		211.434	1296.16		211.434	1316.97		211.434	1275		211.434	1403.88		211.434	1329		211.434	1223.1		211.434	1406.43
211.883	1263.26		211.883	1296.16		211.883	1325.97		211.883	1286		211.883	1351.88		211.883	1309		211.883	1218.1		211.883	1380.43
212.335	1274.26		212.335	1280.16		212.335	1275.97		212.335	1308		212.335	1344.88		212.335	1335		212.335	1211.1		212.335	1394.43
212.784	1274.26		212.784	1293.16		212.784	1311.97		212.784	1262		212.784	1276.88		212.784	1313		212.784	1222.1		212.784	1417.43
213.236	1270.26		213.236	1259.16		213.236	1314.97		213.236	1277		213.236	1344.88		213.236	1301		213.236	1221.1		213.236	1368.43
213.685	1275.26		213.685	1280.16		213.685	1316.97		213.685	1269		213.685	1305.88		213.685	1345		213.685	1255.1		213.685	1403.43
214.137	1268.26		214.137	1305.16		214.137	1273.97		214.137	1278		214.137	1347.88		214.137	1288		214.137	1256.1		214.137	1387.43
214.586	1261.26		214.586	1305.16		214.586	1312.97		214.586	1279		214.586	1374.88		214.586	1331		214.586	1236.1		214.586	1385.43
215.038	1262.26		215.038	1284.16		215.038	1326.97		215.038	1315		215.038	1318.88		215.038	1279		215.038	1236.1		215.038	1379.43
215.487	1226.26		215.487	1299.16		215.487	1313.97		215.487	1244		215.487	1325.88		215.487	1276		215.487	1240.1		215.487	1425.43
215.939	1246.26		215.939	1297.16		215.939	1302.97		215.939	1248		215.939	1309.88		215.939	1326		215.939	1256.1		215.939	1410.43
216.388	1274.26		216.388	1281.16		216.388	1306.97		216.388	1263		216.388	1310.88		216.388	1285		216.388	1228.1		216.388	1402.43
216.837	1255.26		216.837	1275.16		216.837	1310.97		216.837	1277		216.837	1318.88		216.837	1316		216.837	1180.1		216.837	1349.43
217.289	1243.26		217.289	1281.16		217.289	1298.97		217.289	1290		217.289	1315.88		217.289	1267		217.289	1223.1		217.289	1386.43
217.738	1244.26		217.738	1301.16		217.738	1301.97		217.738	1265		217.738	1353.88		217.738	1282		217.738	1231.1		217.738	1397.43
218.19	1274.26		218.19	1281.16		218.19	1287.97		218.19	1282		218.19	1366.88		218.19	1316		218.19	1219.1		218.19	1388.43
218.639	1244.26		218.639	1310.16		218.639	1276.97		218.639	1300		218.639	1295.88		218.639	1270		218.639	1194.1		218.639	1380.43
219.088	1253.26		219.088	1275.16		219.088	1283.97		219.088	1292		219.088	1382.88		219.088	1314		219.088	1232.1		219.088	1391.43
219.539	1283.26		219.539	1269.16		219.539	1298.97		219.539	1276		219.539	1307.88		219.539	1272		219.539	1202.1		219.539	1406.43
219.988	1272.26		219.988	1314.16		219.988	1331.97		219.988	1298		219.988	1360.88		219.988	1334		219.988	1247.1		219.988	1385.43
220.438	1237.26		220.438	1287.16		220.438	1328.97		220.438	1276		220.438	1350.88		220.438	1319		220.438	1280.1		220.438	1422.43
220.889	1246.26		220.889	1285.16		220.889	1295.97		220.889	1270		220.889	1340.88		220.889	1287		220.889	1219.1		220.889	1390.43
221.338	1266.26		221.338	1291.16		221.338	1310.97		221.338	1327		221.338	1338.88		221.338	1303		221.338	1228.1		221.338	1375.43
221.789	1257.26		221.789	1276.16		221.789	1276.97		221.789	1295		221.789	1292.88		221.789	1289		221.789	1234.1		221.789	1406.43
222.238	1260.26		222.238	1304.16		222.238	1308.97		222.238	1258		222.238	1278.88		222.238	1306		222.238	1247.1		222.238	1372.43
222.687	1245.26		222.687	1278.16		222.687	1306.97		222.687	1282		222.687	1374.88		222.687	1292		222.687	1204.1		222.687	1393.43
223.138	1248.26		223.138	1270.16		223.138	1272.97		223.138	1255		223.138	1332.88		223.138	1296		223.138	1222.1		223.138	1391.43
223.587	1252.26		223.587	1284.16		223.587	1288.97		223.587	1293		223.587	1326.88		223.587	1284		223.587	1211.1		223.587	1400.43
224.036	1239.26		224.036	1296.16		224.036	1270.97		224.036	1280		224.036	1314.88		224.036	1321		224.036	1230.1		224.036	1395.43
224.487	1234.26		224.487	1310.16		224.487	1315.97		224.487	1313		224.487	1297.88		224.487	1330		224.487	1273.1		224.487	1371.43
224.936	1234.26		224.936	1304.16		224.936	1306.97		224.936	1272		224.936	1319.88		224.936	1276		224.936	1224.1		224.936	1390.43
225.385	1269.26		225.385	1285.16		225.385	1291.97		225.385	1277		225.385	1299.88		225.385	1297		225.385	1194.1		225.385	1362.43
225.834	1259.26		225.834	1269.16		225.834	1321.97		225.834	1267		225.834	1338.88		225.834	1297		225.834	1276.1		225.834	1413.43
226.285	1241.26		226.285	1271.16		226.285	1292.97		226.285	1241		226.285	1298.88		226.285	1290		226.285	1177.1		226.285	1364.43
226.734	1218.26		226.734	1271.16		226.734	1306.97		226.734	1284		226.734	1343.88		226.734	1306		226.734	1255.1		226.734	1379.43
227.183	1251.26		227.183	1277.16		227.183	1261.97		227.183	1277		227.183	1326.88		227.183	1318		227.183	1201.1		227.183	1391.43
227.634	1242.26		227.634	1287.16		227.634	1309.97		227.634	1281		227.634	1323.88		227.634	1291		227.634	1201.1		227.634	1403.43
228.083	1244.26		228.083	1286.16		228.083	1301.97		228.083	1308		228.083	1315.88		228.083	1349		228.083	1216.1		228.083	1372.43
228.531	1243.26		228.531	1287.16		228.531	1322.97		228.531	1256		228.531	1321.88		228.531	1303		228.531	1235.1		228.531	1390.43
228.98	1252.26		228.98	1312.16		228.98	1287.97		228.98	1292		228.98	1331.88		228.98	1329		228.98	1230.1		228.98	1366.43
229.431	1255.26		229.431	1291.16		229.431	1322.97		229.431	1255		229.431	1277.88		229.431	1282		229.431	1208.1		229.431	1373.43
229.88	1247.26		229.88	1291.16		229.88	1309.97		229.88	1277		229.88	1319.88		229.88	1335		229.88	1250.1		229.88	1368.43
230.328	1258.26		230.328	1285.16		230.328	1285.97		230.328	1320		230.328	1331.88		230.328	1306		230.328	1199.1		230.328	1326.43
230.777	1240.26		230.777	1273.16		230.777	1299.97		230.777	1284		230.777	1294.88		230.777	1270		230.777	1206.1		230.777	1394.43
231.226	1234.26		231.226	1277.16		231.226	1307.97		231.226	1255		231.226	1290.88		231.226	1299		231.226	1270.1		231.226	1346.43
231.676	1243.26		231.676	1273.16		231.676	1293.97		231.676	1277		231.676	1288.88		231.676	1291		231.676	1182.1		231.676	1371.43
232.125	1271.26		232.125	1288.16		232.125	1264.97		232.125	1295		232.125	1329.88		232.125	1347		232.125	1254.1		232.125	1372.43
232.573	1243.26		232.573	1300.16		232.573	1270.97		232.573	1259		232.573	1326.88		232.573	1289		232.573	1211.1		232.573	1366.43
233.022	1254.26		233.022	1248.16		233.022	1242.97		233.022	1237		233.022	1351.88		233.022	1300		233.022	1200.1		233.022	1366.43
233.47	1260.26		233.47	1276.16		233.47	1267.97		233.47	1265		233.47	1319.88		233.47	1324		233.47	1194.1		233.47	1394.43
233.921	1227.26		233.921	1254.16		233.921	1300.97		233.921	1306		233.921	1327.88		233.921	1292		233.921	1206.1		233.921	1372.43
234.37	1256.26		234.37	1265.16		234.37	1254.97		234.37	1267		234.37	1342.88		234.37	1283		234.37	1248.1		234.37	1381.43
234.818	1237.26		234.818	1277.16		234.818	1278.97		234.818	1294		234.818	1346.88		234.818	1260		234.818	1275.1		234.818	1395.43
235.267	1219.26		235.267	1279.16		235.267	1304.97		235.267	1255		235.267	1344.88		235.267	1311		235.267	1213.1		235.267	1384.43
235.715	1254.26		235.715	1266.16		235.715	1290.97		235.715	1268		235.715	1311.88		235.715	1285		235.715	1214.1		235.715	1365.43
236.163	1240.26		236.163	1265.16		236.163	1292.97		236.163	1275		236.163	1328.88		236.163	1294		236.163	1211.1		236.163	1378.43
236.612	1260.26		236.612	1280.16		236.612	1279.97		236.612	1291		236.612	1363.88		236.612	1315		236.612	1209.1		236.612	1353.43
237.062	1221.26		237.062	1270.16		237.062	1299.97		237.062	1275		237.062	1291.88		237.062	1263		237.062	1210.1		237.062	1368.43
237.51	1269.26		237.51	1286.16		237.51	1292.97		237.51	1264		237.51	1301.88		237.51	1334		237.51	1245.1		237.51	1363.43
237.959	1226.26		237.959	1268.16		237.959	1277.97		237.959	1279		237.959	1334.88		237.959	1255		237.959	1230.1		237.959	1353.43
238.407	1233.26		238.407	1265.16		238.407	1299.97		238.407	1214		238.407	1330.88		238.407	1296		238.407	1250.1		238.407	1373.43
238.855	1244.26		238.855	1251.16		238.855	1321.97		238.855	1281		238.855	1324.88		238.855	1332		238.855	1247.1		238.855	1384.43
239.304	1255.26		239.304	1258.16		239.304	1253.97		239.304	1272		239.304	1326.88		239.304	1320		239.304	1194.1		239.304	1383.43
239.752	1256.26		239.752	1280.16		239.752	1254.97		239.752	1279		239.752	1321.88		239.752	1287		239.752	1225.1		239.752	1361.43
240.2	1229.26		240.2	1228.16		240.2	1277.97		240.2	1268		240.2	1327.88		240.2	1308		240.2	1230.1		240.2	1374.43
240.648	1227.26		240.648	1281.16		240.648	1268.97		240.648	1258		240.648	1358.88		240.648	1299		240.648	1199.1		240.648	1362.43
241.096	1245.26		241.096	1267.16		241.096	1296.97		241.096	1279		241.096	1306.88		241.096	1224		241.096	1259.1		241.096	1356.43
241.547	1236.26		241.547	1271.16		241.547	1301.97		241.547	1227		241.547	1314.88		241.547	1311		241.547	1238.1		241.547	1328.43
241.995	1230.26		241.995	1288.16		241.995	1276.97		241.995	1264		241.995	1370.88		241.995	1261		241.995	1239.1		241.995	1364.43
242.443	1224.26		242.443	1270.16		242.443	1280.97		242.443	1311		242.443	1326.88		242.443	1313		242.443	1243.1		242.443	1388.43
242.891	1244.26		242.891	1262.16		242.891	1288.97		242.891	1285		242.891	1308.88		242.891	1293		242.891	1250.1		242.891	1363.43
243.339	1275.26		243.339	1275.16		243.339	1274.97		243.339	1288		243.339	1319.88		243.339	1328		243.339	1200.1		243.339	1385.43
243.787	1244.26		243.787	1248.16		243.787	1275.97		243.787	1253		243.787	1323.88		243.787	1287		243.787	1238.1		243.787	1352.43
244.235	1231.26		244.235	1279.16		244.235	1295.97		244.235	1283		244.235	1330.88		244.235	1288		244.235	1248.1		244.235	1377.43
244.683	1213.26		244.683	1257.16		244.683	1292.97		244.683	1283		244.683	1308.88		244.683	1291		244.683	1257.1		244.683	1353.43
245.131	1221.26		245.131	1301.16		245.131	1271.97		245.131	1235		245.131	1341.88		245.131	1321		245.131	1248.1		245.131	1364.43
245.579	1239.26		245.579	1258.16		245.579	1347.97		245.579	1261		245.579	1297.88		245.579	1277		245.579	1195.1		245.579	1373.43
246.027	1233.26		246.027	1264.16		246.027	1290.97		246.027	1242		246.027	1339.88		246.027	1272		246.027	1241.1		246.027	1365.43
246.475	1236.26		246.475	1235.16		246.475	1303.97		246.475	1253		246.475	1365.88		246.475	1278		246.475	1224.1		246.475	1346.43
246.923	1222.26		246.923	1277.16		246.923	1289.97		246.923	1279		246.923	1297.88		246.923	1293		246.923	1215.1		246.923	1366.43
247.37	1190.26		247.37	1274.16		247.37	1269.97		247.37	1237		247.37	1327.88		247.37	1251		247.37	1227.1		247.37	1336.43
247.818	1243.26		247.818	1258.16		247.818	1307.97		247.818	1243		247.818	1350.88		247.818	1301		247.818	1280.1		247.818	1379.43
248.266	1200.26		248.266	1293.16		248.266	1289.97		248.266	1286		248.266	1343.88		248.266	1281		248.266	1223.1		248.266	1352.43
248.714	1217.26		248.714	1265.16		248.714	1295.97		248.714	1290		248.714	1331.88		248.714	1300		248.714	1253.1		248.714	1325.43
249.161	1201.26		249.161	1269.16		249.161	1300.97		249.161	1262		249.161	1283.88		249.161	1307		249.161	1196.1		249.161	1348.43
249.609	1217.26		249.609	1230.16		249.609	1232.97		249.609	1286		249.609	1366.88		249.609	1256		249.609	1277.1		249.609	1376.43
250.057	1237.26		250.057	1285.16		250.057	1298.97		250.057	1247		250.057	1344.88		250.057	1299		250.057	1216.1		250.057	1352.43
250.503	1236.26		250.503	1270.16		250.503	1298.97		250.503	1281		250.503	1301.88		250.503	1340		250.503	1209.1		250.503	1345.43
250.95	1223.26		250.95	1258.16		250.95	1287.97		250.95	1270		250.95	1349.88		250.95	1274		250.95	1251.1		250.95	1349.43
251.398	1212.26		251.398	1285.16		251.398	1255.97		251.398	1281		251.398	1330.88		251.398	1283		251.398	1209.1		251.398	1371.43
251.846	1214.26		251.846	1244.16		251.846	1294.97		251.846	1243		251.846	1324.88		251.846	1229		251.846	1199.1		251.846	1350.43
252.293	1205.26		252.293	1266.16		252.293	1288.97		252.293	1247		252.293	1340.88		252.293	1281		252.293	1268.1		252.293	1368.43
252.741	1217.26		252.741	1256.16		252.741	1313.97		252.741	1266		252.741	1334.88		252.741	1308		252.741	1205.1		252.741	1345.43
253.188	1214.26		253.188	1234.16		253.188	1257.97		253.188	1249		253.188	1320.88		253.188	1247		253.188	1242.1		253.188	1342.43
253.636	1246.26		253.636	1248.16		253.636	1269.97		253.636	1283		253.636	1351.88		253.636	1279		253.636	1223.1		253.636	1355.43
254.083	1216.26		254.083	1272.16		254.083	1331.97		254.083	1265		254.083	1336.88		254.083	1266		254.083	1207.1		254.083	1338.43
254.531	1222.26		254.531	1243.16		254.531	1268.97		254.531	1264		254.531	1340.88		254.531	1274		254.531	1268.1		254.531	1334.43
254.976	1195.26		254.976	1301.16		254.976	1254.97		254.976	1280		254.976	1286.88		254.976	1312		254.976	1261.1		254.976	1348.43
255.424	1214.26		255.424	1262.16		255.424	1303.97		255.424	1266		255.424	1326.88		255.424	1297		255.424	1210.1		255.424	1352.43
255.871	1217.26		255.871	1236.16		255.871	1248.97		255.871	1262		255.871	1332.88		255.871	1286		255.871	1206.1		255.871	1336.43
256.319	1215.26		256.319	1259.16		256.319	1267.97		256.319	1269		256.319	1324.88		256.319	1305		256.319	1224.1		256.319	1335.43
256.766	1210.26		256.766	1221.16		256.766	1287.97		256.766	1273		256.766	1322.88		256.766	1301		256.766	1275.1		256.766	1367.43
257.214	1224.26		257.214	1250.16		257.214	1292.97		257.214	1262		257.214	1295.88		257.214	1285		257.214	1236.1		257.214	1345.43
257.661	1221.26		257.661	1239.16		257.661	1319.97		257.661	1277		257.661	1346.88		257.661	1275		257.661	1226.1		257.661	1332.43
258.106	1233.26		258.106	1229.16		258.106	1298.97		258.106	1267		258.106	1335.88		258.106	1288		258.106	1267.1		258.106	1336.43
258.553	1215.26		258.553	1231.16		258.553	1294.97		258.553	1271		258.553	1324.88		258.553	1284		258.553	1204.1		258.553	1324.43
259.001	1229.26		259.001	1270.16		259.001	1259.97		259.001	1272		259.001	1335.88		259.001	1280		259.001	1215.1		259.001	1324.43
259.448	1179.26		259.448	1248.16		259.448	1277.97		259.448	1259		259.448	1318.88		259.448	1285		259.448	1218.1		259.448	1349.43
259.895	1205.26		259.895	1233.16		259.895	1270.97		259.895	1278		259.895	1315.88		259.895	1319		259.895	1224.1		259.895	1335.43
260.34	1241.26		260.34	1249.16		260.34	1290.97		260.34	1305		260.34	1332.88		260.34	1266		260.34	1272.1		260.34	1364.43
260.788	1225.26		260.788	1251.16		260.788	1311.97		260.788	1254		260.788	1313.88		260.788	1275		260.788	1208.1		260.788	1333.43
261.235	1183.26		261.235	1213.16		261.235	1260.97		261.235	1256		261.235	1330.88		261.235	1295		261.235	1219.1		261.235	1322.43
261.682	1217.26		261.682	1249.16		261.682	1214.97		261.682	1258		261.682	1323.88		261.682	1301		261.682	1202.1		261.682	1344.43
262.127	1197.26		262.127	1262.16		262.127	1304.97		262.127	1250		262.127	1330.88		262.127	1244		262.127	1205.1		262.127	1337.43
262.574	1218.26		262.574	1250.16		262.574	1279.97		262.574	1270		262.574	1285.88		262.574	1276		262.574	1237.1		262.574	1362.43
263.021	1226.26		263.021	1252.16		263.021	1287.97		263.021	1290		263.021	1310.88		263.021	1252		263.021	1250.1		263.021	1353.43
263.468	1226.26		263.468	1233.16		263.468	1257.97		263.468	1272		263.468	1328.88		263.468	1288		263.468	1228.1		263.468	1352.43
263.915	1214.26		263.915	1243.16		263.915	1228.97		263.915	1242		263.915	1342.88		263.915	1282		263.915	1214.1		263.915	1374.43
264.36	1192.26		264.36	1247.16		264.36	1297.97		264.36	1279		264.36	1299.88		264.36	1298		264.36	1255.1		264.36	1327.43
264.807	1194.26		264.807	1235.16		264.807	1250.97		264.807	1254		264.807	1306.88		264.807	1251		264.807	1206.1		264.807	1310.43
265.254	1188.26		265.254	1238.16		265.254	1254.97		265.254	1219		265.254	1303.88		265.254	1302		265.254	1200.1		265.254	1325.43
265.699	1182.26		265.699	1222.16		265.699	1269.97		265.699	1244		265.699	1319.88		265.699	1282		265.699	1207.1		265.699	1316.43
266.146	1220.26		266.146	1221.16		266.146	1292.97		266.146	1281		266.146	1288.88		266.146	1290		266.146	1241.1		266.146	1335.43
266.593	1217.26		266.593	1224.16		266.593	1291.97		266.593	1233		266.593	1316.88		266.593	1315		266.593	1234.1		266.593	1380.43
267.04	1237.26		267.04	1243.16		267.04	1284.97		267.04	1262		267.04	1290.88		267.04	1298		267.04	1233.1		267.04	1348.43
267.485	1217.26		267.485	1249.16		267.485	1272.97		267.485	1273		267.485	1313.88		267.485	1270		267.485	1184.1		267.485	1339.43
267.932	1232.26		267.932	1235.16		267.932	1267.97		267.932	1279		267.932	1305.88		267.932	1272		267.932	1233.1		267.932	1341.43
268.378	1201.26		268.378	1259.16		268.378	1299.97		268.378	1215		268.378	1342.88		268.378	1295		268.378	1224.1		268.378	1330.43
268.823	1207.26		268.823	1234.16		268.823	1252.97		268.823	1267		268.823	1311.88		268.823	1278		268.823	1237.1		268.823	1353.43
269.27	1239.26		269.27	1249.16		269.27	1274.97		269.27	1251		269.27	1258.88		269.27	1272		269.27	1243.1		269.27	1351.43
269.717	1208.26		269.717	1233.16		269.717	1282.97		269.717	1253		269.717	1309.88		269.717	1267		269.717	1260.1		269.717	1360.43
270.161	1207.26		270.161	1231.16		270.161	1234.97		270.161	1250		270.161	1342.88		270.161	1310		270.161	1240.1		270.161	1352.43
270.608	1206.26		270.608	1239.16		270.608	1272.97		270.608	1266		270.608	1319.88		270.608	1316		270.608	1257.1		270.608	1334.43
271.053	1222.26		271.053	1268.16		271.053	1295.97		271.053	1258		271.053	1331.88		271.053	1315		271.053	1231.1		271.053	1361.43
271.499	1190.26		271.499	1225.16		271.499	1263.97		271.499	1236		271.499	1326.88		271.499	1316		271.499	1270.1		271.499	1350.43
271.946	1206.26		271.946	1251.16		271.946	1256.97		271.946	1266		271.946	1304.88		271.946	1316		271.946	1259.1		271.946	1315.43
272.391	1183.26		272.391	1261.16		272.391	1278.97		272.391	1243		272.391	1292.88		272.391	1316		272.391	1225.1		272.391	1362.43
272.837	1202.26		272.837	1228.16		272.837	1264.97		272.837	1268		272.837	1301.88		272.837	1316		272.837	1213.1		272.837	1344.43
273.284	1208.26		273.284	1225.16		273.284	1286.97		273.284	1273		273.284	1286.88		273.284	1316		273.284	1226.1		273.284	1341.43
273.728	1190.26		273.728	1264.16		273.728	1251.97		273.728	1242		273.728	1321.88		273.728	1271		273.728	1284.1		273.728	1349.43
274.175	1205.26		274.175	1252.16		274.175	1248.97		274.175	1240		274.175	1353.88		274.175	1291		274.175	1257.1		274.175	1320.43
274.619	1190.26		274.619	1235.16		274.619	1308.97		274.619	1243		274.619	1327.88		274.619	1300		274.619	1208.1		274.619	1363.43
275.066	1227.26		275.066	1253.16		275.066	1294.97		275.066	1192		275.066	1309.88		275.066	1316		275.066	1269.1		275.066	1357.43
275.51	1205.26		275.51	1237.16		275.51	1249.97		275.51	1279		275.51	1321.88		275.51	1304		275.51	1225.1		275.51	1340.43
275.957	1245.26		275.957	1248.16		275.957	1283.97		275.957	1267		275.957	1337.88		275.957	1286		275.957	1271.1		275.957	1355.43
276.403	1208.26		276.403	1246.16		276.403	1279.97		276.403	1297		276.403	1342.88		276.403	1298		276.403	1307.1		276.403	1375.43
276.848	1221.26		276.848	1251.16		276.848	1291.97		276.848	1260		276.848	1334.88		276.848	1269		276.848	1292.1		276.848	1339.43
277.294	1227.26		277.294	1254.16		277.294	1258.97		277.294	1225		277.294	1311.88		277.294	1292		277.294	1259.1		277.294	1333.43
277.738	1189.26		277.738	1272.16		277.738	1245.97		277.738	1263		277.738	1350.88		277.738	1293		277.738	1256.1		277.738	1337.43
278.185	1201.26		278.185	1227.16		278.185	1269.97		278.185	1238		278.185	1326.88		278.185	1289		278.185	1239.1		278.185	1312.43
278.629	1221.26		278.629	1252.16		278.629	1274.97		278.629	1285		278.629	1352.88		278.629	1283		278.629	1234.1		278.629	1331.43
279.075	1195.26		279.075	1225.16		279.075	1277.97		279.075	1263		279.075	1330.88		279.075	1283		279.075	1250.1		279.075	1329.43
279.519	1190.26		279.519	1262.16		279.519	1268.97		279.519	1249		279.519	1313.88		279.519	1309		279.519	1252.1		279.519	1348.43
279.966	1200.26		279.966	1227.16		279.966	1336.97		279.966	1278		279.966	1383.88		279.966	1277		279.966	1231.1		279.966	1362.43
280.41	1257.26		280.41	1244.16		280.41	1294.97		280.41	1227		280.41	1311.88		280.41	1318		280.41	1243.1		280.41	1352.43
280.856	1217.26		280.856	1228.16		280.856	1280.97		280.856	1240		280.856	1315.88		280.856	1280		280.856	1227.1		280.856	1330.43
281.3	1195.26		281.3	1255.16		281.3	1283.97		281.3	1280		281.3	1292.88		281.3	1274		281.3	1217.1		281.3	1326.43
281.746	1218.26		281.746	1247.16		281.746	1323.97		281.746	1289		281.746	1359.88		281.746	1296		281.746	1264.1		281.746	1332.43
282.19	1204.26		282.19	1263.16		282.19	1256.97		282.19	1241		282.19	1285.88		282.19	1306		282.19	1235.1		282.19	1329.43
282.637	1200.26		282.637	1248.16		282.637	1241.97		282.637	1276		282.637	1328.88		282.637	1290		282.637	1221.1		282.637	1325.43
283.081	1211.26		283.081	1248.16		283.081	1269.97		283.081	1279		283.081	1311.88		283.081	1296		283.081	1251.1		283.081	1362.43
283.527	1248.26		283.527	1250.16		283.527	1242.97		283.527	1245		283.527	1363.88		283.527	1288		283.527	1240.1		283.527	1342.43
283.971	1219.26		283.971	1267.16		283.971	1277.97		283.971	1249		283.971	1348.88		283.971	1308		283.971	1241.1		283.971	1342.43
284.417	1193.26		284.417	1225.16		284.417	1282.97		284.417	1237		284.417	1319.88		284.417	1285		284.417	1200.1		284.417	1312.43
284.861	1207.26		284.861	1253.16		284.861	1268.97		284.861	1278		284.861	1360.88		284.861	1320		284.861	1213.1		284.861	1317.43
285.305	1204.26		285.305	1273.16		285.305	1251.97		285.305	1279		285.305	1313.88		285.305	1269		285.305	1239.1		285.305	1357.43
285.751	1216.26		285.751	1258.16		285.751	1275.97		285.751	1264		285.751	1307.88		285.751	1268		285.751	1273.1		285.751	1344.43
286.195	1207.26		286.195	1254.16		286.195	1236.97		286.195	1249		286.195	1327.88		286.195	1260		286.195	1255.1		286.195	1306.43
286.64	1198.26		286.64	1261.16		286.64	1279.97		286.64	1303		286.64	1337.88		286.64	1281		286.64	1200.1		286.64	1358.43
287.084	1210.26		287.084	1248.16		287.084	1265.97		287.084	1251		287.084	1312.88		287.084	1288		287.084	1238.1		287.084	1354.43
287.528	1185.26		287.528	1278.16		287.528	1296.97		287.528	1261		287.528	1369.88		287.528	1312		287.528	1255.1		287.528	1334.43
287.974	1241.26		287.974	1242.16		287.974	1300.97		287.974	1244		287.974	1356.88		287.974	1284		287.974	1261.1		287.974	1333.43
288.418	1194.26		288.418	1236.16		288.418	1261.97		288.418	1239		288.418	1317.88		288.418	1248		288.418	1258.1		288.418	1343.43
288.864	1220.26		288.864	1235.16		288.864	1292.97		288.864	1269		288.864	1314.88		288.864	1266		288.864	1253.1		288.864	1338.43
289.308	1199.26		289.308	1237.16		289.308	1297.97		289.308	1224		289.308	1315.88		289.308	1293		289.308	1276.1		289.308	1340.43
289.751	1195.26		289.751	1237.16		289.751	1289.97		289.751	1250		289.751	1348.88		289.751	1273		289.751	1255.1		289.751	1331.43
290.197	1225.26		290.197	1248.16		290.197	1277.97		290.197	1254		290.197	1384.88		290.197	1296		290.197	1276.1		290.197	1326.43
290.641	1205.26		290.641	1259.16		290.641	1275.97		290.641	1270		290.641	1300.88		290.641	1305		290.641	1232.1		290.641	1339.43
291.084	1206.26		291.084	1246.16		291.084	1279.97		291.084	1270		291.084	1333.88		291.084	1310		291.084	1230.1		291.084	1329.43
291.53	1201.26		291.53	1235.16		291.53	1268.97		291.53	1247		291.53	1336.88		291.53	1309		291.53	1246.1		291.53	1312.43
291.974	1218.26		291.974	1256.16		291.974	1276.97		291.974	1223		291.974	1348.88		291.974	1279		291.974	1282.1		291.974	1336.43
292.417	1212.26		292.417	1233.16		292.417	1318.97		292.417	1256		292.417	1343.88		292.417	1323		292.417	1239.1		292.417	1360.43
292.863	1214.26		292.863	1265.16		292.863	1293.97		292.863	1266		292.863	1325.88		292.863	1300		292.863	1275.1		292.863	1350.43
293.306	1229.26		293.306	1248.16		293.306	1298.97		293.306	1279		293.306	1340.88		293.306	1309		293.306	1272.1		293.306	1374.43
293.75	1215.26		293.75	1261.16		293.75	1239.97		293.75	1261		293.75	1325.88		293.75	1284		293.75	1280.1		293.75	1380.43
294.196	1204.26		294.196	1239.16		294.196	1319.97		294.196	1270		294.196	1365.88		294.196	1308		294.196	1272.1		294.196	1369.43
294.639	1212.26		294.639	1253.16		294.639	1276.97		294.639	1285		294.639	1329.88		294.639	1278		294.639	1308.1		294.639	1318.43
295.082	1211.26		295.082	1265.16		295.082	1337.97		295.082	1274		295.082	1341.88		295.082	1335		295.082	1276.1		295.082	1370.43
295.526	1234.26		295.526	1253.16		295.526	1293.97		295.526	1322		295.526	1377.88		295.526	1274		295.526	1298.1		295.526	1366.43
295.971	1270.26		295.971	1270.16		295.971	1306.97		295.971	1290		295.971	1349.88		295.971	1325		295.971	1299.1		295.971	1381.43
296.415	1256.26		296.415	1282.16		296.415	1311.97		296.415	1235		296.415	1357.88		296.415	1348		296.415	1330.1		296.415	1383.43
296.858	1295.26		296.858	1322.16		296.858	1331.97		296.858	1338		296.858	1384.88		296.858	1376		296.858	1328.1		296.858	1410.43
297.302	1274.26		297.302	1325.16		297.302	1372.97		297.302	1363		297.302	1363.88		297.302	1400		297.302	1310.1		297.302	1397.43
297.747	1284.26		297.747	1326.16		297.747	1334.97		297.747	1342		297.747	1414.88		297.747	1346		297.747	1278.1		297.747	1410.43
298.19	1277.26		298.19	1352.16		298.19	1350.97		298.19	1305		298.19	1416.88		298.19	1373		298.19	1307.1		298.19	1412.43
298.634	1286.26		298.634	1306.16		298.634	1329.97		298.634	1348		298.634	1415.88		298.634	1362		298.634	1358.1		298.634	1434.43
299.077	1262.26		299.077	1285.16		299.077	1388.97		299.077	1365		299.077	1406.88		299.077	1317		299.077	1318.1		299.077	1398.43
299.522	1308.26		299.522	1329.16		299.522	1375.97		299.522	1317		299.522	1414.88		299.522	1382		299.522	1338.1		299.522	1416.43
299.966	1294.26		299.966	1333.16		299.966	1310.97		299.966	1354		299.966	1443.88		299.966	1342		299.966	1312.1		299.966	1396.43
300.409	1288.26		300.409	1296.16		300.409	1313.97		300.409	1366		300.409	1401.88		300.409	1346		300.409	1307.1		300.409	1372.43
300.852	1274.26		300.852	1301.16		300.852	1320.97		300.852	1367		300.852	1377.88		300.852	1353		300.852	1300.1		300.852	1383.43
301.295	1228.26		301.295	1318.16		301.295	1310.97		301.295	1303		301.295	1364.88		301.295	1328		301.295	1260.1		301.295	1387.43
301.74	1227.26		301.74	1301.16		301.74	1325.97		301.74	1262		301.74	1356.88		301.74	1325		301.74	1307.1		301.74	1378.43
302.183	1236.26		302.183	1264.16		302.183	1297.97		302.183	1266		302.183	1342.88		302.183	1325		302.183	1287.1		302.183	1328.43
302.627	1220.26		302.627	1283.16		302.627	1292.97		302.627	1282		302.627	1327.88		302.627	1293		302.627	1309.1		302.627	1351.43
303.07	1254.26		303.07	1272.16		303.07	1330.97		303.07	1307		303.07	1343.88		303.07	1340		303.07	1255.1		303.07	1332.43
303.513	1215.26		303.513	1300.16		303.513	1321.97		303.513	1281		303.513	1395.88		303.513	1294		303.513	1267.1		303.513	1334.43
303.956	1225.26		303.956	1251.16		303.956	1291.97		303.956	1275		303.956	1333.88		303.956	1316		303.956	1288.1		303.956	1374.43
304.401	1205.26		304.401	1274.16		304.401	1300.97		304.401	1298		304.401	1317.88		304.401	1288		304.401	1278.1		304.401	1347.43
304.844	1220.26		304.844	1285.16		304.844	1328.97		304.844	1301		304.844	1340.88		304.844	1286		304.844	1219.1		304.844	1343.43
305.287	1210.26		305.287	1276.16		305.287	1264.97		305.287	1277		305.287	1332.88		305.287	1307		305.287	1271.1		305.287	1353.43
305.73	1224.26		305.73	1256.16		305.73	1288.97		305.73	1303		305.73	1353.88		305.73	1288		305.73	1234.1		305.73	1362.43
306.173	1221.26		306.173	1262.16		306.173	1309.97		306.173	1283		306.173	1324.88		306.173	1308		306.173	1264.1		306.173	1365.43
306.615	1216.26		306.615	1250.16		306.615	1259.97		306.615	1324		306.615	1335.88		306.615	1333		306.615	1277.1		306.615	1309.43
307.058	1191.26		307.058	1231.16		307.058	1260.97		307.058	1247		307.058	1364.88		307.058	1300		307.058	1245.1		307.058	1333.43
307.501	1227.26		307.501	1255.16		307.501	1311.97		307.501	1297		307.501	1362.88		307.501	1295		307.501	1275.1		307.501	1359.43
307.946	1223.26		307.946	1244.16		307.946	1277.97		307.946	1218		307.946	1351.88		307.946	1322		307.946	1248.1		307.946	1345.43
308.389	1203.26		308.389	1232.16		308.389	1276.97		308.389	1231		308.389	1291.88		308.389	1284		308.389	1296.1		308.389	1320.43
308.832	1236.26		308.832	1253.16		308.832	1278.97		308.832	1265		308.832	1343.88		308.832	1297		308.832	1266.1		308.832	1343.43
309.275	1218.26		309.275	1244.16		309.275	1244.97		309.275	1296		309.275	1331.88		309.275	1250		309.275	1283.1		309.275	1329.43
309.717	1221.26		309.717	1242.16		309.717	1266.97		309.717	1275		309.717	1323.88		309.717	1283		309.717	1315.1		309.717	1320.43
310.16	1240.26		310.16	1247.16		310.16	1289.97		310.16	1251		310.16	1336.88		310.16	1307		310.16	1257.1		310.16	1333.43
310.603	1216.26		310.603	1245.16		310.603	1275.97		310.603	1253		310.603	1358.88		310.603	1308		310.603	1245.1		310.603	1321.43
311.046	1218.26		311.046	1268.16		311.046	1287.97		311.046	1241		311.046	1304.88		311.046	1298		311.046	1278.1		311.046	1318.43
311.488	1198.26		311.488	1232.16		311.488	1263.97		311.488	1303		311.488	1317.88		311.488	1277		311.488	1273.1		311.488	1348.43
311.931	1203.26		311.931	1261.16		311.931	1285.97		311.931	1250		311.931	1322.88		311.931	1270		311.931	1289.1		311.931	1330.43
312.373	1212.26		312.373	1215.16		312.373	1299.97		312.373	1282		312.373	1308.88		312.373	1276		312.373	1269.1		312.373	1288.43
312.816	1213.26		312.816	1228.16		312.816	1279.97		312.816	1276		312.816	1364.88		312.816	1341		312.816	1255.1		312.816	1359.43
313.259	1225.26		313.259	1236.16		313.259	1270.97		313.259	1262		313.259	1324.88		313.259	1291		313.259	1234.1		313.259	1328.43
313.701	1204.26		313.701	1239.16		313.701	1299.97		313.701	1284		313.701	1348.88		313.701	1297		313.701	1269.1		313.701	1334.43
314.144	1204.26		314.144	1258.16		314.144	1291.97		314.144	1261		314.144	1365.88		314.144	1292		314.144	1259.1		314.144	1304.43
314.586	1193.26		314.586	1244.16		314.586	1313.97		314.586	1270		314.586	1337.88		314.586	1310		314.586	1237.1		314.586	1311.43
315.029	1201.26		315.029	1225.16		315.029	1256.97		315.029	1247		315.029	1325.88		315.029	1309		315.029	1281.1		315.029	1346.43
315.471	1204.26		315.471	1235.16		315.471	1286.97		315.471	1263		315.471	1365.88		315.471	1280		315.471	1253.1		315.471	1332.43
315.914	1199.26		315.914	1256.16		315.914	1249.97		315.914	1282		315.914	1318.88		315.914	1268		315.914	1263.1		315.914	1319.43
316.356	1213.26		316.356	1239.16		316.356	1303.97		316.356	1292		316.356	1330.88		316.356	1343		316.356	1310.1		316.356	1328.43
316.799	1211.26		316.799	1240.16		316.799	1290.97		316.799	1235		316.799	1279.88		316.799	1282		316.799	1220.1		316.799	1329.43
317.241	1209.26		317.241	1227.16		317.241	1275.97		317.241	1253		317.241	1325.88		317.241	1321		317.241	1251.1		317.241	1328.43
317.683	1168.26		317.683	1230.16		317.683	1272.97		317.683	1279		317.683	1330.88		317.683	1299		317.683	1242.1		317.683	1300.43
318.126	1210.26		318.126	1242.16		318.126	1286.97		318.126	1252		318.126	1328.88		318.126	1276		318.126	1279.1		318.126	1305.43
318.568	1208.26		318.568	1239.16		318.568	1226.97		318.568	1243		318.568	1337.88		318.568	1287		318.568	1260.1		318.568	1329.43
319.01	1193.26		319.01	1225.16		319.01	1261.97		319.01	1292		319.01	1342.88		319.01	1311		319.01	1330.1		319.01	1317.43
319.453	1211.26		319.453	1254.16		319.453	1284.97		319.453	1278		319.453	1313.88		319.453	1257		319.453	1238.1		319.453	1313.43
319.895	1197.26		319.895	1245.16		319.895	1308.97		319.895	1301		319.895	1290.88		319.895	1275		319.895	1246.1		319.895	1320.43
320.337	1198.26		320.337	1262.16		320.337	1281.97		320.337	1251		320.337	1346.88		320.337	1310		320.337	1306.1		320.337	1313.43
320.777	1207.26		320.777	1225.16		320.777	1269.97		320.777	1266		320.777	1290.88		320.777	1312		320.777	1267.1		320.777	1332.43
321.22	1215.26		321.22	1225.16		321.22	1279.97		321.22	1272		321.22	1371.88		321.22	1305		321.22	1252.1		321.22	1303.43
321.662	1230.26		321.662	1252.16		321.662	1283.97		321.662	1262		321.662	1361.88		321.662	1261		321.662	1291.1		321.662	1297.43
322.104	1216.26		322.104	1248.16		322.104	1286.97		322.104	1278		322.104	1319.88		322.104	1291		322.104	1245.1		322.104	1335.43
322.546	1179.26		322.546	1226.16		322.546	1269.97		322.546	1236		322.546	1289.88		322.546	1276		322.546	1242.1		322.546	1322.43
322.988	1172.26		322.988	1230.16		322.988	1253.97		322.988	1271		322.988	1323.88		322.988	1315		322.988	1277.1		322.988	1305.43
323.43	1208.26		323.43	1225.16		323.43	1240.97		323.43	1255		323.43	1323.88		323.43	1281		323.43	1271.1		323.43	1323.43
323.873	1211.26		323.873	1228.16		323.873	1267.97		323.873	1283		323.873	1333.88		323.873	1298		323.873	1224.1		323.873	1307.43
324.312	1182.26		324.312	1231.16		324.312	1264.97		324.312	1273		324.312	1315.88		324.312	1280		324.312	1263.1		324.312	1315.43
324.755	1185.26		324.755	1244.16		324.755	1263.97		324.755	1221		324.755	1343.88		324.755	1267		324.755	1219.1		324.755	1313.43
325.197	1201.26		325.197	1261.16		325.197	1289.97		325.197	1316		325.197	1359.88		325.197	1241		325.197	1228.1		325.197	1297.43
325.639	1188.26		325.639	1232.16		325.639	1258.97		325.639	1230		325.639	1315.88		325.639	1262		325.639	1279.1		325.639	1323.43
326.08	1206.26		326.08	1223.16		326.08	1244.97		326.08	1246		326.08	1350.88		326.08	1253		326.08	1222.1		326.08	1307.43
326.522	1189.26		326.522	1205.16		326.522	1294.97		326.522	1267		326.522	1321.88		326.522	1215		326.522	1237.1		326.522	1318.43
326.962	1188.26		326.962	1222.16		326.962	1232.97		326.962	1265		326.962	1377.88		326.962	1247		326.962	1224.1		326.962	1306.43
327.404	1216.26		327.404	1206.16		327.404	1287.97		327.404	1257		327.404	1291.88		327.404	1298		327.404	1268.1		327.404	1299.43
327.846	1188.26		327.846	1231.16		327.846	1251.97		327.846	1243		327.846	1325.88		327.846	1241		327.846	1240.1		327.846	1308.43
328.288	1175.26		328.288	1197.16		328.288	1264.97		328.288	1251		328.288	1309.88		328.288	1245		328.288	1227.1		328.288	1276.43
328.73	1212.26		328.73	1209.16		328.73	1243.97		328.73	1229		328.73	1323.88		328.73	1281		328.73	1219.1		328.73	1322.43
329.17	1191.26		329.17	1208.16		329.17	1316.97		329.17	1266		329.17	1311.88		329.17	1294		329.17	1206.1		329.17	1335.43
329.611	1166.26		329.611	1217.16		329.611	1253.97		329.611	1245		329.611	1268.88		329.611	1317		329.611	1221.1		329.611	1315.43
330.053	1191.26		330.053	1248.16		330.053	1263.97		330.053	1286		330.053	1315.88		330.053	1264		330.053	1238.1		330.053	1307.43
330.495	1185.26		330.495	1243.16		330.495	1251.97		330.495	1281		330.495	1308.88		330.495	1276		330.495	1275.1		330.495	1287.43
330.935	1214.26		330.935	1229.16		330.935	1223.97		330.935	1229		330.935	1336.88		330.935	1269		330.935	1245.1		330.935	1289.43
331.376	1195.26		331.376	1223.16		331.376	1263.97		331.376	1244		331.376	1290.88		331.376	1261		331.376	1230.1		331.376	1316.43
331.818	1207.26		331.818	1208.16		331.818	1261.97		331.818	1240		331.818	1321.88		331.818	1279		331.818	1252.1		331.818	1312.43
332.26	1161.26		332.26	1216.16		332.26	1260.97		332.26	1267		332.26	1331.88		332.26	1279		332.26	1241.1		332.26	1328.43
332.699	1181.26		332.699	1225.16		332.699	1244.97		332.699	1228		332.699	1302.88		332.699	1254		332.699	1275.1		332.699	1320.43
333.141	1172.26		333.141	1219.16		333.141	1246.97		333.141	1212		333.141	1282.88		333.141	1282		333.141	1260.1		333.141	1287.43
333.583	1202.26		333.583	1217.16		333.583	1268.97		333.583	1247		333.583	1312.88		333.583	1300		333.583	1266.1		333.583	1294.43
334.022	1207.26		334.022	1233.16		334.022	1264.97		334.022	1265		334.022	1336.88		334.022	1267		334.022	1281.1		334.022	1313.43
334.464	1205.26		334.464	1237.16		334.464	1250.97		334.464	1240		334.464	1304.88		334.464	1300		334.464	1283.1		334.464	1320.43
334.905	1198.26		334.905	1202.16		334.905	1242.97		334.905	1263		334.905	1284.88		334.905	1256		334.905	1219.1		334.905	1339.43
335.347	1210.26		335.347	1245.16		335.347	1254.97		335.347	1260		335.347	1298.88		335.347	1247		335.347	1199.1		335.347	1306.43
335.786	1203.26		335.786	1233.16		335.786	1253.97		335.786	1236		335.786	1319.88		335.786	1312		335.786	1249.1		335.786	1312.43
336.228	1172.26		336.228	1220.16		336.228	1243.97		336.228	1225		336.228	1307.88		336.228	1302		336.228	1264.1		336.228	1295.43
336.669	1170.26		336.669	1210.16		336.669	1276.97		336.669	1232		336.669	1290.88		336.669	1259		336.669	1193.1		336.669	1311.43
337.109	1170.26		337.109	1216.16		337.109	1283.97		337.109	1228		337.109	1309.88		337.109	1272		337.109	1236.1		337.109	1303.43
337.55	1195.26		337.55	1226.16		337.55	1255.97		337.55	1277		337.55	1287.88		337.55	1264		337.55	1276.1		337.55	1283.43
337.991	1183.26		337.991	1226.16		337.991	1247.97		337.991	1253		337.991	1306.88		337.991	1307		337.991	1231.1		337.991	1293.43
338.431	1182.26		338.431	1226.16		338.431	1246.97		338.431	1218		338.431	1314.88		338.431	1273		338.431	1235.1		338.431	1284.43
338.872	1193.26		338.872	1210.16		338.872	1265.97		338.872	1289		338.872	1292.88		338.872	1276		338.872	1288.1		338.872	1312.43
339.311	1183.26		339.311	1245.16		339.311	1269.97		339.311	1244		339.311	1311.88		339.311	1258		339.311	1243.1		339.311	1283.43
339.753	1204.26		339.753	1223.16		339.753	1245.97		339.753	1236		339.753	1298.88		339.753	1270		339.753	1202.1		339.753	1272.43
340.194	1187.26		340.194	1217.16		340.194	1281.97		340.194	1246		340.194	1308.88		340.194	1276		340.194	1282.1		340.194	1302.43
340.633	1190.26		340.633	1210.16		340.633	1250.97		340.633	1248		340.633	1298.88		340.633	1264		340.633	1267.1		340.633	1280.43
341.074	1203.26		341.074	1221.16		341.074	1270.97		341.074	1249		341.074	1276.88		341.074	1270		341.074	1217.1		341.074	1295.43
341.516	1181.26		341.516	1229.16		341.516	1241.97		341.516	1217		341.516	1341.88		341.516	1267		341.516	1147.1		341.516	1294.43
341.955	1167.26		341.955	1204.16		341.955	1255.97		341.955	1207		341.955	1264.88		341.955	1289		341.955	1264.1		341.955	1274.43
342.396	1186.26		342.396	1221.16		342.396	1244.97		342.396	1288		342.396	1318.88		342.396	1247		342.396	1243.1		342.396	1268.43
342.835	1187.26		342.835	1196.16		342.835	1233.97		342.835	1286		342.835	1307.88		342.835	1266		342.835	1210.1		342.835	1282.43
343.276	1179.26		343.276	1224.16		343.276	1251.97		343.276	1231		343.276	1308.88		343.276	1265		343.276	1227.1		343.276	1289.43
343.715	1169.26		343.715	1237.16		343.715	1248.97		343.715	1243		343.715	1293.88		343.715	1249		343.715	1233.1		343.715	1329.43
344.156	1194.26		344.156	1250.16		344.156	1284.97		344.156	1259		344.156	1280.88		344.156	1284		344.156	1279.1		344.156	1291.43
344.596	1174.26		344.596	1242.16		344.596	1288.97		344.596	1236		344.596	1329.88		344.596	1261		344.596	1205.1		344.596	1303.43
345.036	1180.26		345.036	1211.16		345.036	1258.97		345.036	1249		345.036	1330.88		345.036	1230		345.036	1259.1		345.036	1319.43
345.478	1171.26		345.478	1217.16		345.478	1239.97		345.478	1262		345.478	1297.88		345.478	1289		345.478	1221.1		345.478	1291.43
345.916	1160.26		345.916	1203.16		345.916	1274.97		345.916	1207		345.916	1273.88		345.916	1240		345.916	1302.1		345.916	1295.43
346.358	1184.26		346.358	1214.16		346.358	1244.97		346.358	1248		346.358	1337.88		346.358	1243		346.358	1215.1		346.358	1281.43
346.796	1165.26		346.796	1217.16		346.796	1255.97		346.796	1246		346.796	1318.88		346.796	1255		346.796	1228.1		346.796	1281.43
347.237	1207.26		347.237	1228.16		347.237	1266.97		347.237	1234		347.237	1316.88		347.237	1252		347.237	1214.1		347.237	1287.43
347.676	1149.26		347.676	1202.16		347.676	1287.97		347.676	1210		347.676	1298.88		347.676	1260		347.676	1267.1		347.676	1301.43
348.117	1185.26		348.117	1214.16		348.117	1267.97		348.117	1245		348.117	1277.88		348.117	1243		348.117	1216.1		348.117	1294.43
348.556	1166.26		348.556	1254.16		348.556	1270.97		348.556	1221		348.556	1327.88		348.556	1252		348.556	1234.1		348.556	1296.43
348.997	1185.26		348.997	1201.16		348.997	1263.97		348.997	1238		348.997	1278.88		348.997	1268		348.997	1262.1		348.997	1322.43
349.436	1190.26		349.436	1215.16		349.436	1233.97		349.436	1206		349.436	1306.88		349.436	1236		349.436	1255.1		349.436	1307.43
349.877	1190.26		349.877	1221.16		349.877	1236.97		349.877	1249		349.877	1348.88		349.877	1279		349.877	1202.1		349.877	1300.43
350.315	1193.26		350.315	1206.16		350.315	1273.97		350.315	1265		350.315	1323.88		350.315	1263		350.315	1232.1		350.315	1295.43
350.754	1171.26		350.754	1229.16		350.754	1243.97		350.754	1245		350.754	1298.88		350.754	1300		350.754	1281.1		350.754	1299.43
351.195	1163.26		351.195	1213.16		351.195	1233.97		351.195	1266		351.195	1328.88		351.195	1232		351.195	1253.1		351.195	1319.43
351.634	1171.26		351.634	1222.16		351.634	1269.97		351.634	1228		351.634	1299.88		351.634	1287		351.634	1249.1		351.634	1306.43
352.074	1191.26		352.074	1220.16		352.074	1257.97		352.074	1267		352.074	1299.88		352.074	1285		352.074	1248.1		352.074	1286.43
352.513	1186.26		352.513	1209.16		352.513	1255.97		352.513	1263		352.513	1290.88		352.513	1269		352.513	1272.1		352.513	1310.43
352.954	1202.26		352.954	1229.16		352.954	1215.97		352.954	1238		352.954	1341.88		352.954	1273		352.954	1259.1		352.954	1305.43
353.392	1221.26		353.392	1221.16		353.392	1259.97		353.392	1211		353.392	1315.88		353.392	1250		353.392	1168.1		353.392	1273.43
353.831	1214.26		353.831	1199.16		353.831	1244.97		353.831	1258		353.831	1298.88		353.831	1278		353.831	1237.1		353.831	1312.43
354.271	1180.26		354.271	1212.16		354.271	1256.97		354.271	1251		354.271	1303.88		354.271	1303		354.271	1232.1		354.271	1302.43
354.71	1161.26		354.71	1220.16		354.71	1271.97		354.71	1222		354.71	1282.88		354.71	1285		354.71	1245.1		354.71	1257.43
355.151	1160.26		355.151	1213.16		355.151	1248.97		355.151	1235		355.151	1303.88		355.151	1266		355.151	1233.1		355.151	1294.43
355.589	1187.26		355.589	1214.16		355.589	1221.97		355.589	1247		355.589	1286.88		355.589	1231		355.589	1265.1		355.589	1292.43
356.027	1169.26		356.027	1225.16		356.027	1253.97		356.027	1234		356.027	1263.88		356.027	1267		356.027	1220.1		356.027	1316.43
356.468	1189.26		356.468	1230.16		356.468	1293.97		356.468	1260		356.468	1315.88		356.468	1239		356.468	1276.1		356.468	1281.43
356.906	1178.26		356.906	1261.16		356.906	1280.97		356.906	1245		356.906	1367.88		356.906	1264		356.906	1210.1		356.906	1279.43
357.347	1196.26		357.347	1201.16		357.347	1240.97		357.347	1260		357.347	1313.88		357.347	1262		357.347	1237.1		357.347	1306.43
357.785	1190.26		357.785	1219.16		357.785	1258.97		357.785	1252		357.785	1316.88		357.785	1307		357.785	1238.1		357.785	1294.43
358.224	1185.26		358.224	1225.16		358.224	1246.97		358.224	1270		358.224	1301.88		358.224	1274		358.224	1304.1		358.224	1294.43
358.664	1175.26		358.664	1218.16		358.664	1232.97		358.664	1264		358.664	1321.88		358.664	1276		358.664	1240.1		358.664	1295.43
359.102	1188.26		359.102	1237.16		359.102	1258.97		359.102	1255		359.102	1274.88		359.102	1253		359.102	1244.1		359.102	1285.43
359.541	1178.26		359.541	1236.16		359.541	1215.97		359.541	1266		359.541	1328.88		359.541	1285		359.541	1251.1		359.541	1298.43
359.981	1184.26		359.981	1211.16		359.981	1212.97		359.981	1245		359.981	1323.88		359.981	1268		359.981	1271.1		359.981	1297.43
360.419	1194.26		360.419	1224.16		360.419	1249.97		360.419	1256		360.419	1312.88		360.419	1262		360.419	1268.1		360.419	1293.43
360.858	1182.26		360.858	1211.16		360.858	1192.97		360.858	1247		360.858	1330.88		360.858	1289		360.858	1276.1		360.858	1265.43
361.296	1170.26		361.296	1224.16		361.296	1248.97		361.296	1236		361.296	1289.88		361.296	1264		361.296	1232.1		361.296	1287.43
361.736	1186.26		361.736	1233.16		361.736	1278.97		361.736	1251		361.736	1320.88		361.736	1225		361.736	1250.1		361.736	1279.43
362.174	1191.26		362.174	1238.16		362.174	1228.97		362.174	1221		362.174	1267.88		362.174	1269		362.174	1248.1		362.174	1299.43
362.612	1192.26		362.612	1226.16		362.612	1235.97		362.612	1231		362.612	1299.88		362.612	1238		362.612	1244.1		362.612	1276.43
363.053	1205.26		363.053	1228.16		363.053	1256.97		363.053	1250		363.053	1314.88		363.053	1269		363.053	1314.1		363.053	1307.43
363.491	1174.26		363.491	1215.16		363.491	1226.97		363.491	1236		363.491	1271.88		363.491	1293		363.491	1229.1		363.491	1302.43
363.929	1192.26		363.929	1214.16		363.929	1265.97		363.929	1226		363.929	1287.88		363.929	1257		363.929	1304.1		363.929	1304.43
364.367	1190.26		364.367	1232.16		364.367	1267.97		364.367	1242		364.367	1312.88		364.367	1292		364.367	1238.1		364.367	1300.43
364.807	1196.26		364.807	1223.16		364.807	1279.97		364.807	1229		364.807	1336.88		364.807	1294		364.807	1274.1		364.807	1295.43
365.245	1185.26		365.245	1251.16		365.245	1271.97		365.245	1243		365.245	1300.88		365.245	1283		365.245	1284.1		365.245	1290.43
365.683	1195.26		365.683	1220.16		365.683	1265.97		365.683	1219		365.683	1322.88		365.683	1271		365.683	1221.1		365.683	1304.43
366.121	1204.26		366.121	1242.16		366.121	1300.97		366.121	1232		366.121	1335.88		366.121	1255		366.121	1288.1		366.121	1315.43
366.561	1185.26		366.561	1240.16		366.561	1274.97		366.561	1224		366.561	1329.88		366.561	1271		366.561	1252.1		366.561	1300.43
366.999	1194.26		366.999	1246.16		366.999	1274.97		366.999	1263		366.999	1342.88		366.999	1289		366.999	1270.1		366.999	1332.43
367.437	1223.26		367.437	1240.16		367.437	1303.97		367.437	1263		367.437	1333.88		367.437	1317		367.437	1267.1		367.437	1312.43
367.875	1185.26		367.875	1251.16		367.875	1271.97		367.875	1243		367.875	1300.88		367.875	1283		367.875	1284.1		367.875	1290.43
368.313	1195.26		368.313	1220.16		368.313	1265.97		368.313	1219		368.313	1322.88		368.313	1271		368.313	1221.1		368.313	1304.43
368.753	1204.26		368.753	1242.16		368.753	1300.97		368.753	1232		368.753	1335.88		368.753	1255		368.753	1288.1		368.753	1315.43
369.19	1185.26		369.19	1240.16		369.19	1274.97		369.19	1224		369.19	1329.88		369.19	1271		369.19	1252.1		369.19	1300.43
369.628	1185.26		369.628	1251.16		369.628	1271.97		369.628	1243		369.628	1300.88		369.628	1283		369.628	1284.1		369.628	1290.43
370.066	1195.26		370.066	1220.16		370.066	1265.97		370.066	1219		370.066	1322.88		370.066	1271		370.066	1221.1		370.066	1304.43
370.504	1204.26		370.504	1242.16		370.504	1300.97		370.504	1232		370.504	1335.88		370.504	1255		370.504	1288.1		370.504	1315.43
370.942	1185.26		370.942	1240.16		370.942	1274.97		370.942	1224		370.942	1329.88		370.942	1271		370.942	1252.1		370.942	1300.43
371.379	1194.26		371.379	1246.16		371.379	1274.97		371.379	1263		371.379	1342.88		371.379	1289		371.379	1270.1		371.379	1332.43
371.819	1223.26		371.819	1240.16		371.819	1303.97		371.819	1263		371.819	1333.88		371.819	1317		371.819	1267.1		371.819	1312.43
372.257	1240.26		372.257	1319.16		372.257	1307.97		372.257	1315		372.257	1361.88		372.257	1335		372.257	1349.1		372.257	1361.43
372.695	1258.26		372.695	1252.16		372.695	1297.97		372.695	1258		372.695	1339.88		372.695	1322		372.695	1294.1		372.695	1366.43
373.132	1240.26		373.132	1276.16		373.132	1282.97		373.132	1282		373.132	1358.88		373.132	1311		373.132	1299.1		373.132	1363.43
373.57	1220.26		373.57	1288.16		373.57	1280.97		373.57	1261		373.57	1375.88		373.57	1306		373.57	1305.1		373.57	1321.43
374.007	1216.26		374.007	1237.16		374.007	1301.97		374.007	1307		374.007	1336.88		374.007	1311		374.007	1295.1		374.007	1303.43
374.445	1222.26		374.445	1292.16		374.445	1273.97		374.445	1235		374.445	1310.88		374.445	1283		374.445	1292.1		374.445	1326.43
374.883	1196.26		374.883	1266.16		374.883	1272.97		374.883	1254		374.883	1352.88		374.883	1290		374.883	1275.1		374.883	1326.43
375.32	1233.26		375.32	1256.16		375.32	1242.97		375.32	1246		375.32	1327.88		375.32	1264		375.32	1253.1		375.32	1318.43
375.76	1175.26		375.76	1255.16		375.76	1267.97		375.76	1244		375.76	1331.88		375.76	1245		375.76	1263.1		375.76	1311.43
376.197	1211.26		376.197	1248.16		376.197	1252.97		376.197	1243		376.197	1353.88		376.197	1265		376.197	1272.1		376.197	1288.43
376.635	1214.26		376.635	1233.16		376.635	1285.97		376.635	1254		376.635	1325.88		376.635	1249		376.635	1254.1		376.635	1331.43
377.072	1192.26		377.072	1213.16		377.072	1273.97		377.072	1248		377.072	1308.88		377.072	1286		377.072	1291.1		377.072	1305.43
377.51	1173.26		377.51	1230.16		377.51	1270.97		377.51	1225		377.51	1320.88		377.51	1256		377.51	1256.1		377.51	1325.43
377.947	1197.26		377.947	1231.16		377.947	1297.97		377.947	1278		377.947	1319.88		377.947	1274		377.947	1265.1		377.947	1298.43
378.385	1212.26		378.385	1231.16		378.385	1267.97		378.385	1255		378.385	1331.88		378.385	1273		378.385	1234.1		378.385	1312.43
378.822	1209.26		378.822	1213.16		378.822	1279.97		378.822	1249		378.822	1305.88		378.822	1276		378.822	1298.1		378.822	1314.43
379.259	1209.26		379.259	1224.16		379.259	1275.97		379.259	1259		379.259	1318.88		379.259	1263		379.259	1241.1		379.259	1311.43
379.697	1181.26		379.697	1236.16		379.697	1243.97		379.697	1277		379.697	1300.88		379.697	1221		379.697	1269.1		379.697	1329.43
380.134	1182.26		380.134	1236.16		380.134	1258.97		380.134	1256		380.134	1275.88		380.134	1260		380.134	1225.1		380.134	1287.43
380.571	1209.26		380.571	1216.16		380.571	1242.97		380.571	1250		380.571	1296.88		380.571	1283		380.571	1227.1		380.571	1281.43
381.009	1200.26		381.009	1226.16		381.009	1243.97		381.009	1291		381.009	1316.88		381.009	1264		381.009	1256.1		381.009	1322.43
381.446	1202.26		381.446	1235.16		381.446	1235.97		381.446	1230		381.446	1307.88		381.446	1277		381.446	1267.1		381.446	1261.43
381.883	1184.26		381.883	1216.16		381.883	1261.97		381.883	1240		381.883	1347.88		381.883	1260		381.883	1252.1		381.883	1296.43
382.32	1219.26		382.32	1228.16		382.32	1208.97		382.32	1278		382.32	1324.88		382.32	1301		382.32	1295.1		382.32	1287.43
382.757	1196.26		382.757	1225.16		382.757	1282.97		382.757	1240		382.757	1319.88		382.757	1245		382.757	1268.1		382.757	1297.43
383.195	1203.26		383.195	1253.16		383.195	1247.97		383.195	1222		383.195	1315.88		383.195	1282		383.195	1273.1		383.195	1334.43
383.632	1193.26		383.632	1241.16		383.632	1241.97		383.632	1233		383.632	1335.88		383.632	1274		383.632	1260.1		383.632	1281.43
384.069	1183.26		384.069	1241.16		384.069	1242.97		384.069	1267		384.069	1290.88		384.069	1247		384.069	1285.1		384.069	1289.43
384.506	1210.26		384.506	1217.16		384.506	1237.97		384.506	1269		384.506	1300.88		384.506	1283		384.506	1226.1		384.506	1332.43
384.943	1198.26		384.943	1257.16		384.943	1290.97		384.943	1269		384.943	1328.88		384.943	1262		384.943	1270.1		384.943	1293.43
385.38	1200.26		385.38	1261.16		385.38	1260.97		385.38	1250		385.38	1323.88		385.38	1261		385.38	1272.1		385.38	1287.43
385.817	1198.26		385.817	1228.16		385.817	1273.97		385.817	1276		385.817	1306.88		385.817	1294		385.817	1255.1		385.817	1309.43
386.252	1218.26		386.252	1250.16		386.252	1252.97		386.252	1271		386.252	1337.88		386.252	1238		386.252	1271.1		386.252	1302.43
386.689	1226.26		386.689	1230.16		386.689	1213.97		386.689	1249		386.689	1314.88		386.689	1284		386.689	1284.1		386.689	1314.43
387.126	1201.26		387.126	1251.16		387.126	1267.97		387.126	1262		387.126	1337.88		387.126	1282		387.126	1240.1		387.126	1307.43
387.563	1197.26		387.563	1250.16		387.563	1240.97		387.563	1256		387.563	1312.88		387.563	1321		387.563	1252.1		387.563	1289.43
388	1184.26		388	1224.16		388	1272.97		388	1213		388	1332.88		388	1264		388	1297.1		388	1266.43
388.437	1219.26		388.437	1263.16		388.437	1227.97		388.437	1237		388.437	1336.88		388.437	1296		388.437	1249.1		388.437	1344.43
388.874	1217.26		388.874	1231.16		388.874	1240.97		388.874	1250		388.874	1324.88		388.874	1293		388.874	1283.1		388.874	1310.43
389.311	1201.26		389.311	1239.16		389.311	1265.97		389.311	1291		389.311	1317.88		389.311	1292		389.311	1266.1		389.311	1304.43
389.748	1208.26		389.748	1235.16		389.748	1284.97		389.748	1212		389.748	1328.88		389.748	1270		389.748	1292.1		389.748	1321.43
390.183	1172.26		390.183	1247.16		390.183	1274.97		390.183	1214		390.183	1294.88		390.183	1228		390.183	1273.1		390.183	1292.43
390.619	1206.26		390.619	1227.16		390.619	1265.97		390.619	1260		390.619	1338.88		390.619	1285		390.619	1256.1		390.619	1282.43
391.056	1182.26		391.056	1252.16		391.056	1260.97		391.056	1246		391.056	1323.88		391.056	1299		391.056	1276.1		391.056	1283.43
391.493	1177.26		391.493	1242.16		391.493	1276.97		391.493	1252		391.493	1288.88		391.493	1293		391.493	1284.1		391.493	1310.43
391.93	1175.26		391.93	1267.16		391.93	1232.97		391.93	1296		391.93	1335.88		391.93	1261		391.93	1309.1		391.93	1278.43
392.366	1188.26		392.366	1239.16		392.366	1246.97		392.366	1306		392.366	1317.88		392.366	1319		392.366	1306.1		392.366	1297.43
392.801	1201.26		392.801	1247.16		392.801	1275.97		392.801	1241		392.801	1319.88		392.801	1272		392.801	1280.1		392.801	1290.43
393.238	1188.26		393.238	1256.16		393.238	1256.97		393.238	1234		393.238	1319.88		393.238	1290		393.238	1270.1		393.238	1283.43
393.675	1181.26		393.675	1236.16		393.675	1244.97		393.675	1262		393.675	1306.88		393.675	1268		393.675	1264.1		393.675	1303.43
394.111	1207.26		394.111	1229.16		394.111	1251.97		394.111	1267		394.111	1339.88		394.111	1291		394.111	1284.1		394.111	1310.43
394.548	1189.26		394.548	1223.16		394.548	1244.97		394.548	1248		394.548	1305.88		394.548	1311		394.548	1231.1		394.548	1305.43
394.982	1207.26		394.982	1246.16		394.982	1261.97		394.982	1255		394.982	1348.88		394.982	1285		394.982	1279.1		394.982	1310.43
395.419	1189.26		395.419	1220.16		395.419	1274.97		395.419	1247		395.419	1291.88		395.419	1268		395.419	1249.1		395.419	1299.43
395.856	1183.26		395.856	1255.16		395.856	1256.97		395.856	1232		395.856	1347.88		395.856	1283		395.856	1275.1		395.856	1305.43
396.292	1223.26		396.292	1246.16		396.292	1248.97		396.292	1240		396.292	1320.88		396.292	1302		396.292	1195.1		396.292	1285.43
396.729	1233.26		396.729	1265.16		396.729	1287.97		396.729	1266		396.729	1330.88		396.729	1294		396.729	1241.1		396.729	1311.43
397.163	1205.26		397.163	1238.16		397.163	1243.97		397.163	1223		397.163	1323.88		397.163	1253		397.163	1296.1		397.163	1273.43
397.6	1220.26		397.6	1264.16		397.6	1297.97		397.6	1244		397.6	1323.88		397.6	1269		397.6	1290.1		397.6	1311.43
398.036	1202.26		398.036	1218.16		398.036	1290.97		398.036	1290		398.036	1299.88		398.036	1270		398.036	1298.1		398.036	1308.43
398.473	1201.26		398.473	1243.16		398.473	1261.97		398.473	1245		398.473	1341.88		398.473	1275		398.473	1312.1		398.473	1301.43
398.907	1198.26		398.907	1243.16		398.907	1262.97		398.907	1284		398.907	1362.88		398.907	1273		398.907	1287.1		398.907	1301.43
399.343	1211.26		399.343	1259.16		399.343	1282.97		399.343	1279		399.343	1366.88		399.343	1311		399.343	1313.1		399.343	1333.43
399.78	1234.26		399.78	1287.16		399.78	1225.97		399.78	1241		399.78	1348.88		399.78	1302		399.78	1269.1		399.78	1327.43
400.214	1213.26		400.214	1245.16		400.214	1295.97		400.214	1268		400.214	1308.88		400.214	1290		400.214	1265.1		400.214	1315.43
400.65	1212.26		400.65	1269.16		400.65	1265.97		400.65	1240		400.65	1316.88		400.65	1278		400.65	1295.1		400.65	1315.43
401.087	1251.26		401.087	1207.16		401.087	1267.97		401.087	1238		401.087	1322.88		401.087	1301		401.087	1295.1		401.087	1300.43
401.523	1181.26		401.523	1250.16		401.523	1258.97		401.523	1235		401.523	1280.88		401.523	1264		401.523	1257.1		401.523	1300.43
401.957	1216.26		401.957	1232.16		401.957	1258.97		401.957	1244		401.957	1358.88		401.957	1273		401.957	1266.1		401.957	1318.43
402.394	1237.26		402.394	1241.16		402.394	1255.97		402.394	1259		402.394	1331.88		402.394	1308		402.394	1293.1		402.394	1278.43
402.83	1214.26		402.83	1267.16		402.83	1295.97		402.83	1236		402.83	1321.88		402.83	1311		402.83	1254.1		402.83	1301.43
403.264	1207.26		403.264	1246.16		403.264	1261.97		403.264	1255		403.264	1348.88		403.264	1285		403.264	1279.1		403.264	1310.43
403.7	1189.26		403.7	1220.16		403.7	1274.97		403.7	1247		403.7	1291.88		403.7	1268		403.7	1249.1		403.7	1299.43
404.134	1183.26		404.134	1255.16		404.134	1256.97		404.134	1232		404.134	1347.88		404.134	1283		404.134	1275.1		404.134	1305.43
404.57	1223.26		404.57	1246.16		404.57	1248.97		404.57	1240		404.57	1320.88		404.57	1302		404.57	1195.1		404.57	1285.43
405.007	1233.26		405.007	1265.16		405.007	1287.97		405.007	1266		405.007	1330.88		405.007	1294		405.007	1241.1		405.007	1311.43
405.441	1205.26		405.441	1238.16		405.441	1243.97		405.441	1223		405.441	1323.88		405.441	1253		405.441	1296.1		405.441	1273.43
405.877	1220.26		405.877	1264.16		405.877	1297.97		405.877	1244		405.877	1323.88		405.877	1269		405.877	1290.1		405.877	1311.43
406.313	1207.26		406.313	1246.16		406.313	1261.97		406.313	1255		406.313	1348.88		406.313	1285		406.313	1279.1		406.313	1310.43
406.747	1189.26		406.747	1220.16		406.747	1274.97		406.747	1247		406.747	1291.88		406.747	1268		406.747	1249.1		406.747	1299.43
407.183	1183.26		407.183	1255.16		407.183	1256.97		407.183	1232		407.183	1347.88		407.183	1283		407.183	1275.1		407.183	1305.43
407.617	1223.26		407.617	1246.16		407.617	1248.97		407.617	1240		407.617	1320.88		407.617	1302		407.617	1195.1		407.617	1285.43
408.053	1233.26		408.053	1265.16		408.053	1287.97		408.053	1266		408.053	1330.88		408.053	1294		408.053	1241.1		408.053	1311.43
408.489	1205.26		408.489	1238.16		408.489	1243.97		408.489	1223		408.489	1323.88		408.489	1253		408.489	1296.1		408.489	1273.43
408.923	1220.26		408.923	1264.16		408.923	1297.97		408.923	1244		408.923	1323.88		408.923	1269		408.923	1290.1		408.923	1311.43
409.359	1202.26		409.359	1218.16		409.359	1290.97		409.359	1290		409.359	1299.88		409.359	1270		409.359	1298.1		409.359	1308.43
409.792	1201.26		409.792	1243.16		409.792	1261.97		409.792	1245		409.792	1341.88		409.792	1275		409.792	1312.1		409.792	1301.43
410.228	1198.26		410.228	1243.16		410.228	1262.97		410.228	1284		410.228	1362.88		410.228	1273		410.228	1287.1		410.228	1301.43
410.662	1211.26		410.662	1259.16		410.662	1282.97		410.662	1279		410.662	1366.88		410.662	1311		410.662	1313.1		410.662	1333.43
411.098	1234.26		411.098	1287.16		411.098	1225.97		411.098	1241		411.098	1348.88		411.098	1302		411.098	1269.1		411.098	1327.43
411.532	1213.26		411.532	1245.16		411.532	1295.97		411.532	1268		411.532	1308.88		411.532	1290		411.532	1265.1		411.532	1315.43
411.968	1212.26		411.968	1269.16		411.968	1265.97		411.968	1240		411.968	1316.88		411.968	1278		411.968	1295.1		411.968	1315.43
412.403	1251.26		412.403	1207.16		412.403	1267.97		412.403	1238		412.403	1322.88		412.403	1301		412.403	1295.1		412.403	1300.43
412.837	1181.26		412.837	1250.16		412.837	1258.97		412.837	1235		412.837	1280.88		412.837	1264		412.837	1257.1		412.837	1300.43
413.273	1216.26		413.273	1232.16		413.273	1258.97		413.273	1244		413.273	1358.88		413.273	1273		413.273	1266.1		413.273	1318.43
413.707	1237.26		413.707	1241.16		413.707	1255.97		413.707	1259		413.707	1331.88		413.707	1308		413.707	1293.1		413.707	1278.43
414.142	1214.26		414.142	1267.16		414.142	1295.97		414.142	1236		414.142	1321.88		414.142	1311		414.142	1254.1		414.142	1301.43
414.576	1259.26		414.576	1299.16		414.576	1258.97		414.576	1275		414.576	1324.88		414.576	1324		414.576	1277.1		414.576	1332.43
415.012	1244.26		415.012	1277.16		415.012	1311.97		415.012	1309		415.012	1390.88		415.012	1299		415.012	1295.1		415.012	1318.43
415.445	1249.26		415.445	1248.16		415.445	1245.97		415.445	1274		415.445	1360.88		415.445	1325		415.445	1270.1		415.445	1373.43
415.879	1205.26		415.879	1293.16		415.879	1335.97		415.879	1265		415.879	1318.88		415.879	1297		415.879	1249.1		415.879	1328.43
416.314	1229.26		416.314	1255.16		416.314	1270.97		416.314	1282		416.314	1362.88		416.314	1293		416.314	1284.1		416.314	1349.43
416.748	1235.26		416.748	1262.16		416.748	1243.97		416.748	1270		416.748	1354.88		416.748	1327		416.748	1303.1		416.748	1328.43
417.183	1248.26		417.183	1253.16		417.183	1276.97		417.183	1283		417.183	1316.88		417.183	1276		417.183	1256.1		417.183	1321.43
417.617	1260.26		417.617	1249.16		417.617	1292.97		417.617	1265		417.617	1269.88		417.617	1326		417.617	1269.1		417.617	1325.43
418.052	1227.26		418.052	1242.16		418.052	1298.97		418.052	1275		418.052	1359.88		418.052	1289		418.052	1248.1		418.052	1325.43
418.486	1242.26		418.486	1245.16		418.486	1259.97		418.486	1294		418.486	1316.88		418.486	1300		418.486	1308.1		418.486	1328.43
418.921	1258.26		418.921	1259.16		418.921	1251.97		418.921	1292		418.921	1353.88		418.921	1279		418.921	1303.1		418.921	1325.43
419.355	1219.26		419.355	1281.16		419.355	1280.97		419.355	1259		419.355	1323.88		419.355	1312		419.355	1276.1		419.355	1334.43
419.788	1220.26		419.788	1266.16		419.788	1241.97		419.788	1286		419.788	1356.88		419.788	1283		419.788	1285.1		419.788	1332.43
420.224	1241.26		420.224	1253.16		420.224	1281.97		420.224	1241		420.224	1299.88		420.224	1265		420.224	1275.1		420.224	1333.43
420.657	1260.26		420.657	1300.16		420.657	1306.97		420.657	1286		420.657	1364.88		420.657	1289		420.657	1349.1		420.657	1367.43
421.092	1242.26		421.092	1293.16		421.092	1278.97		421.092	1249		421.092	1378.88		421.092	1317		421.092	1296.1		421.092	1347.43
421.526	1220.26		421.526	1262.16		421.526	1278.97		421.526	1289		421.526	1364.88		421.526	1332		421.526	1339.1		421.526	1374.43
421.959	1237.26		421.959	1268.16		421.959	1308.97		421.959	1275		421.959	1371.88		421.959	1341		421.959	1271.1		421.959	1357.43
422.394	1234.26		422.394	1267.16		422.394	1294.97		422.394	1328		422.394	1355.88		422.394	1337		422.394	1285.1		422.394	1341.43
422.827	1247.26		422.827	1262.16		422.827	1305.97		422.827	1327		422.827	1336.88		422.827	1330		422.827	1337.1		422.827	1336.43
423.261	1233.26		423.261	1274.16		423.261	1325.97		423.261	1288		423.261	1361.88		423.261	1343		423.261	1312.1		423.261	1370.43
423.696	1244.26		423.696	1311.16		423.696	1289.97		423.696	1304		423.696	1384.88		423.696	1326		423.696	1366.1		423.696	1336.43
424.129	1236.26		424.129	1274.16		424.129	1283.97		424.129	1298		424.129	1380.88		424.129	1276		424.129	1326.1		424.129	1326.43
424.562	1258.26		424.562	1270.16		424.562	1250.97		424.562	1265		424.562	1352.88		424.562	1313		424.562	1329.1		424.562	1331.43
424.997	1230.26		424.997	1293.16		424.997	1246.97		424.997	1261		424.997	1374.88		424.997	1340		424.997	1329.1		424.997	1374.43
425.43	1240.26		425.43	1284.16		425.43	1285.97		425.43	1295		425.43	1347.88		425.43	1322		425.43	1354.1		425.43	1323.43
425.864	1209.26		425.864	1264.16		425.864	1279.97		425.864	1269		425.864	1378.88		425.864	1356		425.864	1288.1		425.864	1356.43
426.299	1232.26		426.299	1275.16		426.299	1281.97		426.299	1287		426.299	1313.88		426.299	1318		426.299	1313.1		426.299	1342.43
426.732	1233.26		426.732	1267.16		426.732	1271.97		426.732	1293		426.732	1355.88		426.732	1334		426.732	1288.1		426.732	1359.43
427.165	1243.26		427.165	1250.16		427.165	1304.97		427.165	1252		427.165	1352.88		427.165	1327		427.165	1244.1		427.165	1341.43
427.6	1220.26		427.6	1258.16		427.6	1290.97		427.6	1298		427.6	1369.88		427.6	1315		427.6	1274.1		427.6	1343.43
428.033	1219.26		428.033	1263.16		428.033	1282.97		428.033	1277		428.033	1380.88		428.033	1314		428.033	1293.1		428.033	1345.43
428.466	1221.26		428.466	1285.16		428.466	1283.97		428.466	1285		428.466	1337.88		428.466	1293		428.466	1250.1		428.466	1337.43
428.899	1224.26		428.899	1264.16		428.899	1319.97		428.899	1292		428.899	1352.88		428.899	1323		428.899	1346.1		428.899	1353.43
429.334	1218.26		429.334	1251.16		429.334	1231.97		429.334	1276		429.334	1318.88		429.334	1337		429.334	1270.1		429.334	1373.43
429.767	1234.26		429.767	1269.16		429.767	1304.97		429.767	1308		429.767	1416.88		429.767	1304		429.767	1312.1		429.767	1370.43
430.2	1240.26		430.2	1247.16		430.2	1254.97		430.2	1283		430.2	1356.88		430.2	1310		430.2	1321.1		430.2	1338.43
430.632	1234.26		430.632	1259.16		430.632	1298.97		430.632	1316		430.632	1351.88		430.632	1309		430.632	1276.1		430.632	1334.43
431.067	1262.26		431.067	1278.16		431.067	1280.97		431.067	1298		431.067	1348.88		431.067	1330		431.067	1306.1		431.067	1364.43
431.5	1204.26		431.5	1289.16		431.5	1264.97		431.5	1277		431.5	1349.88		431.5	1303		431.5	1285.1		431.5	1389.43
431.933	1244.26		431.933	1255.16		431.933	1269.97		431.933	1283		431.933	1375.88		431.933	1348		431.933	1312.1		431.933	1349.43
432.366	1211.26		432.366	1273.16		432.366	1271.97		432.366	1316		432.366	1349.88		432.366	1328		432.366	1351.1		432.366	1338.43
432.799	1218.26		432.799	1243.16		432.799	1307.97		432.799	1258		432.799	1381.88		432.799	1330		432.799	1255.1		432.799	1354.43
433.233	1238.26		433.233	1285.16		433.233	1309.97		433.233	1338		433.233	1376.88		433.233	1316		433.233	1306.1		433.233	1349.43
433.666	1249.26		433.666	1277.16		433.666	1287.97		433.666	1295		433.666	1332.88		433.666	1319		433.666	1303.1		433.666	1379.43
434.099	1234.26		434.099	1274.16		434.099	1322.97		434.099	1284		434.099	1379.88		434.099	1327		434.099	1310.1		434.099	1352.43
434.531	1236.26		434.531	1284.16		434.531	1315.97		434.531	1320		434.531	1370.88		434.531	1387		434.531	1312.1		434.531	1389.43
434.964	1234.26		434.964	1266.16		434.964	1284.97		434.964	1295		434.964	1353.88		434.964	1338		434.964	1314.1		434.964	1365.43
435.399	1230.26		435.399	1278.16		435.399	1254.97		435.399	1321		435.399	1411.88		435.399	1337		435.399	1300.1		435.399	1411.43
435.832	1222.26		435.832	1272.16		435.832	1294.97		435.832	1293		435.832	1364.88		435.832	1333		435.832	1289.1		435.832	1352.43
436.264	1232.26		436.264	1276.16		436.264	1265.97		436.264	1327		436.264	1384.88		436.264	1330		436.264	1362.1		436.264	1367.43
436.697	1243.26		436.697	1264.16		436.697	1289.97		436.697	1324		436.697	1364.88		436.697	1312		436.697	1320.1		436.697	1362.43
437.129	1235.26		437.129	1290.16		437.129	1287.97		437.129	1316		437.129	1352.88		437.129	1317		437.129	1280.1		437.129	1365.43
437.562	1247.26		437.562	1290.16		437.562	1296.97		437.562	1314		437.562	1362.88		437.562	1346		437.562	1347.1		437.562	1380.43
437.994	1235.26		437.994	1300.16		437.994	1344.97		437.994	1337		437.994	1423.88		437.994	1359		437.994	1319.1		437.994	1403.43
438.429	1235.26		438.429	1308.16		438.429	1306.97		438.429	1339		438.429	1382.88		438.429	1349		438.429	1352.1		438.429	1427.43
438.861	1235.26		438.861	1261.16		438.861	1299.97		438.861	1310		438.861	1375.88		438.861	1348		438.861	1315.1		438.861	1360.43
439.294	1235.26		439.294	1275.16		439.294	1314.97		439.294	1333		439.294	1349.88		439.294	1355		439.294	1337.1		439.294	1392.43
439.726	1235.26		439.726	1299.16		439.726	1309.97		439.726	1350		439.726	1399.88		439.726	1341		439.726	1368.1		439.726	1401.43
440.159	1225.26		440.159	1276.16		440.159	1268.97		440.159	1311		440.159	1381.88		440.159	1333		440.159	1345.1		440.159	1419.43
440.591	1249.26		440.591	1286.16		440.591	1311.97		440.591	1345		440.591	1393.88		440.591	1374		440.591	1364.1		440.591	1413.43
441.024	1246.26		441.024	1281.16		441.024	1294.97		441.024	1365		441.024	1412.88		441.024	1327		441.024	1318.1		441.024	1412.43
441.456	1253.26		441.456	1300.16		441.456	1292.97		441.456	1328		441.456	1339.88		441.456	1398		441.456	1379.1		441.456	1413.43
441.888	1250.26		441.888	1285.16		441.888	1301.97		441.888	1346		441.888	1362.88		441.888	1349		441.888	1333.1		441.888	1387.43
442.32	1247.26		442.32	1308.16		442.32	1318.97		442.32	1318		442.32	1395.88		442.32	1384		442.32	1318.1		442.32	1411.43
442.753	1312.26		442.753	1282.16		442.753	1322.97		442.753	1317		442.753	1389.88		442.753	1355		442.753	1343.1		442.753	1448.43
443.185	1222.26		443.185	1298.16		443.185	1313.97		443.185	1317		443.185	1411.88		443.185	1347		443.185	1301.1		443.185	1417.43
443.617	1267.26		443.617	1293.16		443.617	1309.97		443.617	1361		443.617	1396.88		443.617	1406		443.617	1316.1		443.617	1441.43
444.05	1270.26		444.05	1288.16		444.05	1349.97		444.05	1351		444.05	1435.88		444.05	1393		444.05	1309.1		444.05	1448.43
444.484	1233.26		444.484	1261.16		444.484	1335.97		444.484	1328		444.484	1376.88		444.484	1364		444.484	1350.1		444.484	1445.43
444.916	1271.26		444.916	1299.16		444.916	1332.97		444.916	1358		444.916	1379.88		444.916	1386		444.916	1334.1		444.916	1452.43
445.348	1275.26		445.348	1297.16		445.348	1334.97		445.348	1364		445.348	1387.88		445.348	1418		445.348	1337.1		445.348	1457.43
445.78	1276.26		445.78	1292.16		445.78	1325.97		445.78	1378		445.78	1398.88		445.78	1382		445.78	1332.1		445.78	1477.43
446.212	1281.26		446.212	1275.16		446.212	1327.97		446.212	1328		446.212	1402.88		446.212	1365		446.212	1370.1		446.212	1472.43
446.645	1266.26		446.645	1272.16		446.645	1341.97		446.645	1355		446.645	1413.88		446.645	1387		446.645	1425.1		446.645	1449.43
447.077	1287.26		447.077	1295.16		447.077	1346.97		447.077	1314		447.077	1406.88		447.077	1394		447.077	1380.1		447.077	1457.43
447.509	1248.26		447.509	1280.16		447.509	1329.97		447.509	1362		447.509	1403.88		447.509	1408		447.509	1339.1		447.509	1466.43
447.939	1273.26		447.939	1328.16		447.939	1312.97		447.939	1343		447.939	1423.88		447.939	1404		447.939	1335.1		447.939	1474.43
448.371	1271.26		448.371	1300.16		448.371	1314.97		448.371	1312		448.371	1423.88		448.371	1416		448.371	1328.1		448.371	1480.43
448.803	1245.26		448.803	1314.16		448.803	1337.97		448.803	1378		448.803	1425.88		448.803	1389		448.803	1324.1		448.803	1491.43
449.235	1279.26		449.235	1318.16		449.235	1349.97		449.235	1377		449.235	1425.88		449.235	1392		449.235	1347.1		449.235	1474.43
449.667	1245.26		449.667	1311.16		449.667	1322.97		449.667	1398		449.667	1465.88		449.667	1411		449.667	1377.1		449.667	1475.43
450.099	1287.26		450.099	1305.16		450.099	1402.97		450.099	1361		450.099	1389.88		450.099	1376		450.099	1343.1		450.099	1481.43
450.531	1302.26		450.531	1293.16		450.531	1320.97		450.531	1377		450.531	1434.88		450.531	1439		450.531	1357.1		450.531	1490.43
450.963	1274.26		450.963	1324.16		450.963	1331.97		450.963	1408		450.963	1460.88		450.963	1402		450.963	1359.1		450.963	1518.43
451.394	1256.26		451.394	1317.16		451.394	1355.97		451.394	1372		451.394	1502.88		451.394	1419		451.394	1370.1		451.394	1522.43
451.826	1291.26		451.826	1317.16		451.826	1352.97		451.826	1376		451.826	1484.88		451.826	1419		451.826	1385.1		451.826	1531.43
452.258	1302.26		452.258	1325.16		452.258	1406.97		452.258	1398		452.258	1471.88		452.258	1425		452.258	1398.1		452.258	1475.43
452.69	1319.26		452.69	1289.16		452.69	1385.97		452.69	1404		452.69	1427.88		452.69	1466		452.69	1400.1		452.69	1521.43
453.122	1289.26		453.122	1309.16		453.122	1342.97		453.122	1416		453.122	1500.88		453.122	1406		453.122	1439.1		453.122	1497.43
453.554	1279.26		453.554	1320.16		453.554	1360.97		453.554	1427		453.554	1450.88		453.554	1461		453.554	1436.1		453.554	1511.43
453.983	1280.26		453.983	1327.16		453.983	1387.97		453.983	1423		453.983	1445.88		453.983	1438		453.983	1389.1		453.983	1515.43
454.415	1276.26		454.415	1312.16		454.415	1345.97		454.415	1431		454.415	1489.88		454.415	1419		454.415	1368.1		454.415	1548.43
454.847	1294.26		454.847	1340.16		454.847	1345.97		454.847	1410		454.847	1439.88		454.847	1439		454.847	1367.1		454.847	1515.43
455.279	1284.26		455.279	1340.16		455.279	1356.97		455.279	1417		455.279	1460.88		455.279	1477		455.279	1424.1		455.279	1553.43
455.71	1290.26		455.71	1342.16		455.71	1366.97		455.71	1396		455.71	1470.88		455.71	1466		455.71	1412.1		455.71	1546.43
456.142	1275.26		456.142	1338.16		456.142	1372.97		456.142	1408		456.142	1464.88		456.142	1472		456.142	1400.1		456.142	1531.43
456.574	1291.26		456.574	1302.16		456.574	1365.97		456.574	1391		456.574	1466.88		456.574	1460		456.574	1433.1		456.574	1539.43
457.003	1323.26		457.003	1308.16		457.003	1390.97		457.003	1408		457.003	1481.88		457.003	1464		457.003	1429.1		457.003	1597.43
457.435	1286.26		457.435	1327.16		457.435	1359.97		457.435	1451		457.435	1495.88		457.435	1508		457.435	1449.1		457.435	1588.43
457.866	1289.26		457.866	1330.16		457.866	1388.97		457.866	1455		457.866	1466.88		457.866	1495		457.866	1437.1		457.866	1552.43
458.298	1290.26		458.298	1337.16		458.298	1376.97		458.298	1449		458.298	1548.88		458.298	1474		458.298	1437.1		458.298	1557.43
458.729	1312.26		458.729	1364.16		458.729	1371.97		458.729	1454		458.729	1512.88		458.729	1466		458.729	1421.1		458.729	1580.43
459.159	1262.26		459.159	1350.16		459.159	1413.97		459.159	1461		459.159	1500.88		459.159	1509		459.159	1460.1		459.159	1572.43
459.59	1290.26		459.59	1325.16		459.59	1348.97		459.59	1466		459.59	1512.88		459.59	1531		459.59	1460.1		459.59	1623.43
460.022	1332.26		460.022	1351.16		460.022	1422.97		460.022	1463		460.022	1473.88		460.022	1490		460.022	1410.1		460.022	1622.43
460.453	1307.26		460.453	1304.16		460.453	1397.97		460.453	1424		460.453	1501.88		460.453	1494		460.453	1473.1		460.453	1574.43
460.885	1305.26		460.885	1313.16		460.885	1394.97		460.885	1469		460.885	1515.88		460.885	1503		460.885	1401.1		460.885	1584.43
461.314	1288.26		461.314	1350.16		461.314	1390.97		461.314	1462		461.314	1492.88		461.314	1492		461.314	1438.1		461.314	1568.43
461.746	1322.26		461.746	1326.16		461.746	1409.97		461.746	1435		461.746	1569.88		461.746	1485		461.746	1423.1		461.746	1628.43
462.177	1302.26		462.177	1328.16		462.177	1401.97		462.177	1435		462.177	1524.88		462.177	1474		462.177	1398.1		462.177	1512.43
462.608	1313.26		462.608	1347.16		462.608	1385.97		462.608	1465		462.608	1496.88		462.608	1514		462.608	1448.1		462.608	1603.43
463.038	1316.26		463.038	1326.16		463.038	1415.97		463.038	1435		463.038	1514.88		463.038	1518		463.038	1453.1		463.038	1599.43
463.469	1315.26		463.469	1337.16		463.469	1396.97		463.469	1455		463.469	1514.88		463.469	1522		463.469	1496.1		463.469	1621.43
463.9	1316.26		463.9	1328.16		463.9	1449.97		463.9	1473		463.9	1532.88		463.9	1502		463.9	1440.1		463.9	1587.43
464.329	1317.26		464.329	1340.16		464.329	1375.97		464.329	1494		464.329	1523.88		464.329	1486		464.329	1448.1		464.329	1588.43
464.761	1323.26		464.761	1327.16		464.761	1405.97		464.761	1475		464.761	1565.88		464.761	1484		464.761	1446.1		464.761	1624.43
465.192	1298.26		465.192	1336.16		465.192	1394.97		465.192	1470		465.192	1542.88		465.192	1500		465.192	1435.1		465.192	1565.43
465.623	1336.26		465.623	1371.16		465.623	1419.97		465.623	1439		465.623	1539.88		465.623	1554		465.623	1426.1		465.623	1608.43
466.052	1311.26		466.052	1344.16		466.052	1426.97		466.052	1448		466.052	1549.88		466.052	1557		466.052	1480.1		466.052	1630.43
466.484	1317.26		466.484	1346.16		466.484	1434.97		466.484	1499		466.484	1556.88		466.484	1542		466.484	1426.1		466.484	1624.43
466.915	1327.26		466.915	1365.16		466.915	1411.97		466.915	1509		466.915	1563.88		466.915	1512		466.915	1443.1		466.915	1594.43
467.344	1295.26		467.344	1354.16		467.344	1425.97		467.344	1475		467.344	1506.88		467.344	1519		467.344	1426.1		467.344	1606.43
467.775	1316.26		467.775	1359.16		467.775	1369.97		467.775	1492		467.775	1513.88		467.775	1519		467.775	1437.1		467.775	1599.43
468.206	1317.26		468.206	1339.16		468.206	1385.97		468.206	1481		468.206	1536.88		468.206	1507		468.206	1463.1		468.206	1568.43
468.635	1327.26		468.635	1348.16		468.635	1412.97		468.635	1512		468.635	1529.88		468.635	1535		468.635	1501.1		468.635	1633.43
469.066	1333.26		469.066	1370.16		469.066	1451.97		469.066	1501		469.066	1556.88		469.066	1531		469.066	1450.1		469.066	1591.43
469.497	1318.26		469.497	1362.16		469.497	1441.97		469.497	1495		469.497	1518.88		469.497	1553		469.497	1485.1		469.497	1638.43
469.926	1302.26		469.926	1330.16		469.926	1412.97		469.926	1455		469.926	1509.88		469.926	1497		469.926	1468.1		469.926	1617.43
470.357	1298.26		470.357	1391.16		470.357	1369.97		470.357	1444		470.357	1529.88		470.357	1485		470.357	1477.1		470.357	1628.43
470.786	1333.26		470.786	1358.16		470.786	1387.97		470.786	1475		470.786	1532.88		470.786	1514		470.786	1447.1		470.786	1573.43
471.217	1336.26		471.217	1349.16		471.217	1420.97		471.217	1489		471.217	1550.88		471.217	1515		471.217	1484.1		471.217	1604.43
471.648	1334.26		471.648	1377.16		471.648	1392.97		471.648	1456		471.648	1562.88		471.648	1516		471.648	1417.1		471.648	1624.43
472.077	1342.26		472.077	1359.16		472.077	1443.97		472.077	1479		472.077	1567.88		472.077	1568		472.077	1483.1		472.077	1615.43
472.508	1323.26		472.508	1369.16		472.508	1421.97		472.508	1467		472.508	1572.88		472.508	1500		472.508	1466.1		472.508	1639.43
472.937	1328.26		472.937	1344.16		472.937	1384.97		472.937	1497		472.937	1561.88		472.937	1521		472.937	1495.1		472.937	1601.43
473.367	1330.26		473.367	1352.16		473.367	1425.97		473.367	1497		473.367	1555.88		473.367	1515		473.367	1453.1		473.367	1603.43
473.798	1324.26		473.798	1365.16		473.798	1413.97		473.798	1496		473.798	1511.88		473.798	1545		473.798	1462.1		473.798	1586.43
474.227	1316.26		474.227	1356.16		474.227	1391.97		474.227	1466		474.227	1542.88		474.227	1487		474.227	1463.1		474.227	1589.43
474.658	1292.26		474.658	1353.16		474.658	1412.97		474.658	1466		474.658	1519.88		474.658	1529		474.658	1428.1		474.658	1567.43
475.087	1299.26		475.087	1359.16		475.087	1354.97		475.087	1485		475.087	1508.88		475.087	1523		475.087	1434.1		475.087	1585.43
475.517	1298.26		475.517	1359.16		475.517	1368.97		475.517	1469		475.517	1474.88		475.517	1512		475.517	1423.1		475.517	1601.43
475.946	1315.26		475.946	1338.16		475.946	1359.97		475.946	1465		475.946	1552.88		475.946	1512		475.946	1382.1		475.946	1539.43
476.377	1336.26		476.377	1341.16		476.377	1389.97		476.377	1450		476.377	1553.88		476.377	1492		476.377	1457.1		476.377	1560.43
476.805	1323.26		476.805	1356.16		476.805	1379.97		476.805	1485		476.805	1526.88		476.805	1497		476.805	1409.1		476.805	1537.43
477.236	1318.26		477.236	1354.16		477.236	1346.97		477.236	1458		477.236	1481.88		477.236	1519		477.236	1428.1		477.236	1554.43
477.665	1375.26		477.665	1342.16		477.665	1376.97		477.665	1440		477.665	1504.88		477.665	1468		477.665	1462.1		477.665	1542.43
478.095	1276.26		478.095	1362.16		478.095	1419.97		478.095	1397		478.095	1469.88		478.095	1454		478.095	1498.1		478.095	1565.43
478.524	1309.26		478.524	1338.16		478.524	1387.97		478.524	1483		478.524	1499.88		478.524	1495		478.524	1447.1		478.524	1530.43
478.954	1320.26		478.954	1362.16		478.954	1397.97		478.954	1435		478.954	1490.88		478.954	1478		478.954	1430.1		478.954	1560.43
479.383	1320.26		479.383	1328.16		479.383	1369.97		479.383	1459		479.383	1487.88		479.383	1479		479.383	1395.1		479.383	1533.43
479.813	1322.26		479.813	1335.16		479.813	1355.97		479.813	1447		479.813	1474.88		479.813	1543		479.813	1461.1		479.813	1538.43
480.242	1304.26		480.242	1310.16		480.242	1384.97		480.242	1423		480.242	1496.88		480.242	1517		480.242	1409.1		480.242	1529.43
480.673	1289.26		480.673	1344.16		480.673	1358.97		480.673	1454		480.673	1509.88		480.673	1468		480.673	1410.1		480.673	1528.43
481.101	1343.26		481.101	1367.16		481.101	1375.97		481.101	1419		481.101	1506.88		481.101	1496		481.101	1457.1		481.101	1530.43
481.531	1324.26		481.531	1353.16		481.531	1356.97		481.531	1435		481.531	1490.88		481.531	1456		481.531	1395.1		481.531	1495.43
481.96	1313.26		481.96	1351.16		481.96	1398.97		481.96	1451		481.96	1484.88		481.96	1466		481.96	1425.1		481.96	1511.43
482.388	1339.26		482.388	1338.16		482.388	1360.97		482.388	1469		482.388	1473.88		482.388	1469		482.388	1442.1		482.388	1504.43
482.819	1297.26		482.819	1345.16		482.819	1368.97		482.819	1407		482.819	1467.88		482.819	1414		482.819	1416.1		482.819	1520.43
483.247	1334.26		483.247	1335.16		483.247	1369.97		483.247	1362		483.247	1474.88		483.247	1436		483.247	1428.1		483.247	1478.43
483.677	1310.26		483.677	1360.16		483.677	1355.97		483.677	1399		483.677	1463.88		483.677	1444		483.677	1368.1		483.677	1496.43
484.106	1296.26		484.106	1343.16		484.106	1353.97		484.106	1437		484.106	1450.88		484.106	1430		484.106	1407.1		484.106	1513.43
484.536	1305.26		484.536	1334.16		484.536	1351.97		484.536	1432		484.536	1492.88		484.536	1447		484.536	1445.1		484.536	1468.43
484.964	1316.26		484.964	1358.16		484.964	1354.97		484.964	1419		484.964	1473.88		484.964	1447		484.964	1367.1		484.964	1496.43
485.392	1292.26		485.392	1338.16		485.392	1350.97		485.392	1434		485.392	1488.88		485.392	1461		485.392	1388.1		485.392	1458.43
485.823	1312.26		485.823	1326.16		485.823	1353.97		485.823	1408		485.823	1485.88		485.823	1417		485.823	1377.1		485.823	1481.43
486.251	1286.26		486.251	1342.16		486.251	1338.97		486.251	1416		486.251	1482.88		486.251	1396		486.251	1369.1		486.251	1456.43
486.679	1318.26		486.679	1343.16		486.679	1357.97		486.679	1354		486.679	1465.88		486.679	1424		486.679	1351.1		486.679	1465.43
487.109	1316.26		487.109	1326.16		487.109	1347.97		487.109	1399		487.109	1472.88		487.109	1456		487.109	1411.1		487.109	1468.43
487.538	1326.26		487.538	1344.16		487.538	1356.97		487.538	1379		487.538	1428.88		487.538	1419		487.538	1357.1		487.538	1469.43
487.966	1302.26		487.966	1322.16		487.966	1346.97		487.966	1400		487.966	1466.88		487.966	1408		487.966	1404.1		487.966	1476.43
488.396	1272.26		488.396	1332.16		488.396	1329.97		488.396	1378		488.396	1461.88		488.396	1394		488.396	1387.1		488.396	1498.43
488.824	1302.26		488.824	1331.16		488.824	1374.97		488.824	1398		488.824	1451.88		488.824	1461		488.824	1391.1		488.824	1467.43
489.252	1298.26		489.252	1324.16		489.252	1357.97		489.252	1368		489.252	1432.88		489.252	1445		489.252	1386.1		489.252	1440.43
489.682	1300.26		489.682	1365.16		489.682	1300.97		489.682	1401		489.682	1430.88		489.682	1429		489.682	1352.1		489.682	1477.43
490.11	1333.26		490.11	1359.16		490.11	1322.97		490.11	1371		490.11	1458.88		490.11	1400		490.11	1372.1		490.11	1449.43
490.538	1258.26		490.538	1353.16		490.538	1352.97		490.538	1357		490.538	1436.88		490.538	1401		490.538	1385.1		490.538	1454.43
490.968	1293.26		490.968	1339.16		490.968	1315.97		490.968	1334		490.968	1454.88		490.968	1428		490.968	1395.1		490.968	1441.43
491.396	1291.26		491.396	1323.16		491.396	1327.97		491.396	1386		491.396	1450.88		491.396	1371		491.396	1358.1		491.396	1431.43
491.824	1275.26		491.824	1340.16		491.824	1321.97		491.824	1384		491.824	1413.88		491.824	1357		491.824	1337.1		491.824	1415.43
492.254	1310.26		492.254	1351.16		492.254	1321.97		492.254	1380		492.254	1477.88		492.254	1418		492.254	1404.1		492.254	1432.43
492.682	1301.26		492.682	1323.16		492.682	1343.97		492.682	1361		492.682	1414.88		492.682	1367		492.682	1352.1		492.682	1443.43
493.11	1334.26		493.11	1332.16		493.11	1317.97		493.11	1381		493.11	1384.88		493.11	1361		493.11	1384.1		493.11	1417.43
493.538	1292.26		493.538	1326.16		493.538	1325.97		493.538	1349		493.538	1409.88		493.538	1388		493.538	1367.1		493.538	1415.43
493.967	1292.26		493.967	1291.16		493.967	1342.97		493.967	1364		493.967	1451.88		493.967	1384		493.967	1358.1		493.967	1409.43
494.395	1282.26		494.395	1335.16		494.395	1349.97		494.395	1352		494.395	1374.88		494.395	1352		494.395	1359.1		494.395	1440.43
494.823	1274.26		494.823	1302.16		494.823	1330.97		494.823	1365		494.823	1435.88		494.823	1398		494.823	1355.1		494.823	1424.43
495.251	1294.26		495.251	1326.16		495.251	1333.97		495.251	1357		495.251	1379.88		495.251	1359		495.251	1367.1		495.251	1413.43
495.681	1286.26		495.681	1303.16		495.681	1304.97		495.681	1330		495.681	1380.88		495.681	1370		495.681	1320.1		495.681	1410.43
496.108	1275.26		496.108	1328.16		496.108	1322.97		496.108	1374		496.108	1359.88		496.108	1383		496.108	1338.1		496.108	1420.43
496.536	1286.26		496.536	1319.16		496.536	1329.97		496.536	1373		496.536	1412.88		496.536	1353		496.536	1357.1		496.536	1385.43
496.964	1270.26		496.964	1327.16		496.964	1283.97		496.964	1321		496.964	1405.88		496.964	1370		496.964	1361.1		496.964	1431.43
497.392	1285.26		497.392	1326.16		497.392	1321.97		497.392	1335		497.392	1420.88		497.392	1439		497.392	1332.1		497.392	1401.43
497.821	1289.26		497.821	1322.16		497.821	1317.97		497.821	1328		497.821	1393.88		497.821	1322		497.821	1341.1		497.821	1411.43
498.249	1302.26		498.249	1328.16		498.249	1319.97		498.249	1351		498.249	1416.88		498.249	1365		498.249	1306.1		498.249	1395.43
498.677	1283.26		498.677	1339.16		498.677	1299.97		498.677	1325		498.677	1404.88		498.677	1374		498.677	1327.1		498.677	1381.43
499.104	1296.26		499.104	1309.16		499.104	1299.97		499.104	1306		499.104	1417.88		499.104	1360		499.104	1380.1		499.104	1395.43
499.532	1283.26		499.532	1317.16		499.532	1325.97		499.532	1306		499.532	1373.88		499.532	1358		499.532	1377.1		499.532	1400.43
499.959	1283.26		499.959	1328.16		499.959	1314.97		499.959	1305		499.959	1380.88		499.959	1353		499.959	1351.1		499.959	1415.43
500.389	1256.26		500.389	1288.16		500.389	1277.97		500.389	1318		500.389	1386.88		500.389	1362		500.389	1339.1		500.389	1411.43
500.816	1296.26		500.816	1298.16		500.816	1342.97		500.816	1323		500.816	1426.88		500.816	1377		500.816	1324.1		500.816	1392.43
501.244	1250.26		501.244	1308.16		501.244	1304.97		501.244	1284		501.244	1400.88		501.244	1366		501.244	1313.1		501.244	1432.43
501.671	1266.26		501.671	1308.16		501.671	1320.97		501.671	1320		501.671	1387.88		501.671	1390		501.671	1345.1		501.671	1391.43
502.099	1259.26		502.099	1293.16		502.099	1328.97		502.099	1337		502.099	1399.88		502.099	1371		502.099	1302.1		502.099	1410.43
502.526	1287.26		502.526	1323.16		502.526	1321.97		502.526	1333		502.526	1425.88		502.526	1358		502.526	1321.1		502.526	1399.43
502.954	1259.26		502.954	1311.16		502.954	1279.97		502.954	1301		502.954	1388.88		502.954	1327		502.954	1334.1		502.954	1384.43
503.381	1281.26		503.381	1352.16		503.381	1282.97		503.381	1307		503.381	1370.88		503.381	1400		503.381	1361.1		503.381	1394.43
503.811	1264.26		503.811	1296.16		503.811	1298.97		503.811	1336		503.811	1407.88		503.811	1368		503.811	1340.1		503.811	1379.43
504.238	1289.26		504.238	1280.16		504.238	1296.97		504.238	1268		504.238	1385.88		504.238	1358		504.238	1368.1		504.238	1375.43
504.665	1264.26		504.665	1282.16		504.665	1298.97		504.665	1321		504.665	1419.88		504.665	1353		504.665	1335.1		504.665	1371.43
505.093	1267.26		505.093	1307.16		505.093	1307.97		505.093	1313		505.093	1367.88		505.093	1360		505.093	1365.1		505.093	1381.43
505.52	1282.26		505.52	1310.16		505.52	1324.97		505.52	1316		505.52	1384.88		505.52	1392		505.52	1370.1		505.52	1387.43
505.947	1272.26		505.947	1310.16		505.947	1271.97		505.947	1303		505.947	1387.88		505.947	1376		505.947	1314.1		505.947	1371.43
506.375	1250.26		506.375	1307.16		506.375	1322.97		506.375	1265		506.375	1371.88		506.375	1339		506.375	1312.1		506.375	1364.43
506.802	1273.26		506.802	1310.16		506.802	1284.97		506.802	1275		506.802	1387.88		506.802	1362		506.802	1348.1		506.802	1403.43
507.229	1253.26		507.229	1319.16		507.229	1274.97		507.229	1323		507.229	1385.88		507.229	1344		507.229	1317.1		507.229	1370.43
507.656	1294.26		507.656	1319.16		507.656	1280.97		507.656	1337		507.656	1398.88		507.656	1337		507.656	1347.1		507.656	1377.43
508.083	1259.26		508.083	1302.16		508.083	1304.97		508.083	1321		508.083	1397.88		508.083	1330		508.083	1383.1		508.083	1360.43
508.51	1270.26		508.51	1289.16		508.51	1309.97		508.51	1356		508.51	1409.88		508.51	1333		508.51	1311.1		508.51	1388.43
508.938	1287.26		508.938	1340.16		508.938	1285.97		508.938	1352		508.938	1382.88		508.938	1322		508.938	1397.1		508.938	1377.43
509.365	1274.26		509.365	1297.16		509.365	1307.97		509.365	1343		509.365	1357.88		509.365	1324		509.365	1322.1		509.365	1382.43
509.792	1259.26		509.792	1304.16		509.792	1284.97		509.792	1326		509.792	1363.88		509.792	1317		509.792	1335.1		509.792	1400.43
510.219	1286.26		510.219	1315.16		510.219	1324.97		510.219	1306		510.219	1381.88		510.219	1340		510.219	1327.1		510.219	1357.43
510.646	1245.26		510.646	1298.16		510.646	1300.97		510.646	1270		510.646	1401.88		510.646	1339		510.646	1305.1		510.646	1368.43
511.073	1266.26		511.073	1328.16		511.073	1302.97		511.073	1333		511.073	1409.88		511.073	1329		511.073	1375.1		511.073	1395.43
511.5	1259.26		511.5	1307.16		511.5	1315.97		511.5	1337		511.5	1395.88		511.5	1385		511.5	1335.1		511.5	1412.43
511.927	1283.26		511.927	1297.16		511.927	1329.97		511.927	1350		511.927	1392.88		511.927	1363		511.927	1295.1		511.927	1351.43
512.354	1289.26		512.354	1315.16		512.354	1315.97		512.354	1342		512.354	1396.88		512.354	1371		512.354	1359.1		512.354	1345.43
512.781	1289.26		512.781	1293.16		512.781	1337.97		512.781	1302		512.781	1375.88		512.781	1336		512.781	1289.1		512.781	1359.43
513.208	1251.26		513.208	1284.16		513.208	1313.97		513.208	1289		513.208	1373.88		513.208	1335		513.208	1378.1		513.208	1375.43
513.635	1280.26		513.635	1283.16		513.635	1268.97		513.635	1313		513.635	1393.88		513.635	1332		513.635	1291.1		513.635	1373.43
514.062	1243.26		514.062	1287.16		514.062	1317.97		514.062	1318		514.062	1388.88		514.062	1369		514.062	1385.1		514.062	1367.43
514.489	1259.26		514.489	1289.16		514.489	1250.97		514.489	1286		514.489	1373.88		514.489	1328		514.489	1323.1		514.489	1365.43
514.916	1251.26		514.916	1328.16		514.916	1291.97		514.916	1301		514.916	1363.88		514.916	1371		514.916	1333.1		514.916	1373.43
515.342	1251.26		515.342	1295.16		515.342	1331.97		515.342	1344		515.342	1414.88		515.342	1373		515.342	1309.1		515.342	1359.43
515.767	1271.26		515.767	1325.16		515.767	1287.97		515.767	1341		515.767	1427.88		515.767	1313		515.767	1366.1		515.767	1368.43
516.194	1274.26		516.194	1297.16		516.194	1287.97		516.194	1323		516.194	1342.88		516.194	1340		516.194	1300.1		516.194	1346.43
516.621	1258.26		516.621	1323.16		516.621	1308.97		516.621	1273		516.621	1367.88		516.621	1364		516.621	1354.1		516.621	1339.43
517.048	1251.26		517.048	1293.16		517.048	1318.97		517.048	1326		517.048	1398.88		517.048	1359		517.048	1357.1		517.048	1355.43
517.474	1290.26		517.474	1277.16		517.474	1301.97		517.474	1303		517.474	1342.88		517.474	1366		517.474	1349.1		517.474	1367.43
517.901	1249.26		517.901	1311.16		517.901	1319.97		517.901	1349		517.901	1399.88		517.901	1318		517.901	1312.1		517.901	1365.43
518.328	1265.26		518.328	1321.16		518.328	1283.97		518.328	1308		518.328	1394.88		518.328	1364		518.328	1342.1		518.328	1369.43
518.755	1251.26		518.755	1310.16		518.755	1292.97		518.755	1304		518.755	1361.88		518.755	1360		518.755	1301.1		518.755	1358.43
519.179	1253.26		519.179	1322.16		519.179	1344.97		519.179	1320		519.179	1410.88		519.179	1380		519.179	1303.1		519.179	1379.43
519.606	1263.26		519.606	1288.16		519.606	1334.97		519.606	1314		519.606	1407.88		519.606	1364		519.606	1359.1		519.606	1380.43
520.032	1271.26		520.032	1305.16		520.032	1305.97		520.032	1310		520.032	1408.88		520.032	1370		520.032	1301.1		520.032	1354.43
520.459	1262.26		520.459	1298.16		520.459	1319.97		520.459	1332		520.459	1337.88		520.459	1351		520.459	1351.1		520.459	1347.43
520.886	1272.26		520.886	1284.16		520.886	1305.97		520.886	1367		520.886	1387.88		520.886	1343		520.886	1352.1		520.886	1378.43
521.312	1242.26		521.312	1311.16		521.312	1319.97		521.312	1317		521.312	1392.88		521.312	1314		521.312	1375.1		521.312	1344.43
521.737	1251.26		521.737	1272.16		521.737	1298.97		521.737	1327		521.737	1442.88		521.737	1347		521.737	1336.1		521.737	1401.43
522.163	1257.26		522.163	1315.16		522.163	1333.97		522.163	1325		522.163	1352.88		522.163	1382		522.163	1343.1		522.163	1396.43
522.59	1234.26		522.59	1311.16		522.59	1313.97		522.59	1341		522.59	1356.88		522.59	1343		522.59	1340.1		522.59	1364.43
523.016	1262.26		523.016	1283.16		523.016	1293.97		523.016	1339		523.016	1390.88		523.016	1350		523.016	1348.1		523.016	1354.43
523.443	1254.26		523.443	1301.16		523.443	1293.97		523.443	1342		523.443	1388.88		523.443	1322		523.443	1372.1		523.443	1362.43
523.867	1294.26		523.867	1319.16		523.867	1329.97		523.867	1317		523.867	1386.88		523.867	1374		523.867	1370.1		523.867	1390.43
524.293	1275.26		524.293	1281.16		524.293	1296.97		524.293	1273		524.293	1383.88		524.293	1388		524.293	1361.1		524.293	1370.43
524.72	1286.26		524.72	1303.16		524.72	1313.97		524.72	1325		524.72	1405.88		524.72	1349		524.72	1356.1		524.72	1366.43
525.146	1248.26		525.146	1287.16		525.146	1298.97		525.146	1318		525.146	1425.88		525.146	1396		525.146	1336.1		525.146	1391.43
525.571	1269.26		525.571	1309.16		525.571	1305.97		525.571	1327		525.571	1394.88		525.571	1371		525.571	1397.1		525.571	1360.43
525.997	1261.26		525.997	1307.16		525.997	1313.97		525.997	1330		525.997	1366.88		525.997	1370		525.997	1343.1		525.997	1360.43
526.423	1254.26		526.423	1282.16		526.423	1273.97		526.423	1308		526.423	1395.88		526.423	1380		526.423	1335.1		526.423	1390.43
526.85	1282.26		526.85	1303.16		526.85	1301.97		526.85	1367		526.85	1406.88		526.85	1370		526.85	1353.1		526.85	1395.43
527.274	1262.26		527.274	1300.16		527.274	1303.97		527.274	1318		527.274	1349.88		527.274	1426		527.274	1374.1		527.274	1417.43
527.7	1256.26		527.7	1308.16		527.7	1328.97		527.7	1325		527.7	1397.88		527.7	1360		527.7	1364.1		527.7	1356.43
528.126	1276.26		528.126	1291.16		528.126	1326.97		528.126	1340		528.126	1438.88		528.126	1355		528.126	1337.1		528.126	1416.43
528.551	1276.26		528.551	1301.16		528.551	1315.97		528.551	1309		528.551	1344.88		528.551	1372		528.551	1384.1		528.551	1395.43
528.977	1249.26		528.977	1299.16		528.977	1306.97		528.977	1337		528.977	1385.88		528.977	1371		528.977	1374.1		528.977	1385.43
529.403	1251.26		529.403	1275.16		529.403	1313.97		529.403	1337		529.403	1392.88		529.403	1355		529.403	1377.1		529.403	1398.43
529.829	1258.26		529.829	1271.16		529.829	1329.97		529.829	1315		529.829	1425.88		529.829	1360		529.829	1380.1		529.829	1387.43
530.253	1247.26		530.253	1313.16		530.253	1293.97		530.253	1358		530.253	1396.88		530.253	1408		530.253	1335.1		530.253	1393.43
530.679	1245.26		530.679	1297.16		530.679	1324.97		530.679	1382		530.679	1402.88		530.679	1353		530.679	1362.1		530.679	1381.43
531.105	1247.26		531.105	1285.16		531.105	1285.97		531.105	1301		531.105	1456.88		531.105	1380		531.105	1368.1		531.105	1398.43
531.529	1240.26		531.529	1290.16		531.529	1346.97		531.529	1350		531.529	1402.88		531.529	1378		531.529	1355.1		531.529	1389.43
531.956	1234.26		531.956	1299.16		531.956	1305.97		531.956	1368		531.956	1433.88		531.956	1351		531.956	1388.1		531.956	1399.43
532.38	1243.26		532.38	1322.16		532.38	1337.97		532.38	1342		532.38	1438.88		532.38	1344		532.38	1334.1		532.38	1395.43
532.806	1260.26		532.806	1313.16		532.806	1296.97		532.806	1351		532.806	1393.88		532.806	1366		532.806	1303.1		532.806	1392.43
533.232	1250.26		533.232	1301.16		533.232	1297.97		533.232	1293		533.232	1453.88		533.232	1430		533.232	1356.1		533.232	1391.43
533.656	1252.26		533.656	1287.16		533.656	1306.97		533.656	1343		533.656	1437.88		533.656	1380		533.656	1372.1		533.656	1359.43
534.082	1260.26		534.082	1297.16		534.082	1333.97		534.082	1359		534.082	1444.88		534.082	1422		534.082	1355.1		534.082	1416.43
534.508	1259.26		534.508	1277.16		534.508	1304.97		534.508	1367		534.508	1420.88		534.508	1369		534.508	1364.1		534.508	1398.43
534.931	1256.26		534.931	1292.16		534.931	1297.97		534.931	1341		534.931	1448.88		534.931	1381		534.931	1369.1		534.931	1423.43
535.357	1266.26		535.357	1297.16		535.357	1323.97		535.357	1338		535.357	1403.88		535.357	1401		535.357	1336.1		535.357	1438.43
535.781	1246.26		535.781	1292.16		535.781	1315.97		535.781	1364		535.781	1413.88		535.781	1349		535.781	1386.1		535.781	1425.43
536.207	1252.26		536.207	1283.16		536.207	1330.97		536.207	1334		536.207	1396.88		536.207	1410		536.207	1382.1		536.207	1441.43
536.633	1285.26		536.633	1302.16		536.633	1301.97		536.633	1376		536.633	1483.88		536.633	1407		536.633	1421.1		536.633	1448.43
537.057	1262.26		537.057	1276.16		537.057	1342.97		537.057	1391		537.057	1444.88		537.057	1392		537.057	1373.1		537.057	1440.43
537.482	1277.26		537.482	1298.16		537.482	1367.97		537.482	1408		537.482	1436.88		537.482	1416		537.482	1385.1		537.482	1442.43
537.906	1250.26		537.906	1303.16		537.906	1351.97		537.906	1362		537.906	1429.88		537.906	1414		537.906	1367.1		537.906	1440.43
538.332	1237.26		538.332	1282.16		538.332	1347.97		538.332	1346		538.332	1450.88		538.332	1430		538.332	1411.1		538.332	1421.43
538.756	1260.26		538.756	1281.16		538.756	1353.97		538.756	1367		538.756	1421.88		538.756	1454		538.756	1379.1		538.756	1441.43
539.182	1268.26		539.182	1287.16		539.182	1350.97		539.182	1350		539.182	1413.88		539.182	1421		539.182	1378.1		539.182	1417.43
539.605	1285.26		539.605	1318.16		539.605	1371.97		539.605	1375		539.605	1416.88		539.605	1362		539.605	1376.1		539.605	1426.43
540.031	1257.26		540.031	1320.16		540.031	1351.97		540.031	1348		540.031	1477.88		540.031	1417		540.031	1367.1		540.031	1425.43
540.455	1246.26		540.455	1291.16		540.455	1357.97		540.455	1360		540.455	1432.88		540.455	1402		540.455	1452.1		540.455	1417.43
540.88	1260.26		540.88	1286.16		540.88	1313.97		540.88	1368		540.88	1485.88		540.88	1429		540.88	1396.1		540.88	1455.43
541.304	1250.26		541.304	1325.16		541.304	1389.97		541.304	1347		541.304	1469.88		541.304	1411		541.304	1446.1		541.304	1473.43
541.729	1286.26		541.729	1299.16		541.729	1347.97		541.729	1376		541.729	1479.88		541.729	1400		541.729	1367.1		541.729	1444.43
542.153	1289.26		542.153	1271.16		542.153	1318.97		542.153	1374		542.153	1446.88		542.153	1463		542.153	1383.1		542.153	1470.43
542.578	1227.26		542.578	1265.16		542.578	1377.97		542.578	1378		542.578	1454.88		542.578	1456		542.578	1419.1		542.578	1472.43
543.002	1279.26		543.002	1313.16		543.002	1346.97		543.002	1376		543.002	1471.88		543.002	1432		543.002	1425.1		543.002	1485.43
543.428	1254.26		543.428	1299.16		543.428	1352.97		543.428	1403		543.428	1444.88		543.428	1411		543.428	1455.1		543.428	1457.43
543.851	1232.26		543.851	1283.16		543.851	1345.97		543.851	1383		543.851	1459.88		543.851	1441		543.851	1391.1		543.851	1443.43
544.277	1270.26		544.277	1293.16		544.277	1327.97		544.277	1379		544.277	1442.88		544.277	1430		544.277	1397.1		544.277	1445.43
544.7	1278.26		544.7	1280.16		544.7	1341.97		544.7	1357		544.7	1466.88		544.7	1446		544.7	1370.1		544.7	1487.43
545.125	1254.26		545.125	1293.16		545.125	1344.97		545.125	1366		545.125	1442.88		545.125	1413		545.125	1424.1		545.125	1449.43
545.549	1247.26		545.549	1280.16		545.549	1311.97		545.549	1350		545.549	1442.88		545.549	1470		545.549	1413.1		545.549	1463.43
545.972	1254.26		545.972	1297.16		545.972	1350.97		545.972	1420		545.972	1442.88		545.972	1421		545.972	1435.1		545.972	1485.43
546.398	1245.26		546.398	1279.16		546.398	1371.97		546.398	1399		546.398	1442.88		546.398	1427		546.398	1423.1		546.398	1475.43
546.821	1261.26		546.821	1306.16		546.821	1341.97		546.821	1392		546.821	1442.88		546.821	1438		546.821	1471.1		546.821	1476.43
547.246	1252.26		547.246	1280.16		547.246	1336.97		547.246	1385		547.246	1501.88		547.246	1422		547.246	1383.1		547.246	1513.43
547.67	1246.26		547.67	1272.16		547.67	1318.97		547.67	1418		547.67	1486.88		547.67	1480		547.67	1365.1		547.67	1481.43
548.093	1215.26		548.093	1272.16		548.093	1322.97		548.093	1377		548.093	1499.88		548.093	1474		548.093	1384.1		548.093	1471.43
548.518	1250.26		548.518	1256.16		548.518	1323.97		548.518	1418		548.518	1469.88		548.518	1441		548.518	1404.1		548.518	1476.43
548.941	1261.26		548.941	1250.16		548.941	1361.97		548.941	1395		548.941	1505.88		548.941	1423		548.941	1383.1		548.941	1426.43
549.367	1227.26		549.367	1260.16		549.367	1333.97		549.367	1390		549.367	1484.88		549.367	1408		549.367	1402.1		549.367	1450.43
549.79	1255.26		549.79	1247.16		549.79	1337.97		549.79	1390		549.79	1487.88		549.79	1440		549.79	1396.1		549.79	1474.43
550.213	1255.26		550.213	1284.16		550.213	1360.97		550.213	1422		550.213	1453.88		550.213	1450		550.213	1429.1		550.213	1442.43
550.638	1212.26		550.638	1286.16		550.638	1355.97		550.638	1427		550.638	1490.88		550.638	1457		550.638	1462.1		550.638	1449.43
551.061	1246.26		551.061	1282.16		551.061	1333.97		551.061	1427		551.061	1412.88		551.061	1449		551.061	1434.1		551.061	1425.43
551.485	1227.26		551.485	1260.16		551.485	1309.97		551.485	1390		551.485	1426.88		551.485	1446		551.485	1394.1		551.485	1448.43
551.91	1250.26		551.91	1291.16		551.91	1397.97		551.91	1403		551.91	1506.88		551.91	1416		551.91	1410.1		551.91	1443.43
552.333	1255.26		552.333	1273.16		552.333	1369.97		552.333	1408		552.333	1474.88		552.333	1432		552.333	1437.1		552.333	1458.43
552.756	1239.26		552.756	1259.16		552.756	1362.97		552.756	1370		552.756	1451.88		552.756	1407		552.756	1382.1		552.756	1436.43
553.181	1253.26		553.181	1275.16		553.181	1346.97		553.181	1377		553.181	1455.88		553.181	1432		553.181	1400.1		553.181	1446.43
553.604	1264.26		553.604	1259.16		553.604	1343.97		553.604	1370		553.604	1453.88		553.604	1437		553.604	1435.1		553.604	1430.43
554.027	1228.26		554.027	1248.16		554.027	1317.97		554.027	1374		554.027	1444.88		554.027	1390		554.027	1381.1		554.027	1441.43
554.45	1214.26		554.45	1257.16		554.45	1358.97		554.45	1417		554.45	1471.88		554.45	1437		554.45	1373.1		554.45	1440.43
554.875	1250.26		554.875	1277.16		554.875	1352.97		554.875	1349		554.875	1476.88		554.875	1453		554.875	1409.1		554.875	1410.43
555.298	1236.26		555.298	1259.16		555.298	1331.97		555.298	1397		555.298	1446.88		555.298	1424		555.298	1429.1		555.298	1430.43
555.721	1203.26		555.721	1228.16		555.721	1307.97		555.721	1405		555.721	1466.88		555.721	1420		555.721	1428.1		555.721	1403.43
556.144	1248.26		556.144	1284.16		556.144	1372.97		556.144	1373		556.144	1379.88		556.144	1414		556.144	1409.1		556.144	1436.43
556.569	1233.26		556.569	1266.16		556.569	1300.97		556.569	1379		556.569	1456.88		556.569	1442		556.569	1388.1		556.569	1406.43
556.991	1214.26		556.991	1254.16		556.991	1323.97		556.991	1369		556.991	1425.88		556.991	1428		556.991	1404.1		556.991	1405.43
557.414	1234.26		557.414	1243.16		557.414	1331.97		557.414	1381		557.414	1442.88		557.414	1380		557.414	1387.1		557.414	1453.43
557.837	1224.26		557.837	1264.16		557.837	1333.97		557.837	1365		557.837	1437.88		557.837	1385		557.837	1376.1		557.837	1408.43
558.262	1226.26		558.262	1246.16		558.262	1328.97		558.262	1394		558.262	1470.88		558.262	1350		558.262	1367.1		558.262	1384.43
558.685	1216.26		558.685	1287.16		558.685	1331.97		558.685	1356		558.685	1421.88		558.685	1377		558.685	1386.1		558.685	1409.43
559.108	1223.26		559.108	1271.16		559.108	1364.97		559.108	1365		559.108	1436.88		559.108	1381		559.108	1381.1		559.108	1403.43
559.53	1243.26		559.53	1234.16		559.53	1319.97		559.53	1387		559.53	1450.88		559.53	1362		559.53	1361.1		559.53	1387.43
559.955	1245.26		559.955	1253.16		559.955	1340.97		559.955	1343		559.955	1453.88		559.955	1360		559.955	1395.1		559.955	1442.43
560.378	1219.26		560.378	1261.16		560.378	1287.97		560.378	1325		560.378	1421.88		560.378	1414		560.378	1345.1		560.378	1391.43
560.801	1208.26		560.801	1240.16		560.801	1335.97		560.801	1355		560.801	1415.88		560.801	1374		560.801	1354.1		560.801	1418.43
561.223	1245.26		561.223	1232.16		561.223	1331.97		561.223	1346		561.223	1411.88		561.223	1397		561.223	1353.1		561.223	1371.43
561.646	1191.26		561.646	1244.16		561.646	1351.97		561.646	1372		561.646	1428.88		561.646	1354		561.646	1410.1		561.646	1368.43
562.068	1206.26		562.068	1240.16		562.068	1306.97		562.068	1323		562.068	1419.88		562.068	1362		562.068	1339.1		562.068	1377.43
562.493	1222.26		562.493	1280.16		562.493	1330.97		562.493	1336		562.493	1395.88		562.493	1361		562.493	1337.1		562.493	1386.43
562.916	1235.26		562.916	1253.16		562.916	1315.97		562.916	1333		562.916	1446.88		562.916	1338		562.916	1359.1		562.916	1367.43
563.338	1206.26		563.338	1268.16		563.338	1255.97		563.338	1346		563.338	1419.88		563.338	1368		563.338	1342.1		563.338	1368.43
563.761	1227.26		563.761	1267.16		563.761	1295.97		563.761	1295		563.761	1359.88		563.761	1346		563.761	1368.1		563.761	1352.43
564.183	1226.26		564.183	1272.16		564.183	1323.97		564.183	1319		564.183	1437.88		564.183	1353		564.183	1328.1		564.183	1354.43
564.606	1208.26		564.606	1263.16		564.606	1309.97		564.606	1274		564.606	1409.88		564.606	1380		564.606	1332.1		564.606	1365.43
565.028	1235.26		565.028	1270.16		565.028	1293.97		565.028	1347		565.028	1388.88		565.028	1337		565.028	1311.1		565.028	1362.43
565.451	1228.26		565.451	1255.16		565.451	1293.97		565.451	1308		565.451	1402.88		565.451	1356		565.451	1368.1		565.451	1336.43
565.875	1237.26		565.875	1280.16		565.875	1307.97		565.875	1302		565.875	1423.88		565.875	1349		565.875	1365.1		565.875	1333.43
566.298	1218.26		566.298	1216.16		566.298	1302.97		566.298	1301		566.298	1402.88		566.298	1376		566.298	1359.1		566.298	1348.43
566.72	1204.26		566.72	1239.16		566.72	1282.97		566.72	1330		566.72	1416.88		566.72	1351		566.72	1347.1		566.72	1339.43
567.143	1201.26		567.143	1252.16		567.143	1261.97		567.143	1301		567.143	1382.88		567.143	1339		567.143	1345.1		567.143	1347.43
567.565	1210.26		567.565	1283.16		567.565	1311.97		567.565	1320		567.565	1400.88		567.565	1368		567.565	1359.1		567.565	1339.43
567.987	1199.26		567.987	1243.16		567.987	1295.97		567.987	1315		567.987	1391.88		567.987	1358		567.987	1334.1		567.987	1351.43
568.41	1210.26		568.41	1215.16		568.41	1287.97		568.41	1313		568.41	1373.88		568.41	1325		568.41	1320.1		568.41	1331.43
568.832	1229.26		568.832	1231.16		568.832	1300.97		568.832	1317		568.832	1363.88		568.832	1331		568.832	1293.1		568.832	1329.43
569.254	1199.26		569.254	1251.16		569.254	1304.97		569.254	1284		569.254	1392.88		569.254	1295		569.254	1311.1		569.254	1323.43
569.677	1213.26		569.677	1251.16		569.677	1270.97		569.677	1303		569.677	1351.88		569.677	1324		569.677	1326.1		569.677	1329.43
570.099	1233.26		570.099	1252.16		570.099	1282.97		570.099	1295		570.099	1381.88		570.099	1333		570.099	1335.1		570.099	1323.43
570.521	1249.26		570.521	1247.16		570.521	1267.97		570.521	1332		570.521	1372.88		570.521	1378		570.521	1350.1		570.521	1350.43
570.943	1212.26		570.943	1242.16		570.943	1325.97		570.943	1278		570.943	1382.88		570.943	1357		570.943	1357.1		570.943	1337.43
571.366	1202.26		571.366	1237.16		571.366	1303.97		571.366	1305		571.366	1394.88		571.366	1319		571.366	1344.1		571.366	1342.43
571.788	1193.26		571.788	1244.16		571.788	1280.97		571.788	1302		571.788	1383.88		571.788	1343		571.788	1352.1		571.788	1301.43
572.21	1195.26		572.21	1237.16		572.21	1299.97		572.21	1325		572.21	1371.88		572.21	1309		572.21	1348.1		572.21	1340.43
572.632	1222.26		572.632	1273.16		572.632	1293.97		572.632	1307		572.632	1342.88		572.632	1329		572.632	1355.1		572.632	1327.43
573.054	1210.26		573.054	1258.16		573.054	1290.97		573.054	1319		573.054	1399.88		573.054	1333		573.054	1354.1		573.054	1332.43
573.476	1209.26		573.476	1243.16		573.476	1315.97		573.476	1274		573.476	1348.88		573.476	1321		573.476	1366.1		573.476	1353.43
573.898	1207.26		573.898	1242.16		573.898	1274.97		573.898	1312		573.898	1384.88		573.898	1289		573.898	1352.1		573.898	1327.43
574.321	1209.26		574.321	1248.16		574.321	1284.97		574.321	1328		574.321	1372.88		574.321	1348		574.321	1325.1		574.321	1289.43
574.743	1218.26		574.743	1253.16		574.743	1258.97		574.743	1263		574.743	1348.88		574.743	1328		574.743	1326.1		574.743	1336.43
575.165	1212.26		575.165	1248.16		575.165	1252.97		575.165	1310		575.165	1380.88		575.165	1321		575.165	1310.1		575.165	1300.43
575.587	1221.26		575.587	1249.16		575.587	1279.97		575.587	1254		575.587	1344.88		575.587	1330		575.587	1312.1		575.587	1323.43
576.009	1176.26		576.009	1240.16		576.009	1284.97		576.009	1317		576.009	1370.88		576.009	1328		576.009	1310.1		576.009	1320.43
576.431	1204.26		576.431	1238.16		576.431	1260.97		576.431	1250		576.431	1390.88		576.431	1288		576.431	1308.1		576.431	1289.43
576.852	1200.26		576.852	1243.16		576.852	1273.97		576.852	1278		576.852	1357.88		576.852	1348		576.852	1318.1		576.852	1307.43
577.274	1203.26		577.274	1223.16		577.274	1296.97		577.274	1303		577.274	1357.88		577.274	1319		577.274	1316.1		577.274	1320.43
577.696	1197.26		577.696	1242.16		577.696	1245.97		577.696	1275		577.696	1388.88		577.696	1290		577.696	1322.1		577.696	1311.43
578.118	1201.26		578.118	1263.16		578.118	1286.97		578.118	1291		578.118	1330.88		578.118	1318		578.118	1284.1		578.118	1270.43
578.538	1217.26		578.538	1241.16		578.538	1302.97		578.538	1307		578.538	1350.88		578.538	1319		578.538	1343.1		578.538	1300.43
578.96	1197.26		578.96	1244.16		578.96	1299.97		578.96	1293		578.96	1318.88		578.96	1330		578.96	1355.1		578.96	1313.43
579.382	1209.26		579.382	1232.16		579.382	1251.97		579.382	1264		579.382	1353.88		579.382	1284		579.382	1317.1		579.382	1277.43
579.804	1189.26		579.804	1210.16		579.804	1267.97		579.804	1308		579.804	1361.88		579.804	1307		579.804	1351.1		579.804	1325.43
580.225	1193.26		580.225	1236.16		580.225	1273.97		580.225	1305		580.225	1367.88		580.225	1309		580.225	1287.1		580.225	1310.43
580.647	1203.26		580.647	1253.16		580.647	1286.97		580.647	1267		580.647	1367.88		580.647	1303		580.647	1325.1		580.647	1315.43
581.069	1180.26		581.069	1225.16		581.069	1294.97		581.069	1261		581.069	1342.88		581.069	1293		581.069	1309.1		581.069	1286.43
581.489	1211.26		581.489	1233.16		581.489	1250.97		581.489	1286		581.489	1381.88		581.489	1318		581.489	1332.1		581.489	1335.43
581.91	1206.26		581.91	1234.16		581.91	1303.97		581.91	1293		581.91	1352.88		581.91	1318		581.91	1299.1		581.91	1312.43
582.332	1205.26		582.332	1235.16		582.332	1301.97		582.332	1285		582.332	1357.88		582.332	1323		582.332	1308.1		582.332	1293.43
582.754	1198.26		582.754	1234.16		582.754	1286.97		582.754	1291		582.754	1333.88		582.754	1333		582.754	1328.1		582.754	1294.43
583.175	1213.26		583.175	1254.16		583.175	1259.97		583.175	1260		583.175	1350.88		583.175	1318		583.175	1300.1		583.175	1298.43
583.597	1196.26		583.597	1212.16		583.597	1275.97		583.597	1263		583.597	1391.88		583.597	1314		583.597	1343.1		583.597	1311.43
584.017	1225.26		584.017	1248.16		584.017	1299.97		584.017	1314		584.017	1343.88		584.017	1286		584.017	1304.1		584.017	1324.43
584.438	1208.26		584.438	1236.16		584.438	1258.97		584.438	1264		584.438	1342.88		584.438	1287		584.438	1307.1		584.438	1311.43
584.86	1189.26		584.86	1224.16		584.86	1284.97		584.86	1281		584.86	1373.88		584.86	1343		584.86	1301.1		584.86	1292.43
585.281	1181.26		585.281	1217.16		585.281	1288.97		585.281	1299		585.281	1346.88		585.281	1310		585.281	1296.1		585.281	1318.43
585.703	1185.26		585.703	1218.16		585.703	1272.97		585.703	1243		585.703	1326.88		585.703	1326		585.703	1275.1		585.703	1292.43
586.122	1188.26		586.122	1208.16		586.122	1310.97		586.122	1271		586.122	1292.88		586.122	1318		586.122	1286.1		586.122	1279.43
586.544	1191.26		586.544	1226.16		586.544	1237.97		586.544	1282		586.544	1349.88		586.544	1295		586.544	1328.1		586.544	1282.43
586.965	1220.26		586.965	1243.16		586.965	1260.97		586.965	1273		586.965	1393.88		586.965	1324		586.965	1294.1		586.965	1274.43
587.387	1205.26		587.387	1220.16		587.387	1270.97		587.387	1244		587.387	1323.88		587.387	1322		587.387	1289.1		587.387	1314.43
587.806	1185.26		587.806	1235.16		587.806	1293.97		587.806	1274		587.806	1384.88		587.806	1292		587.806	1362.1		587.806	1292.43
588.228	1196.26		588.228	1223.16		588.228	1275.97		588.228	1245		588.228	1359.88		588.228	1302		588.228	1321.1		588.228	1305.43
588.649	1184.26		588.649	1236.16		588.649	1254.97		588.649	1263		588.649	1340.88		588.649	1344		588.649	1319.1		588.649	1266.43
589.071	1186.26		589.071	1209.16		589.071	1261.97		589.071	1251		589.071	1381.88		589.071	1324		589.071	1319.1		589.071	1296.43
589.49	1207.26		589.49	1234.16		589.49	1301.97		589.49	1255		589.49	1334.88		589.49	1317		589.49	1304.1		589.49	1313.43
589.911	1192.26		589.911	1218.16		589.911	1262.97		589.911	1236		589.911	1333.88		589.911	1294		589.911	1342.1		589.911	1263.43
590.332	1195.26		590.332	1256.16		590.332	1255.97		590.332	1284		590.332	1338.88		590.332	1299		590.332	1326.1		590.332	1307.43
590.752	1218.26		590.752	1222.16		590.752	1280.97		590.752	1276		590.752	1339.88		590.752	1272		590.752	1301.1		590.752	1280.43
591.173	1203.26		591.173	1255.16		591.173	1264.97		591.173	1231		591.173	1329.88		591.173	1318		591.173	1320.1		591.173	1306.43
591.594	1189.26		591.594	1233.16		591.594	1282.97		591.594	1291		591.594	1339.88		591.594	1296		591.594	1301.1		591.594	1285.43
592.014	1217.26		592.014	1239.16		592.014	1274.97		592.014	1254		592.014	1333.88		592.014	1286		592.014	1301.1		592.014	1283.43
592.435	1218.26		592.435	1222.16		592.435	1261.97		592.435	1268		592.435	1337.88		592.435	1325		592.435	1301.1		592.435	1289.43
592.856	1204.26		592.856	1259.16		592.856	1289.97		592.856	1277		592.856	1354.88		592.856	1341		592.856	1301.1		592.856	1304.43
593.275	1211.26		593.275	1186.16		593.275	1262.97		593.275	1288		593.275	1331.88		593.275	1353		593.275	1301.1		593.275	1303.43
593.696	1200.26		593.696	1239.16		593.696	1273.97		593.696	1227		593.696	1325.88		593.696	1287		593.696	1332.1		593.696	1276.43
594.117	1197.26		594.117	1247.16		594.117	1283.97		594.117	1264		594.117	1335.88		594.117	1289		594.117	1332.1		594.117	1249.43
594.537	1177.26		594.537	1244.16		594.537	1268.97		594.537	1268		594.537	1359.88		594.537	1295		594.537	1305.1		594.537	1288.43
594.958	1186.26		594.958	1223.16		594.958	1248.97		594.958	1218		594.958	1332.88		594.958	1306		594.958	1332.1		594.958	1281.43
595.379	1220.26		595.379	1224.16		595.379	1298.97		595.379	1274		595.379	1336.88		595.379	1282		595.379	1311.1		595.379	1299.43
595.798	1205.26		595.798	1215.16		595.798	1257.97		595.798	1266		595.798	1351.88		595.798	1280		595.798	1267.1		595.798	1279.43
596.219	1191.26		596.219	1245.16		596.219	1277.97		596.219	1252		596.219	1311.88		596.219	1305		596.219	1308.1		596.219	1286.43
596.638	1201.26		596.638	1233.16		596.638	1302.97		596.638	1236		596.638	1334.88		596.638	1322		596.638	1292.1		596.638	1248.43
597.059	1208.26		597.059	1224.16		597.059	1267.97		597.059	1280		597.059	1295.88		597.059	1334		597.059	1330.1		597.059	1289.43
597.48	1192.26		597.48	1223.16		597.48	1294.97		597.48	1264		597.48	1345.88		597.48	1312		597.48	1370.1		597.48	1265.43
597.899	1171.26		597.899	1202.16		597.899	1269.97		597.899	1255		597.899	1360.88		597.899	1305		597.899	1348.1		597.899	1285.43
598.32	1214.26		598.32	1232.16		598.32	1228.97		598.32	1281		598.32	1321.88		598.32	1285		598.32	1313.1		598.32	1276.43
598.739	1171.26		598.739	1197.16		598.739	1275.97		598.739	1251		598.739	1358.88		598.739	1328		598.739	1332.1		598.739	1273.43
599.16	1164.26		599.16	1192.16		599.16	1262.97		599.16	1258		599.16	1353.88		599.16	1291		599.16	1346.1		599.16	1264.43
599.579	1177.26		599.579	1234.16		599.579	1288.97		599.579	1281		599.579	1325.88		599.579	1322		599.579	1304.1		599.579	1250.43
600	1180.26		600	1213.16		600	1259.97		600	1244		600	1339.88		600	1295		600	1356.1		600	1259.43
600.42	1189.26		600.42	1239.16		600.42	1282.97		600.42	1267		600.42	1314.88		600.42	1309		600.42	1328.1		600.42	1278.43
600.839	1167.26		600.839	1240.16		600.839	1251.97		600.839	1255		600.839	1356.88		600.839	1309		600.839	1359.1		600.839	1269.43
601.26	1197.26		601.26	1225.16		601.26	1288.97		601.26	1281		601.26	1315.88		601.26	1283		601.26	1353.1		601.26	1270.43
601.679	1191.26		601.679	1200.16		601.679	1259.97		601.679	1251		601.679	1324.88		601.679	1280		601.679	1260.1		601.679	1280.43
602.1	1207.26		602.1	1229.16		602.1	1280.97		602.1	1212		602.1	1351.88		602.1	1318		602.1	1281.1		602.1	1272.43
602.518	1186.26		602.518	1208.16		602.518	1231.97		602.518	1258		602.518	1337.88		602.518	1280		602.518	1309.1		602.518	1268.43
602.939	1186.26		602.939	1255.16		602.939	1299.97		602.939	1269		602.939	1386.88		602.939	1312		602.939	1344.1		602.939	1257.43
603.358	1164.26		603.358	1206.16		603.358	1281.97		603.358	1233		603.358	1352.88		603.358	1269		603.358	1306.1		603.358	1261.43
603.778	1179.26		603.778	1235.16		603.778	1282.97		603.778	1246		603.778	1363.88		603.778	1257		603.778	1332.1		603.778	1269.43
604.197	1200.26		604.197	1219.16		604.197	1262.97		604.197	1261		604.197	1354.88		604.197	1282		604.197	1307.1		604.197	1227.43
604.618	1160.26		604.618	1228.16		604.618	1240.97		604.618	1239		604.618	1356.88		604.618	1289		604.618	1324.1		604.618	1269.43
605.036	1187.26		605.036	1188.16		605.036	1240.97		605.036	1216		605.036	1353.88		605.036	1301		605.036	1298.1		605.036	1264.43
605.455	1175.26		605.455	1197.16		605.455	1261.97		605.455	1259		605.455	1331.88		605.455	1312		605.455	1304.1		605.455	1264.43
605.875	1206.26		605.875	1226.16		605.875	1266.97		605.875	1262		605.875	1334.88		605.875	1323		605.875	1297.1		605.875	1247.43
606.294	1199.26		606.294	1220.16		606.294	1258.97		606.294	1265		606.294	1333.88		606.294	1327		606.294	1299.1		606.294	1230.43
606.715	1174.26		606.715	1205.16		606.715	1257.97		606.715	1244		606.715	1343.88		606.715	1264		606.715	1308.1		606.715	1288.43
607.133	1168.26		607.133	1200.16		607.133	1265.97		607.133	1237		607.133	1324.88		607.133	1234		607.133	1323.1		607.133	1280.43
607.554	1169.26		607.554	1205.16		607.554	1280.97		607.554	1235		607.554	1338.88		607.554	1273		607.554	1329.1		607.554	1243.43
607.972	1173.26		607.972	1209.16		607.972	1254.97		607.972	1252		607.972	1332.88		607.972	1284		607.972	1299.1		607.972	1228.43
608.391	1194.26		608.391	1217.16		608.391	1221.97		608.391	1234		608.391	1325.88		608.391	1323		608.391	1332.1		608.391	1253.43
608.811	1143.26		608.811	1237.16		608.811	1268.97		608.811	1261		608.811	1315.88		608.811	1283		608.811	1339.1		608.811	1261.43
609.23	1191.26		609.23	1204.16		609.23	1244.97		609.23	1258		609.23	1334.88		609.23	1278		609.23	1329.1		609.23	1234.43
609.65	1192.26		609.65	1216.16		609.65	1279.97		609.65	1261		609.65	1337.88		609.65	1272		609.65	1296.1		609.65	1236.43
610.068	1185.26		610.068	1217.16		610.068	1277.97		610.068	1248		610.068	1314.88		610.068	1292		610.068	1312.1		610.068	1230.43
610.487	1166.26		610.487	1216.16		610.487	1239.97		610.487	1247		610.487	1314.88		610.487	1282		610.487	1334.1		610.487	1237.43
610.907	1194.26		610.907	1203.16		610.907	1262.97		610.907	1287		610.907	1385.88		610.907	1290		610.907	1303.1		610.907	1248.43
611.326	1180.26		611.326	1232.16		611.326	1269.97		611.326	1259		611.326	1341.88		611.326	1285		611.326	1382.1		611.326	1271.43
611.744	1182.26		611.744	1188.16		611.744	1253.97		611.744	1245		611.744	1344.88		611.744	1303		611.744	1312.1		611.744	1253.43
612.164	1184.26		612.164	1211.16		612.164	1258.97		612.164	1232		612.164	1334.88		612.164	1281		612.164	1309.1		612.164	1260.43
612.582	1151.26		612.582	1203.16		612.582	1235.97		612.582	1187		612.582	1299.88		612.582	1301		612.582	1312.1		612.582	1248.43
613.001	1124.26		613.001	1213.16		613.001	1281.97		613.001	1221		613.001	1352.88		613.001	1311		613.001	1303.1		613.001	1228.43
613.421	1172.26		613.421	1206.16		613.421	1277.97		613.421	1249		613.421	1307.88		613.421	1290		613.421	1311.1		613.421	1237.43
613.839	1164.26		613.839	1209.16		613.839	1280.97		613.839	1226		613.839	1333.88		613.839	1258		613.839	1298.1		613.839	1246.43
614.257	1157.26		614.257	1195.16		614.257	1249.97		614.257	1266		614.257	1301.88		614.257	1276		614.257	1348.1		614.257	1245.43
614.678	1177.26		614.678	1209.16		614.678	1267.97		614.678	1217		614.678	1342.88		614.678	1335		614.678	1310.1		614.678	1258.43
615.096	1149.26		615.096	1170.16		615.096	1251.97		615.096	1231		615.096	1297.88		615.096	1327		615.096	1317.1		615.096	1223.43
615.514	1162.26		615.514	1176.16		615.514	1268.97		615.514	1220		615.514	1325.88		615.514	1264		615.514	1357.1		615.514	1223.43
615.934	1147.26		615.934	1207.16		615.934	1233.97		615.934	1242		615.934	1305.88		615.934	1304		615.934	1325.1		615.934	1231.43
616.352	1153.26		616.352	1150.16		616.352	1249.97		616.352	1261		616.352	1304.88		616.352	1262		616.352	1345.1		616.352	1230.43
616.77	1152.26		616.77	1168.16		616.77	1242.97		616.77	1231		616.77	1329.88		616.77	1302		616.77	1335.1		616.77	1216.43
617.188	1183.26		617.188	1197.16		617.188	1212.97		617.188	1245		617.188	1303.88		617.188	1271		617.188	1312.1		617.188	1225.43
617.608	1145.26		617.608	1222.16		617.608	1229.97		617.608	1270		617.608	1316.88		617.608	1284		617.608	1290.1		617.608	1236.43
618.026	1118.26		618.026	1193.16		618.026	1228.97		618.026	1283		618.026	1348.88		618.026	1251		618.026	1292.1		618.026	1222.43
618.444	1155.26		618.444	1151.16		618.444	1270.97		618.444	1269		618.444	1351.88		618.444	1244		618.444	1278.1		618.444	1246.43
618.862	1133.26		618.862	1199.16		618.862	1286.97		618.862	1251		618.862	1344.88		618.862	1249		618.862	1298.1		618.862	1244.43
619.282	1160.26		619.282	1163.16		619.282	1276.97		619.282	1252		619.282	1284.88		619.282	1273		619.282	1332.1		619.282	1232.43
619.7	1178.26		619.7	1197.16		619.7	1277.97		619.7	1247		619.7	1380.88		619.7	1255		619.7	1316.1		619.7	1244.43
[truncated: 442 more rows]

## Sheet: Fig. 3h
1.1 V (vs. RHE)			1.2 V (vs. RHE)			1.3 V (vs. RHE)			1.4 V (vs. RHE)			1.5 V (vs. RHE)			1.6 V (vs. RHE)			1.7 V (vs. RHE)			0 V (vs. RHE)
[truncated: 1,485 more rows]

[truncated: 13 more sheets: Fig. 4b, Fig. 4c, Fig. 4d, Fig. 4e, Fig. 4f, Fig. 5c, Fig. 5d, Fig. 5f, Fig. 6b, Fig. 6e, Fig. 6h, Fig. 7b, Fig. 7c]
